# Supplementary material for: Combined deletion of cytosolic 5′-nucleotidases IA and II lowers glycemia by improving skeletal muscle insulin action and lowering hepatic glucose production
Source: J Biol Chem. 2025 Feb 11;301(3):108295. doi: 10.1016/j.jbc.2025.108295 (PMC11938158; doi:10.1016/j.jbc.2025.108295)
Supplement: Supplementary Table S1 [file mmc3.xlsx]

## Sheet: Legend
(Johanns et al_NT5C-dKO)
Supplementary Table S1 (complement to Figure 4 in the main text)
Tibialis anterior (TA) muscles and livers from WT and NT5C-dKO mice were collected for protein extraction, trypsin digestion, TMT peptide labelling and proteomic analysis by LC-MS/MS, as detailed in the Methods section. The first two tabs of this file respectively show muscle and liver proteins that were identified/quantified by LC-MS/MS (>2 unique peptides) with their accession numbers, descript…

## Sheet: abundance_muscle
Accession	Description	Sum PEP Score	# Peptides	# PSMs	# Unique Peptides	Gene Symbol	Abundance Ratio (log2): (dKO) / (wt)	Abundance Ratio adjusted P-Value: (dKO) / (wt)	Abundances (Grouped): dKO	Abundances (Grouped): wt	Abundances (Normalized): F8: 127N, Sample, muscle, dKO	Abundances (Normalized): F8: 128N, Sample, muscle, dKO	Abundances (Normalized): F8: 129N, Sample, muscle, dKO	Abundances (Normalized): F8: 130N, Sample, muscle, dKO	Abundances (Normalized): F8: 131, Sample, muscle, dKO	Abundances (Normalized): F8: 126, Sample, muscle, wt	Abundances (Normalized): F8: 127C, Sample, muscle, wt	Abundances (Normalized): F8: 128C, Sample, muscle, wt	Abundances (Normalized): F8: 129C, Sample, muscle, wt	Abundances (Normalized): F8: 130C, Sample, muscle, wt
P62702	40S ribosomal protein S4, X isoform OS=Mus musculus OX=10090 GN=Rps4x PE=1 SV=2	10.131	4	4	4	Rps4x	-0.13	0.00792344	95.5	104.5	1297.2	1169.2	1350.5	1312.5	1226.3	1418.2	1439.1	1377.2	1385.4	1493.5
Q9CZX8	40S ribosomal protein S19 OS=Mus musculus OX=10090 GN=Rps19 PE=1 SV=3	41.563	9	11	9	Rps19	0.15	0.00900063	105.3	94.7	2454.4	2440.1	2124.8	2384.7	2376.6	2143.6	1999.4	2162.8	2170.1	2041.9
Q9DC77	Small muscular protein OS=Mus musculus OX=10090 GN=Smpx PE=1 SV=2	16.214	2	2	2	Smpx	0.46	0.0133826	115.9	84.1	353.3	431.3	374.2	303.9	418.6	241	312.4	271.4	268.7	336.6
E9PZF4	Nebulin-related-anchoring protein OS=Mus musculus OX=10090 GN=Nrap PE=1 SV=1	9.408	2	2	2	Nrap	0.42	0.0140384	114.4	85.6	118.1	95.6	108.7	127.1	131.1	86.5	88.4	105.4	78.2	97.4
A0A0A6YY53	Immunoglobulin heavy constant gamma 2C (Fragment) OS=Mus musculus OX=10090 GN=Ighg2c PE=1 SV=1	10.676	3	4	2	Ighg2c	0.45	0.0146354	115.4	84.6	656.1	530.2	769.2	765.4	560.1	481.1	450.6	415.6	551.7	520.2
F6X9B6	Nebulin (Fragment) OS=Mus musculus OX=10090 GN=Neb PE=1 SV=1	349.668	59	83	1	Neb	1.32	0.0181826	142.9	57.1	1076.9	390.8	924.2	1131.3	1025.8	370.3	354	445.5	409.4	478.5
Q3MI48	Junctional sarcoplasmic reticulum protein 1 OS=Mus musculus OX=10090 GN=Jsrp1 PE=1 SV=2	61.299	8	9	8	Jsrp1	0.3	0.0193912	110.3	89.7	1612.1	1737.5	1406.4	1740.6	1359.8	1274.9	1193	1351.5	1365.4	1312
P47911	60S ribosomal protein L6 OS=Mus musculus OX=10090 GN=Rpl6 PE=1 SV=3	14.896	5	5	5	Rpl6	0.17	0.0200815	105.9	94.1	1934.5	1711.1	1781.1	1724	1601.6	1351.1	1532	1610.4	1441.6	1665.2
Q61941	NAD(P) transhydrogenase, mitochondrial OS=Mus musculus OX=10090 GN=Nnt PE=1 SV=2	60.038	12	13	12	Nnt	0.46	0.0222674	115.8	84.2	3890	4889.2	5181	5667	5849.4	2172	3885.4	3770.2	3145.9	4194
B1AR69	Myosin, heavy polypeptide 13, skeletal muscle OS=Mus musculus OX=10090 GN=Myh13 PE=1 SV=1	793.799	87	509	5	Myh13	-0.25	0.0223089	91.5	108.5	739.1	741.9	787.3	688.2	714.5	841.2	931.1	953.8	730.1	877
P43274	Histone H1.4 OS=Mus musculus OX=10090 GN=H1-4 PE=1 SV=2	81.105	14	25	6	H1-4	0.34	0.0270756	111.7	88.3	8777.8	10245.2	9193.3	12930	9915.4	7391.9	7422.3	8483.7	7830.5	9408.6
Q04447	Creatine kinase B-type OS=Mus musculus OX=10090 GN=Ckb PE=1 SV=1	17.376	3	21	1	Ckb	0.12	0.0272452	104.3	95.7	150	144.2	131.9	125.3	129.2	116.2	121	109	130.9	123.8
Z4YJF5	Myomesin-1 OS=Mus musculus OX=10090 GN=Myom1 PE=1 SV=1	795.185	102	179	1	Myom1	0.48	0.0275218	116.5	83.5	347.5	196.9	217.3	252	263.1	184.1	162.8	219.1	171.4	180.5
P61089	Ubiquitin-conjugating enzyme E2 N OS=Mus musculus OX=10090 GN=Ube2n PE=1 SV=1	24.401	6	6	6	Ube2n	0.21	0.0308483	107.1	92.9	1607.3	1441.8	1385.4	1586.7	1634.7	1375.9	1337.9	1375.5	1450.4	1352.5
P70349	Adenosine 5'-monophosphoramidase HINT1 OS=Mus musculus OX=10090 GN=Hint1 PE=1 SV=3	45.316	6	7	6	Hint1	0.18	0.0317468	106.1	93.9	2127	1856.2	1880.5	1776.5	1968.1	1664.9	1615.9	1362	1797	1780.4
P07309	Transthyretin OS=Mus musculus OX=10090 GN=Ttr PE=1 SV=1	25.468	4	6	4	Ttr	0.39	0.0317898	113.3	86.7	1922.1	1959.8	1686.9	2223.7	1706.2	1345.4	1469.8	1331.4	1924	1570.1
Q9CR61	NADH dehydrogenase [ubiquinone] 1 beta subcomplex subunit 7 OS=Mus musculus OX=10090 GN=Ndufb7 PE=1 SV=3	25.523	4	6	4	Ndufb7	0.34	0.033645	111.6	88.4	750.5	775.2	667.9	822.5	777.6	604.8	567.6	746.6	614	703
P29699	Alpha-2-HS-glycoprotein OS=Mus musculus OX=10090 GN=Ahsg PE=1 SV=1	66.715	7	10	7	Ahsg	0.3	0.04303	110.3	89.7	1219.4	1305.1	1117.3	1663	1249.8	1016.7	1005.5	896.5	1226.3	1153.8
P34884	Macrophage migration inhibitory factor OS=Mus musculus OX=10090 GN=Mif PE=1 SV=2	13.086	2	2	2	Mif	0.29	0.0502936	110.1	89.9	671.3	592.4	502.7	556.6	651.4	483.3	524.7	473.8	587.5	468
A0A0A6YVP0	Immunoglobulin heavy constant gamma 2B (Fragment) OS=Mus musculus OX=10090 GN=Ighg2b PE=1 SV=2	20.434	4	4	3	Ighg2b	0.42	0.051111	114.3	85.7	290.9	213.1	381.4	430.4	304.8	228.4	202	192	247.1	269.4
P34928	Apolipoprotein C-I OS=Mus musculus OX=10090 GN=Apoc1 PE=1 SV=1	3.419	2	2	2	Apoc1	0.41	0.0520547	114	86	1316.4	894.4	825.6	1328.3	999.8	1011.3	754.9	718.4	739.8	812.9
P14115	60S ribosomal protein L27a OS=Mus musculus OX=10090 GN=Rpl27a PE=1 SV=5	6.174	3	3	3	Rpl27a	0.11	0.0524109	104	96	961.5	758.6	863.7	718.9	760.7	673.3	747.3	716.3	667.8	702.9
Q02013	Aquaporin-1 OS=Mus musculus OX=10090 GN=Aqp1 PE=1 SV=3	40.648	3	4	3	Aqp1	-0.29	0.0565697	90	110	133.2	134.8	129	155.2	124.5	162.7	149.3	192.8	131.9	170.8
Q00897	Alpha-1-antitrypsin 1-4 OS=Mus musculus OX=10090 GN=Serpina1d PE=1 SV=1	109.464	15	24	3	Serpina1d	0.16	0.0574198	105.5	94.5	1229	1215.2	1255.1	1836.3	1421.2	1123.2	1007.1	867.1	1161.7	1328.1
Q3UV17	Keratin, type II cytoskeletal 2 oral OS=Mus musculus OX=10090 GN=Krt76 PE=1 SV=1	9.038	3	4	1	Krt76	-0.37	0.0582421	87.4	112.6	203.7	198.9	251.7	233.5	349.2	300.9	299	379.3	313.5	292.2
P54728	UV excision repair protein RAD23 homolog B OS=Mus musculus OX=10090 GN=Rad23b PE=1 SV=2	12.293	5	5	3	Rad23b	0.14	0.0591508	104.8	95.2	1786.5	1699.2	1438.5	1619.2	1664	1397.3	1519.2	1378.7	1601	1511.7
Q64691	Calpain-3 OS=Mus musculus OX=10090 GN=Capn3 PE=1 SV=2	20.808	3	3	3	Capn3	-0.24	0.0637235	91.8	108.2	304.2	363.8	309.4	332.4	402	375	357.1	412.3	412.6	391.9
Q8BW75	Amine oxidase [flavin-containing] B OS=Mus musculus OX=10090 GN=Maob PE=1 SV=4	12.017	3	3	3	Maob	0.35	0.0638089	112	88	299	242.8	285	324	243.6	195.6	180.9	291.9	224.1	234.9
A0A1B0GRA5	Stromal interaction molecule 1 OS=Mus musculus OX=10090 GN=Stim1 PE=1 SV=1	20.639	4	4	4	Stim1	0.26	0.065275	108.9	91.1	508.8	524.3	452.2	515.7	528.4	459.5	401.8	429.3	528.2	431.2
E9Q8Y0	Myosin regulatory light chain 2, ventricular/cardiac muscle isoform OS=Mus musculus OX=10090 GN=Myl2 PE=1 SV=1	9.254	3	3	3	Myl2	0.5	0.0660435	117	83	673	1016.3	434	710.3	819.1	464.1	515.3	503.8	546.6	456.7
Q9DB27	Malignant T-cell-amplified sequence 1 OS=Mus musculus OX=10090 GN=Mcts1 PE=1 SV=1	18.123	3	3	3	Mcts1	-0.16	0.0662875	94.5	105.5	647.3	551.4	660.3	604.3	595.4	679.6	699.4	652.6	617	674.4
A0A571BEC9	Perilipin-4 OS=Mus musculus OX=10090 GN=Plin4 PE=1 SV=1	70.656	10	15	10	Plin4	0.06	0.06794	102.1	97.9	4739.8	4878.6	4923.8	5104	5517.7	4592.8	4723.3	4040.2	4862.9	4791.2
E9PY39	Predicted gene 20431 OS=Mus musculus OX=10090 GN=Gm20431 PE=3 SV=1	16.698	4	4	1	Gm20431	0.99	0.0712294	133.1	66.9	242.6	321.8	112.8	228	151.4	89.1	82.4	138.6	201.4	114.6
Q99JB8	Protein kinase C and casein kinase II substrate protein 3 OS=Mus musculus OX=10090 GN=Pacsin3 PE=1 SV=1	56.768	10	12	10	Pacsin3	0.16	0.0715606	105.6	94.4	3714.7	3295.5	2830.9	3147	3266.6	2918.5	2908.6	2511	3060.9	3031.4
P29758	Ornithine aminotransferase, mitochondrial OS=Mus musculus OX=10090 GN=Oat PE=1 SV=1	27.365	4	5	4	Oat	-0.2	0.0716212	93	107	425	423.6	566.3	501.6	534.6	587.8	557.6	577.6	503.9	593.2
O54774	AP-3 complex subunit delta-1 OS=Mus musculus OX=10090 GN=Ap3d1 PE=1 SV=1	13.355	2	4	1	Ap3d1	-0.44	0.0717302	84.7	115.3	60.6	47.7	40.7	43.5	44.4	63.6	60.4	51.5	47.2	62.5
A0A0R4J166	Kelch-like protein 40 OS=Mus musculus OX=10090 GN=Klhl40 PE=1 SV=1	38.13	8	8	8	Klhl40	0.38	0.0726592	113	87	3065.2	1869	2279.7	2634.8	2508.6	1918.2	1875.3	1930.6	2180.9	2123.9
G5E8R7	Histone-lysine N-methyltransferase Smyd1 OS=Mus musculus OX=10090 GN=Smyd1 PE=1 SV=1	22.706	5	7	5	Smyd1	0.08	0.0781229	102.9	97.1	971.8	868.4	794.8	826.8	856.1	820.3	809.2	762	807.8	781.3
Q9D892	Inosine triphosphate pyrophosphatase OS=Mus musculus OX=10090 GN=Itpa PE=1 SV=2	10.796	2	2	2	Itpa	-0.29	0.0799616	90.1	109.9	55.3	63.9	58	73	85	76.7	77.9	73.9	84.9	84.7
P35385	Heat shock protein beta-7 OS=Mus musculus OX=10090 GN=Hspb7 PE=1 SV=3	32.011	6	11	6	Hspb7	0.52	0.0830838	117.8	82.2	1405.2	1403	1005.2	1493.6	1637.2	805.7	909	1477.5	1187.5	980.9
Q9CRA2	PDZ and LIM domain protein 5 OS=Mus musculus OX=10090 GN=Pdlim5 PE=1 SV=1	118.328	16	41	16	Pdlim5	0.37	0.0843297	112.8	87.2	8604.6	9709.2	7461.5	9681.7	9733.7	7399.1	7364.1	8633.7	8733.9	7479.4
Q91YE8	Synaptopodin-2 OS=Mus musculus OX=10090 GN=Synpo2 PE=1 SV=2	165.883	25	31	25	Synpo2	0.2	0.0864556	107	93	6731.7	7536.3	6116.5	5912.1	6498.4	5566.8	5772.3	6782.7	5573.9	5646.3
P62259	14-3-3 protein epsilon OS=Mus musculus OX=10090 GN=Ywhae PE=1 SV=1	149.087	19	30	17	Ywhae	-0.16	0.0891736	94.6	105.4	7322.4	6909.7	7380.6	7349.7	8675.8	9540.7	8947	7423.2	8050.7	8184.1
Q91VK1	eIF5-mimic protein 1 OS=Mus musculus OX=10090 GN=Bzw2 PE=1 SV=1	13.48	2	2	2	Bzw2	0.13	0.0892145	104.6	95.4	229.6	209.8	188.6	185.9	249.3	168.9	198.7	171	191.5	197.9
H3BLC7	AMP deaminase 1 (Fragment) OS=Mus musculus OX=10090 GN=Ampd1 PE=1 SV=8	37.986	7	10	1	Ampd1	0.3	0.0919947	110.3	89.7	275.7	135.6	176.7	205.5	182.4	148.4	126.4	146	167.4	150.7
E9Q3E2	Synaptopodin OS=Mus musculus OX=10090 GN=Synpo PE=1 SV=1	30.247	5	5	5	Synpo	0.27	0.0928649	109.3	90.7	1000.6	1122	831.7	1074.4	948.5	819.9	830.3	971.7	940.5	823.9
Q9EQH3	Vacuolar protein sorting-associated protein 35 OS=Mus musculus OX=10090 GN=Vps35 PE=1 SV=1	7.339	2	2	2	Vps35	0.59	0.0942911	120.1	79.9	226.1	244.9	361.2	560	192.1	134.2	120.3	320.1	163	214.4
P51667	Myosin regulatory light chain 2, ventricular/cardiac muscle isoform OS=Mus musculus OX=10090 GN=Myl2 PE=1 SV=3	46.391	9	13	8	Myl2	0.92	0.0958719	130.7	69.3	2911	6314.4	1410.4	3329.2	4715	1660.3	2563.8	1706.3	2027.6	1764.7
E9PWZ3	Ribosomal protein L3-like OS=Mus musculus OX=10090 GN=Rpl3l PE=1 SV=1	6.304	3	3	3	Rpl3l	0.2	0.0966672	106.9	93.1	1530.2	947.1	1177.3	1211.7	1075.1	878.9	908.3	1024.4	1026	1100.6
E9QLJ0	Cardiomyopathy-associated protein 5 OS=Mus musculus OX=10090 GN=Cmya5 PE=1 SV=1	146.277	19	20	19	Cmya5	0.17	0.0976647	106	94	4455.3	5030.8	3858.1	4443.4	4004.8	3937.1	3836.3	4072	4158.8	3580.7
Q9D6J5	NADH dehydrogenase [ubiquinone] 1 beta subcomplex subunit 8, mitochondrial OS=Mus musculus OX=10090 GN=Ndufb8 PE=1 SV=1	41.118	7	9	7	Ndufb8	0.36	0.0994506	112.4	87.6	1506	1522.8	1248.3	1494.2	1247.6	1165.5	1049.5	1548.7	1058.5	1193
P11438	Lysosome-associated membrane glycoprotein 1 OS=Mus musculus OX=10090 GN=Lamp1 PE=1 SV=2	15.875	3	3	3	Lamp1	0.42	0.100328	114.4	85.6	557.1	408.8	418.5	686.1	605.3	426.7	389.1	389.7	489.5	416.4
P15864	Histone H1.2 OS=Mus musculus OX=10090 GN=H1-2 PE=1 SV=2	74.295	11	18	6	H1-2	0.25	0.102012	108.5	91.5	1493.2	1851.1	1893.1	2402.3	1956.1	1354.8	1442.8	1596	1637.6	1944
P01837	Immunoglobulin kappa constant OS=Mus musculus OX=10090 GN=Igkc PE=1 SV=2	14.225	3	5	3	Igkc	0.62	0.102909	121.3	78.7	2424.3	3340	4279.9	5423.5	5082.3	3305.5	2709.9	2778.4	2741.2	2955.4
Q5EBG6	Heat shock protein beta-6 OS=Mus musculus OX=10090 GN=Hspb6 PE=1 SV=1	48.965	6	8	6	Hspb6	0.43	0.103222	114.6	85.4	1135.1	988.1	803	1099.2	1146.6	575.9	729.7	1110.2	892.6	818.4
Q9JKB3	Y-box-binding protein 3 OS=Mus musculus OX=10090 GN=Ybx3 PE=1 SV=2	41.103	5	8	4	Ybx3	0.31	0.105363	110.8	89.2	2186.8	811.7	894.8	1077.7	929.3	711.5	647.4	913.1	784	748.1
Q9R059	Four and a half LIM domains protein 3 OS=Mus musculus OX=10090 GN=Fhl3 PE=1 SV=2	21.288	5	5	5	Fhl3	0.49	0.105797	116.7	83.3	1893.3	1274.1	845	1242.5	1085.4	887.7	887.2	908.2	1182.6	803
P04264	SWISS-PROT:P04264 Tax_Id=9606 Gene_Symbol=KRT1 Keratin, type II cytoskeletal 1	130.456	21	32	16		-0.31	0.10652	89.2	110.8	6858.1	6302.7	8690.8	7246.9	10686.4	9002.5	9009.8	11357.8	10200.4	8547.5
P62908	40S ribosomal protein S3 OS=Mus musculus OX=10090 GN=Rps3 PE=1 SV=1	26.873	4	6	4	Rps3	-0.04	0.108328	98.6	101.4	1632.3	1639.6	1568.1	1679.5	1690.2	1685.9	1676.1	1779.1	1854.4	1634.7
P70670	Nascent polypeptide-associated complex subunit alpha, muscle-specific form OS=Mus musculus OX=10090 GN=Naca PE=1 SV=2	270.566	45	48	45	Naca	0.15	0.109035	105.1	94.9	8229	8906.2	7103.2	7968.9	8458.1	7422.6	7868.8	7174.8	7605.5	7431.7
A0A0J9YKD4	creatine kinase OS=Mus musculus OX=10090 GN=Ckm PE=1 SV=1	423.485	34	433	1	Ckm	0.45	0.110377	115.4	84.6	292.3	257.3	236.3	256.8	238.3	290.5	182.6	188.3	232.8	165.6
Q91Z53	Glyoxylate reductase/hydroxypyruvate reductase OS=Mus musculus OX=10090 GN=Grhpr PE=1 SV=1	21.023	3	3	3	Grhpr	0.2	0.111223	106.8	93.2	364.2	255.8	294.5	275.4	297.9	223	244.7	257.1	288.4	282
Q9CXT8	Mitochondrial-processing peptidase subunit beta OS=Mus musculus OX=10090 GN=Pmpcb PE=1 SV=1	3.667	2	3	1	Pmpcb	0.46	0.111433	115.7	84.3	497.2	338.2	439.2	587.3	323.2	320.1	312.5	404.6	317.3	338.6
D3Z6Z0	Sorting nexin-3 OS=Mus musculus OX=10090 GN=Snx3 PE=1 SV=1	11.994	2	2	2	Snx3	0.21	0.112013	107.1	92.9	207.8	123.4	155.4	163.6	157.8	124	107.7	153.2	144.5	136.8
Q8CE04	Calpastatin OS=Mus musculus OX=10090 GN=Cast PE=1 SV=1	30.94	5	5	5	Cast	0.31	0.112539	110.8	89.2	653.6	824.2	660.1	1012	843.3	619.8	614.4	686.2	749.4	663
Q8VHX6	Filamin-C OS=Mus musculus OX=10090 GN=Flnc PE=1 SV=3	493.607	78	99	71	Flnc	0.29	0.113388	110	90	22637.3	21453.1	19768.7	24714.5	27129.6	15986.9	17961.2	24920.8	20958	18527.8
P47962	60S ribosomal protein L5 OS=Mus musculus OX=10090 GN=Rpl5 PE=1 SV=3	12.613	3	3	3	Rpl5	0.25	0.113507	108.8	91.2	2979.7	2973.7	1577.5	1938.9	1756.4	1456.9	1481.3	1625.4	1910.2	1807.6
P50462	Cysteine and glycine-rich protein 3 OS=Mus musculus OX=10090 GN=Csrp3 PE=1 SV=1	13.661	3	4	3	Csrp3	0.56	0.115313	119.1	80.9	888.7	870.4	642.7	1480.9	1768.3	604.1	557.5	901.7	977.3	602.2
P56812	Programmed cell death protein 5 OS=Mus musculus OX=10090 GN=Pdcd5 PE=1 SV=3	16.103	4	5	4	Pdcd5	0.07	0.116185	102.4	97.6	1485.3	1555.5	1285.9	1377.2	1350.9	1312.1	1383.7	1147.2	1396.6	1207.9
Q3ULD5	Methylcrotonoyl-CoA carboxylase beta chain, mitochondrial OS=Mus musculus OX=10090 GN=Mccc2 PE=1 SV=1	23.698	3	3	3	Mccc2	0.44	0.116452	115.2	84.8	1250	911.6	1126.1	1551.4	929	828.1	804.8	1152.3	698.6	1051.5
Q9R1P3	Proteasome subunit beta type-2 OS=Mus musculus OX=10090 GN=Psmb2 PE=1 SV=1	9.008	2	2	2	Psmb2	0.11	0.117133	103.8	96.2	403.6	364	381	429.7	379.1	317.6	314	371.1	411.8	353.3
P70195	Proteasome subunit beta type-7 OS=Mus musculus OX=10090 GN=Psmb7 PE=1 SV=1	12.538	3	4	3	Psmb7	0.21	0.11861	107.1	92.9	1383.9	1197.1	1460.9	1765.2	1503.1	1193.2	1178.9	1266.9	1378.9	1370.6
P22599	Alpha-1-antitrypsin 1-2 OS=Mus musculus OX=10090 GN=Serpina1b PE=1 SV=2	115.874	15	22	4	Serpina1b	0.31	0.119171	110.6	89.4	1345.1	1082.5	1241	1811.9	1335.7	1079.2	1069.3	822	1290	1280.4
Q9D1X0	Nucleolar protein 3 OS=Mus musculus OX=10090 GN=Nol3 PE=1 SV=1	43.466	4	4	4	Nol3	0.2	0.119195	106.9	93.1	342.8	301.4	238.4	224.2	254.1	228.5	216.8	221.3	266.2	216.8
Q62261	Spectrin beta chain, non-erythrocytic 1 OS=Mus musculus OX=10090 GN=Sptbn1 PE=1 SV=2	24.819	8	9	6	Sptbn1	-0.06	0.12458	98	102	1339	1350.3	1161.1	1287.3	1319.5	1459.8	1376.1	1290.5	1374.1	1343.9
E9Q9E1	Eukaryotic translation initiation factor 4 gamma 1 OS=Mus musculus OX=10090 GN=Eif4g1 PE=1 SV=1	23.344	5	5	5	Eif4g1	0.3	0.125318	110.4	89.6	840	637.3	833	845	722	675.9	640.9	737	659.4	738.4
D3Z1M1	Guanine nucleotide-binding protein G(I)/G(S)/G(T) subunit beta-2 (Fragment) OS=Mus musculus OX=10090 GN=Gnb2 PE=1 SV=1	11.375	2	2	1	Gnb2	0.13	0.12538	104.5	95.5	144.9	144.1	159.2	134.2	189.6	132.3	126.9	143	131.1	148.2
Q9DCT2	NADH dehydrogenase [ubiquinone] iron-sulfur protein 3, mitochondrial OS=Mus musculus OX=10090 GN=Ndufs3 PE=1 SV=2	76.181	12	21	12	Ndufs3	0.06	0.126439	102	98	7055.7	6224.8	6101.9	6679.9	5830.2	5589.9	5260.3	6487.9	6012.1	5984.6
Q9R0G6	Cartilage oligomeric matrix protein OS=Mus musculus OX=10090 GN=Comp PE=1 SV=2	14.594	2	2	2	Comp	0.73	0.12658	124.9	75.1	294.6	517.7	215	428.3	550.1	251.9	215.1	280.3	343.1	257.7
Q08642	Protein-arginine deiminase type-2 OS=Mus musculus OX=10090 GN=Padi2 PE=1 SV=2	101.77	14	16	14	Padi2	0.46	0.128096	116	84	4483.2	2978.2	4391.8	4854.4	4938	3047.2	3248.5	3371.1	3131.5	4742.1
P41105	60S ribosomal protein L28 OS=Mus musculus OX=10090 GN=Rpl28 PE=1 SV=2	16.452	3	3	3	Rpl28	-0.25	0.128421	91.4	108.6	797.5	901	984.8	1093.3	1192.9	1102.5	1189.5	1169.6	1022	1169.8
A0A1B0GQU8	60S ribosomal protein L18 OS=Mus musculus OX=10090 GN=Rpl18 PE=1 SV=1	9.359	2	2	2	Rpl18	0.21	0.129854	107.3	92.7	664.6	476	535.3	592.1	478.1	450.8	460	462.7	549.3	480.4
E9QQ25	Striated muscle-specific serine/threonine-protein kinase OS=Mus musculus OX=10090 GN=Speg PE=1 SV=1	83.289	14	15	14	Speg	0.12	0.134309	104	96	4145.5	3069.2	3417.3	3565.6	3527.9	3257.3	3322.8	3276.5	3015.8	3238.6
Q9CWJ9	Bifunctional purine biosynthesis protein ATIC OS=Mus musculus OX=10090 GN=Atic PE=1 SV=2	27.523	5	5	5	Atic	0.14	0.135618	104.8	95.2	2099.4	1178.5	1296.2	1391.7	1212.6	1023.7	1057.9	1176.9	1226.6	1277.5
Q4VAA2	Protein CDV3 OS=Mus musculus OX=10090 GN=Cdv3 PE=1 SV=2	5.909	2	2	2	Cdv3	0.05	0.138833	101.7	98.3	378.8	328.3	320.8	375.7	310	340.9	317.4	318.5	269.7	313.6
P06728	Apolipoprotein A-IV OS=Mus musculus OX=10090 GN=Apoa4 PE=1 SV=3	24.402	6	7	6	Apoa4	0.2	0.142559	107.1	92.9	2175.9	1959.1	1674.4	2497.9	2114.3	1851.6	1834.8	1592.7	2049	1791.7
Q91YS7	Dual-specificity mitogen-activated protein kinase kinase 2 OS=Mus musculus OX=10090 GN=Map2k2 PE=1 SV=1	17.318	4	4	3	Map2k2	0.2	0.142942	106.8	93.2	704.4	461.7	526.9	676.4	583.9	509.5	460.8	497.2	523.9	538.6
Q9D1G3	Protein-cysteine N-palmitoyltransferase HHAT-like protein OS=Mus musculus OX=10090 GN=Hhatl PE=1 SV=2	69.521	11	16	11	Hhatl	0.17	0.143056	105.9	94.1	5027.7	3041.4	3816.5	4154	3850.5	3419.1	3370.7	2797.9	3530.7	3738.8
P62137	Serine/threonine-protein phosphatase PP1-alpha catalytic subunit OS=Mus musculus OX=10090 GN=Ppp1ca PE=1 SV=1	23.129	4	4	1	Ppp1ca	0.11	0.145625	103.7	96.3	243.5	234.2	211.2	232.5	244.9	240.3	220.9	163.2	217.5	198.3
P35487	Pyruvate dehydrogenase E1 component subunit alpha, testis-specific form, mitochondrial OS=Mus musculus OX=10090 GN=Pdha2 PE=1 SV=1	7.262	2	2	1	Pdha2	0.25	0.145895	108.6	91.4	29.5	23	32.3	36.5	26.4	24.2	24.9	25.8	29.9	17.7
E9PV24	Fibrinogen alpha chain OS=Mus musculus OX=10090 GN=Fga PE=1 SV=1	23.732	4	4	4	Fga	0.38	0.146699	113.2	86.8	1092.9	1009.9	834.9	1506.7	952.4	716.5	773.7	762.2	1138.9	955.5
P14685	26S proteasome non-ATPase regulatory subunit 3 OS=Mus musculus OX=10090 GN=Psmd3 PE=1 SV=3	7.081	2	2	2	Psmd3	0.27	0.148405	109.5	90.5	578.2	288.1	377.1	405	320.1	311.7	274.8	310.2	316.1	331
E9Q5F6	Polyubiquitin-C (Fragment) OS=Mus musculus OX=10090 GN=Ubc PE=1 SV=1	21.651	4	4	4	Ubc	0.09	0.150407	103.1	96.9	1068.6	1214.8	1123.1	1238.9	1183.3	1113	1044.3	962.2	1192.2	1116.2
A0A494B9J0	Ankyrin repeat domain-containing protein 2 OS=Mus musculus OX=10090 GN=Ankrd2 PE=1 SV=1	68.977	10	11	10	Ankrd2	1.12	0.15041	137.1	62.9	2152.4	3222.5	1527.1	3838.2	4667	1183.3	1300.2	4119.6	1833.2	1480
A0A571BDS0	Xin actin-binding repeat-containing protein 1 OS=Mus musculus OX=10090 GN=Xirp1 PE=1 SV=2	37.728	4	5	4	Xirp1	1.19	0.151249	139.1	60.9	310.3	559.6	205.3	531.8	558	226.8	223.6	359.3	373.4	233
Q9CZ42	ATP-dependent (S)-NAD(P)H-hydrate dehydratase OS=Mus musculus OX=10090 GN=Naxd PE=1 SV=1	18.09	3	3	3	Naxd	0.14	0.15267	105	95	638.3	541.6	638.1	694.1	604.8	509.9	517.5	597	638	577.7
Q8BVQ9	26S proteasome regulatory subunit 7 OS=Mus musculus OX=10090 GN=Psmc2 PE=1 SV=1	9.71	2	2	2	Psmc2	-0.21	0.153204	92.7	107.3	375.8	443.8	516.9	509	608.4	496.2	594.7	617.3	523.2	589.4
P35527	SWISS-PROT:P35527 Tax_Id=9606 Gene_Symbol=KRT9 Keratin, type I cytoskeletal 9	153.891	20	30	19		-0.31	0.15399	89.2	110.8	7195.5	6916.9	8159.1	8077.4	11402	10027.7	8247.9	10817.4	10732.5	8917.4
P31001	Desmin OS=Mus musculus OX=10090 GN=Des PE=1 SV=3	278.42	40	88	35	Des	0.06	0.15973	102.2	97.8	26626.9	19828.9	19533.3	21644.7	20755.9	18266.2	18726.1	20519.4	20290.2	19842.6
Q6ZQ73	Cullin-associated NEDD8-dissociated protein 2 OS=Mus musculus OX=10090 GN=Cand2 PE=1 SV=2	55.375	13	16	13	Cand2	-0.13	0.160567	95.5	104.5	2492.6	2386.4	2436.7	2544.5	2837.4	2851.4	3053.4	2464.9	2591.5	2728.2
Q9DBB8	Trans-1,2-dihydrobenzene-1,2-diol dehydrogenase OS=Mus musculus OX=10090 GN=Dhdh PE=1 SV=1	50.661	8	10	8	Dhdh	0.39	0.161884	113.6	86.4	1797.5	1215.3	1336.2	1801.4	1905.9	1368	1347.3	949.3	1572.2	1395.9
P05202	Aspartate aminotransferase, mitochondrial OS=Mus musculus OX=10090 GN=Got2 PE=1 SV=1	154.566	28	49	27	Got2	-0.16	0.162528	94.6	105.4	10000.2	9884.8	10932.4	11053.5	12605.1	12184	11240.9	14768.1	10312	12962.8
P05201	Aspartate aminotransferase, cytoplasmic OS=Mus musculus OX=10090 GN=Got1 PE=1 SV=3	155.569	28	48	28	Got1	-0.17	0.164026	94	106	12568.8	10928.7	12874.7	13579.3	12907.9	14829.7	14505.6	14965.5	11196.2	14311.1
Q8BIW1	Exopolyphosphatase PRUNE1 OS=Mus musculus OX=10090 GN=Prune1 PE=1 SV=1	13.28	2	2	2	Prune1	-0.13	0.165469	95.5	104.5	256.9	342.7	319.1	340.9	372.8	375.5	402.5	335.6	372.9	333.5
Q3UGX2	Spectrin beta chain OS=Mus musculus OX=10090 GN=Sptb PE=1 SV=1	109.881	20	20	19	Sptb	0.14	0.166484	105	95	4529.5	4563.4	4008.9	5077.5	4147.4	4324.6	4053	3729.6	4409.4	4099
Q3UZG4	Aminoacyl tRNA synthase complex-interacting multifunctional protein 1 OS=Mus musculus OX=10090 GN=Aimp1 PE=1 SV=1	35.202	5	5	5	Aimp1	0.04	0.167864	101.4	98.6	1032.8	1001.2	797.1	873.2	874.5	913.5	850	773.9	866.6	774
P63005	Platelet-activating factor acetylhydrolase IB subunit beta OS=Mus musculus OX=10090 GN=Pafah1b1 PE=1 SV=2	14.145	3	3	2	Pafah1b1	0.1	0.169041	103.6	96.4	668.3	452.8	470.4	512.1	450.2	505.7	447.5	438.1	430.7	402.2
P13645	SWISS-PROT:P13645 Tax_Id=9606 Gene_Symbol=KRT10 Keratin, type I cytoskeletal 10	109.324	15	21	8		-0.5	0.172288	82.8	117.2	3017.9	2802.4	4269.4	2546.2	4351.3	3179.1	5090.2	4956.8	4271.1	3474.1
Q9D6K8	FUN14 domain-containing protein 2 OS=Mus musculus OX=10090 GN=Fundc2 PE=1 SV=1	19.292	4	5	4	Fundc2	-0.3	0.174217	89.5	110.5	2298.6	2231.1	2394	2784.4	2933.7	3063.7	2956.8	2802.3	2256.4	3260.2
P49813	Tropomodulin-1 OS=Mus musculus OX=10090 GN=Tmod1 PE=1 SV=2	41.594	7	7	7	Tmod1	-0.17	0.174447	94	106	1671	1825.4	1734.3	1388.9	1365.8	2432.6	2151.6	1701.3	1401.7	1883.1
Q9WVA4	Transgelin-2 OS=Mus musculus OX=10090 GN=Tagln2 PE=1 SV=4	27.036	5	5	5	Tagln2	0.23	0.176472	108	92	705.3	727	575.7	702.8	747.3	663.4	595.7	600.9	713.4	587.1
Q922B2	Aspartate--tRNA ligase, cytoplasmic OS=Mus musculus OX=10090 GN=Dars1 PE=1 SV=2	13.493	2	3	2	Dars1	0.27	0.176929	109.3	90.7	679	473.9	570.3	633.3	610.4	552.6	506.5	488.2	481.8	611.7
A0A2I3BPG9	Ribosomal protein L36A, pseudogene 1 OS=Mus musculus OX=10090 GN=Rpl36a-ps1 PE=3 SV=1	6.015	2	2	2	Rpl36a-ps1	0.17	0.180465	106	94	984.2	807.3	1158	1222.7	966.9	741.8	747.9	1070.9	873.2	981.9
Q9Z1Q5	Chloride intracellular channel protein 1 OS=Mus musculus OX=10090 GN=Clic1 PE=1 SV=3	20.474	3	3	2	Clic1	0.24	0.180726	108.3	91.7	497.5	396.6	368.8	443.6	445.1	340.1	371.8	375.7	460.2	388.7
Q8K0E8	Fibrinogen beta chain OS=Mus musculus OX=10090 GN=Fgb PE=1 SV=1	29.656	4	5	4	Fgb	0.34	0.181423	111.7	88.3	752.3	291.4	436	734.4	339.1	311	284.4	359.5	434.3	344.8
Q9DCS9	NADH dehydrogenase [ubiquinone] 1 beta subcomplex subunit 10 OS=Mus musculus OX=10090 GN=Ndufb10 PE=1 SV=3	38.138	7	10	7	Ndufb10	0.13	0.184505	104.4	95.6	2408.8	2713.8	2146.9	2581.3	2315.2	2204.4	1979.7	2603.2	2134.8	2225
Q91WS0	CDGSH iron-sulfur domain-containing protein 1 OS=Mus musculus OX=10090 GN=Cisd1 PE=1 SV=1	42.987	6	10	6	Cisd1	0.16	0.185093	105.6	94.4	3029.3	2390.1	2183.7	2889.6	2624.1	2351.8	2322.7	2568.7	2224	2348.1
Q9D0K2	Succinyl-CoA:3-ketoacid coenzyme A transferase 1, mitochondrial OS=Mus musculus OX=10090 GN=Oxct1 PE=1 SV=1	78.734	10	10	10	Oxct1	0.23	0.185291	107.9	92.1	2111	1464.6	1843.6	1682.4	1629.3	1340.5	1402.9	1735	1435.9	1795
A2AQP0	Myosin-7B OS=Mus musculus OX=10090 GN=Myh7b PE=3 SV=1	198.452	26	183	4	Myh7b	-0.28	0.187121	90.4	109.6	236.4	230.9	271.4	215.7	171.3	239.9	286.9	279.7	202.5	296.6
F8WGF2	Nitric oxide synthase, brain OS=Mus musculus OX=10090 GN=Nos1 PE=1 SV=1	12.225	2	3	1	Nos1	-0.07	0.188318	97.6	102.4	71	63.8	86.8	86.2	91.1	81.5	79	122.6	90.5	91.2
Q99KK7	Dipeptidyl peptidase 3 OS=Mus musculus OX=10090 GN=Dpp3 PE=1 SV=2	8.999	2	3	2	Dpp3	-0.16	0.191552	94.6	105.4	144.8	116.3	124.2	114.8	109.4	112.4	129.6	168	127.6	162.3
O88587	Catechol O-methyltransferase OS=Mus musculus OX=10090 GN=Comt PE=1 SV=2	10.633	2	2	2	Comt	0.07	0.192645	102.5	97.5	446	291.9	314.4	338.9	299.6	306.8	258.4	298.8	336.7	271.9
Q62348	Translin OS=Mus musculus OX=10090 GN=Tsn PE=1 SV=1	9.47	2	2	2	Tsn	0.13	0.193071	104.6	95.4	348.1	178.6	184.8	186.8	185.9	209	169.4	135.2	185	153.7
A0A494B952	Isochorismatase domain-containing protein 1 OS=Mus musculus OX=10090 GN=Isoc1 PE=1 SV=1	11.683	2	2	2	Isoc1	-0.16	0.193834	94.5	105.5	320.3	327.2	405	322.3	336.7	379.3	351.8	372.3	365	359.4
Q9JII6	Aldo-keto reductase family 1 member A1 OS=Mus musculus OX=10090 GN=Akr1a1 PE=1 SV=3	10.366	2	2	2	Akr1a1	0.2	0.194912	106.9	93.1	465.8	251.7	312.1	352	270.8	275.1	241.5	259.2	312.8	272.1
Q63810	Calcineurin subunit B type 1 OS=Mus musculus OX=10090 GN=Ppp3r1 PE=1 SV=3	15.298	3	3	3	Ppp3r1	0.11	0.196566	103.7	96.3	1272.6	1610.7	1158.7	1359.7	1455.8	1357.1	1263.3	999.3	1374.4	1110.7
D3YYN7	Sodium/potassium-transporting ATPase subunit alpha OS=Mus musculus OX=10090 GN=Atp1a2 PE=1 SV=1	284.571	37	49	26	Atp1a2	-0.07	0.197974	97.5	102.5	10795.9	11160.1	10556.3	11379	12230.5	11564.4	11992.6	11173.3	11969.1	11730.7
Q9JK37	Myozenin-1 OS=Mus musculus OX=10090 GN=Myoz1 PE=1 SV=1	169.174	17	62	17	Myoz1	0.13	0.199675	104.6	95.4	17842.3	19507.9	14565.3	17348	16771.8	16317.6	14855.8	15828.4	17371	14834.9
Q1XH17	Tripartite motif-containing protein 72 OS=Mus musculus OX=10090 GN=Trim72 PE=1 SV=1	89.868	16	19	16	Trim72	0.06	0.202602	102	98	4314.2	4178	3975.7	4722	4579.3	4124.3	4222.3	3742.8	4148	4342.2
A0A0R4J0Q5	Lamin-B2 OS=Mus musculus OX=10090 GN=Lmnb2 PE=1 SV=1	15.43	5	6	3	Lmnb2	0.1	0.20377	103.6	96.4	620.2	439.2	422.9	480.9	395.8	408.9	404.5	461.9	415.1	373.8
P00848	ATP synthase subunit a OS=Mus musculus OX=10090 GN=Mtatp6 PE=1 SV=1	16.872	3	3	3	Mtatp6	-0.02	0.203788	99.3	100.7	824.6	631.5	794.7	872	803.2	802	814.2	1057.7	757.8	1015.9
P62983	Ubiquitin-40S ribosomal protein S27a OS=Mus musculus OX=10090 GN=Rps27a PE=1 SV=2	51.622	7	16	7	Rps27a	0.13	0.207545	104.7	95.3	5659.9	6197.8	6292	6328.8	6119.6	5290.3	5154.3	5645.5	6643.1	5885.9
Q91VJ2	Caveolae-associated protein 3 OS=Mus musculus OX=10090 GN=Cavin3 PE=1 SV=1	5.339	2	2	2	Cavin3	0.15	0.208681	105.2	94.8	412.7	340.3	452.5	375.7	436.1	266	294.7	419.3	409.4	372.1
P26883	Peptidyl-prolyl cis-trans isomerase FKBP1A OS=Mus musculus OX=10090 GN=Fkbp1a PE=1 SV=2	32.695	2	5	2	Fkbp1a	0.15	0.209108	105	95	1615.6	950.3	808.3	888.8	803.8	811.8	772.4	803.7	874.6	758.6
P43276	Histone H1.5 OS=Mus musculus OX=10090 GN=H1-5 PE=1 SV=2	25.513	6	13	2	H1-5	0.25	0.211405	108.8	91.2	770.1	428.8	277.9	535.9	381.1	395.2	359.4	291.4	375.6	332.2
Q9CZ30	Obg-like ATPase 1 OS=Mus musculus OX=10090 GN=Ola1 PE=1 SV=1	42.479	9	9	9	Ola1	-0.11	0.212719	96.3	103.7	1819.2	2213.8	2192.2	2252.6	2521.6	2394.5	2179.6	2382.9	2380.9	2545.2
A0A0A6YY34	Glutathione peroxidase OS=Mus musculus OX=10090 GN=Gpx1 PE=1 SV=1	4.968	2	2	2	Gpx1	0.16	0.212776	105.6	94.4	827.3	536.8	607.4	670.4	790.4	578.7	646.1	515.2	599.8	654.8
I7HJR3	Beta-2-glycoprotein 1 (Fragment) OS=Mus musculus OX=10090 GN=Apoh PE=1 SV=1	13.997	2	2	2	Apoh	0.11	0.213659	103.7	96.3	430.7	287.7	325.5	453	307.9	302.6	251	304.3	375.3	302.4
J9JIB2	Obscurin (Fragment) OS=Mus musculus OX=10090 GN=Obscn PE=1 SV=2	99.79	17	20	1	Obscn	-0.25	0.214279	91.4	108.6	162.2	248.9	410.7	328	337.3	372.5	389.8	404.8	269.7	401.4
Q8VCR8	Myosin light chain kinase 2, skeletal/cardiac muscle OS=Mus musculus OX=10090 GN=Mylk2 PE=1 SV=2	67.922	14	21	13	Mylk2	0.18	0.21436	106.1	93.9	4859.4	3803.8	4941.7	5162.6	4909.2	4343	4400.8	3918.4	3602.5	5044.9
Q561M1	Low molecular weight phosphotyrosine protein phosphatase OS=Mus musculus OX=10090 GN=Acp1 PE=1 SV=1	20.749	5	6	1	Acp1	0.26	0.216995	108.9	91.1	100.6	100.7	80.4	73.4	111.8	84.5	82.3	63.2	84.1	91.7
A0A0A0MQA5	Tubulin alpha chain (Fragment) OS=Mus musculus OX=10090 GN=Tuba4a PE=1 SV=1	139.541	21	28	3	Tuba4a	0.26	0.217512	109	91	1463.5	928.1	950.4	1155	1098.6	917.2	865.5	868.4	1217.5	973.4
P26040	Ezrin OS=Mus musculus OX=10090 GN=Ezr PE=1 SV=3	28.269	6	6	1	Ezr	-0.23	0.217604	92	108	92.8	82.5	80.6	100.3	87.4	102.6	104.9	77.5	109.3	97.1
Q9CPU0	Lactoylglutathione lyase OS=Mus musculus OX=10090 GN=Glo1 PE=1 SV=3	37.139	7	7	7	Glo1	0.07	0.218001	102.4	97.6	1675.9	1456.4	1277.6	1352.7	1285.2	1328.7	1289.3	1087.7	1483.9	1212.3
Q921T2	Torsin-1A-interacting protein 1 OS=Mus musculus OX=10090 GN=Tor1aip1 PE=1 SV=3	14.316	4	4	4	Tor1aip1	0.15	0.21826	105.2	94.8	1078.2	1011.1	721.6	850.8	790.4	787.4	767.4	724.2	912.8	737.2
P09411	Phosphoglycerate kinase 1 OS=Mus musculus OX=10090 GN=Pgk1 PE=1 SV=4	279.257	35	83	35	Pgk1	-0.14	0.218862	95.2	104.8	22187.7	22807.8	23799.1	25645.9	27731.3	26221.8	25194	23428.1	29943.9	27116.5
Q3UGR5	Haloacid dehalogenase-like hydrolase domain-containing protein 2 OS=Mus musculus OX=10090 GN=Hdhd2 PE=1 SV=2	15.319	3	3	3	Hdhd2	-0.14	0.220314	95.2	104.8	907	897.3	992.3	1024.6	1227	1093.2	1100.8	1017.4	1065	1196.2
P48772	Cytochrome c oxidase subunit 8B, mitochondrial OS=Mus musculus OX=10090 GN=Cox8b PE=1 SV=1	40.815	3	3	3	Cox8b	-0.05	0.224806	98.4	101.6	112.2	216.1	166.9	220.8	208.1	214.9	187.9	339.2	166.5	265.8
P80314	T-complex protein 1 subunit beta OS=Mus musculus OX=10090 GN=Cct2 PE=1 SV=4	29.187	4	5	4	Cct2	-0.09	0.224868	97	103	655.1	494	481.3	562.9	566.3	536.5	597.2	629.9	580.7	654.7
Q9QUI0	Transforming protein RhoA OS=Mus musculus OX=10090 GN=Rhoa PE=1 SV=1	41.223	8	9	8	Rhoa	0.18	0.226145	106.2	93.8	2166.6	2250.4	1938	2262.1	2382.6	2020.8	1916.1	1859.7	2426.9	1987.1
Q3TXS7	26S proteasome non-ATPase regulatory subunit 1 OS=Mus musculus OX=10090 GN=Psmd1 PE=1 SV=1	12.173	2	2	2	Psmd1	-0.42	0.226618	85.6	114.4	372.3	298.7	488.6	376.7	391.9	557.3	643.7	271.7	503.5	503.1
O88456	Calpain small subunit 1 OS=Mus musculus OX=10090 GN=Capns1 PE=1 SV=2	46.672	5	6	5	Capns1	0.07	0.226957	102.3	97.7	1319.8	1575	1377.9	1377.9	2344.4	1345.1	1238	1163.7	1620.3	1317
P50543	Protein S100-A11 OS=Mus musculus OX=10090 GN=S100a11 PE=1 SV=1	9.779	2	2	2	S100a11	0.31	0.227016	110.6	89.4	380.3	401.4	303.8	371.9	385.2	303.6	307.3	307.5	424.8	321.3
P17563	Methanethiol oxidase OS=Mus musculus OX=10090 GN=Selenbp1 PE=1 SV=2	74.867	13	15	13	Selenbp1	0.04	0.227534	101.3	98.7	3518.3	2879.1	3191	3565.9	3262.7	3001	3176.7	2514.3	3196.3	3277.8
Q9DAK9	14 kDa phosphohistidine phosphatase OS=Mus musculus OX=10090 GN=Phpt1 PE=1 SV=1	30.345	7	11	7	Phpt1	0.06	0.228647	102.2	97.8	2468	2153	2077	2204.7	2173.5	2081.1	1822.3	2246.5	2257.1	1985.5
A2AEX8	Four and a half LIM domains protein 1 OS=Mus musculus OX=10090 GN=Fhl1 PE=1 SV=1	97.204	19	33	19	Fhl1	0.26	0.230959	109	91	7719	9278.2	8021.1	12169.1	13696.3	6309	6294.2	11389.6	9529.3	7743.3
E9PYJ9	LIM domain-binding protein 3 OS=Mus musculus OX=10090 GN=Ldb3 PE=1 SV=1	250.694	25	73	25	Ldb3	0.09	0.231421	103.2	96.8	13647.7	14478.9	12880.6	15074.6	15771.1	13190.9	13247.4	13571.3	14249.9	13799.6
P56399	Ubiquitin carboxyl-terminal hydrolase 5 OS=Mus musculus OX=10090 GN=Usp5 PE=1 SV=1	32.101	5	5	5	Usp5	0.06	0.234223	102.1	97.9	1040.1	720.3	591.8	782.6	670.9	557.7	594	691	723.7	692.9
Q91Z83	Myosin-7 OS=Mus musculus OX=10090 GN=Myh7 PE=2 SV=1	674.743	77	532	3	Myh7	0.48	0.236944	116.5	83.5	2851	1808	801	1119.4	788.6	776.9	1176.7	1136.1	732.7	802.9
P14602	Heat shock protein beta-1 OS=Mus musculus OX=10090 GN=Hspb1 PE=1 SV=3	61.186	10	16	10	Hspb1	0.49	0.238591	116.9	83.1	3423.6	3291.6	2649.8	3589.4	4156.7	2376.7	2434.7	3085.7	4294.8	2431.4
Q8R016	Bleomycin hydrolase OS=Mus musculus OX=10090 GN=Blmh PE=1 SV=1	16.128	4	4	4	Blmh	-0.22	0.239371	92.4	107.6	1089.4	959.2	1150.3	1188.3	1407.4	1433.3	1435.4	1114.3	1119.5	1340.8
P43023	Cytochrome c oxidase subunit 6A2, mitochondrial OS=Mus musculus OX=10090 GN=Cox6a2 PE=1 SV=2	25.04	2	5	2	Cox6a2	0	0.240354	100.1	99.9	901.4	571.1	533.7	692.6	538	453.5	457.7	660.2	570.1	592.5
P38060	Hydroxymethylglutaryl-CoA lyase, mitochondrial OS=Mus musculus OX=10090 GN=Hmgcl PE=1 SV=2	12.713	2	3	2	Hmgcl	-0.08	0.243625	97.3	102.7	1250.8	1165.2	982.8	1236.6	1374.2	1187.7	1305	1540.1	1220.1	1313.4
P60867	40S ribosomal protein S20 OS=Mus musculus OX=10090 GN=Rps20 PE=1 SV=1	9.053	3	3	3	Rps20	-0.1	0.244303	96.7	103.3	888.9	694.9	671.4	915	838.3	1015.4	1081.9	743.6	895.5	793
Q02566	Myosin-6 OS=Mus musculus OX=10090 GN=Myh6 PE=1 SV=2	651.93	71	496	1	Myh6	-0.14	0.247065	95.3	104.7	158.9	267.7	284.7	202.8	224.9	247.2	220.2	582.5	229.5	284.4
P48774	Glutathione S-transferase Mu 5 OS=Mus musculus OX=10090 GN=Gstm5 PE=1 SV=1	44.022	8	11	6	Gstm5	0.29	0.248131	110.1	89.9	1015.8	793.7	934.1	989.3	838	763.1	735	758.3	998.8	909.4
P21300	Aldo-keto reductase family 1 member B7 OS=Mus musculus OX=10090 GN=Akr1b7 PE=1 SV=4	9.239	3	3	1	Akr1b7	-0.09	0.248729	96.9	103.1	137.1	115.1	101.1	148.2	106.4	301	303.2	103	122.6	115
Q9WTR5	Cadherin-13 OS=Mus musculus OX=10090 GN=Cdh13 PE=1 SV=2	54.503	9	11	9	Cdh13	0.04	0.250797	101.2	98.8	2584.6	2666.3	2217.1	2296.1	2226.6	2340.6	2239.5	1954.3	2518.5	2109.6
P23927	Alpha-crystallin B chain OS=Mus musculus OX=10090 GN=Cryab PE=1 SV=2	100.58	14	24	14	Cryab	0.36	0.250928	112.4	87.6	7374.6	5494.3	6005.3	9176.6	9442.2	4553.5	4627.3	8249.3	7617.8	5746.6
Q8VIJ6	Splicing factor, proline- and glutamine-rich OS=Mus musculus OX=10090 GN=Sfpq PE=1 SV=1	5.091	2	2	2	Sfpq	0.12	0.251315	104.2	95.8	617.5	342.8	364.4	444.5	384.4	353.3	336.7	389.2	406.7	339.5
Q9D5T0	Outer mitochondrial transmembrane helix translocase OS=Mus musculus OX=10090 GN=Atad1 PE=1 SV=1	26.723	4	6	4	Atad1	-0.1	0.252062	96.4	103.6	992.2	903.6	1002.1	1148.8	1150.5	1004.2	1076.8	1266.9	1028.6	1323.2
A2AEX6	Four and a half LIM domains protein 1 OS=Mus musculus OX=10090 GN=Fhl1 PE=1 SV=1	28.373	7	9	7	Fhl1	0.21	0.252542	107.4	92.6	1993.6	2219.3	1909.7	2755.1	3177.3	1784.9	1707.3	2625.1	2226.6	1912.6
A0A668KL65	Sorbin and SH3 domain-containing protein 1 (Fragment) OS=Mus musculus OX=10090 GN=Sorbs1 PE=1 SV=1	7.314	2	2	1	Sorbs1	0.48	0.253225	116.6	83.4	573.5	148.4	103.8	197.9	186.4	113.6	115.4	151.2	177.2	133.4
F6UFG6	Acidic leucine-rich nuclear phosphoprotein 32 family member A (Fragment) OS=Mus musculus OX=10090 GN=Anp32a PE=1 SV=1	6.969	3	3	3	Anp32a	0.27	0.253549	109.5	90.5	1300.6	953.6	682.2	937.2	852.4	775	785.9	744.2	940.8	773
P45591	Cofilin-2 OS=Mus musculus OX=10090 GN=Cfl2 PE=1 SV=1	60.884	12	21	9	Cfl2	-0.03	0.253742	99.1	100.9	5912.6	5519.6	6732.9	6816	7845.3	6677.3	6860.3	6606	7873.7	7707.3
Q99LX0	Parkinson disease protein 7 homolog OS=Mus musculus OX=10090 GN=Park7 PE=1 SV=1	100.719	14	37	14	Park7	0.12	0.254525	104.2	95.8	9075.7	7425.5	7083.7	7370.7	7538.1	7009.2	6822.4	5553.9	8783.4	6688.3
P48036	Annexin A5 OS=Mus musculus OX=10090 GN=Anxa5 PE=1 SV=1	65.011	12	13	11	Anxa5	0.28	0.254889	109.8	90.2	2590	1925.9	1526.9	1882.8	1899	1701.1	1548	1465.5	2250.2	1560.8
P13541	Myosin-3 OS=Mus musculus OX=10090 GN=Myh3 PE=2 SV=2	923.461	100	655	4	Myh3	-0.13	0.255812	95.5	104.5	2758.3	4254.8	4316.7	3210.8	4243.5	5260.3	4981.4	3440.9	4639.7	3578.2
Q8K1M3	Protein kinase, cAMP dependent regulatory, type II alpha OS=Mus musculus OX=10090 GN=Prkar2a PE=1 SV=1	69.134	13	15	13	Prkar2a	0.09	0.256339	103.1	96.9	3030	3063	2367.6	2758.6	2666.3	2496.1	2594.2	2369.2	2818.1	2652
Q9QZ57	Heat shock protein beta-3 OS=Mus musculus OX=10090 GN=Hspb3 PE=2 SV=1	24.246	3	4	3	Hspb3	0.2	0.257745	107.1	92.9	599.8	604.9	452	566.7	565.2	523.6	477.1	491.9	600.7	463.5
Q9CZB0	Succinate dehydrogenase cytochrome b560 subunit, mitochondrial OS=Mus musculus OX=10090 GN=Sdhc PE=1 SV=1	18.358	4	5	4	Sdhc	-0.16	0.25838	94.6	105.4	1025.9	1109.9	1337.8	1579	1699.4	1283.7	1491.7	1941.6	1298.3	1890.6
Q9D5V5	Cullin-5 OS=Mus musculus OX=10090 GN=Cul5 PE=1 SV=3	16.248	3	3	3	Cul5	-0.3	0.259071	89.8	110.2	343.5	347	419.5	348.8	376.7	447	428.5	346	342.7	454
P35908	SWISS-PROT:P35908 Tax_Id=9606 Gene_Symbol=KRT2 Keratin, type II cytoskeletal 2 epidermal	48.653	9	11	4		-0.17	0.260005	94	106	2358.2	2130.8	2457	1823.5	2669.8	2116.4	3489.9	2656.9	2848.6	2155.6
P32020	Sterol carrier protein 2 OS=Mus musculus OX=10090 GN=Scp2 PE=1 SV=3	19.561	4	5	4	Scp2	-0.05	0.26002	98.2	101.8	573.9	708.6	629.6	740.8	722	858.6	738.2	735.2	685	647
A0A0U1RQ96	Actin, gamma-enteric smooth muscle (Fragment) OS=Mus musculus OX=10090 GN=Actg2 PE=3 SV=1	209.72	13	380	1	Actg2	-0.02	0.26312	99.2	100.8	86.5	107.4	89.3	102.8	95.4	178.3	154.9	97	89.6	89.7
Q9CQC9	GTP-binding protein SAR1b OS=Mus musculus OX=10090 GN=Sar1b PE=1 SV=1	45.107	8	10	4	Sar1b	-0.19	0.264848	93.5	106.5	1571.1	1655.7	1634.6	1502.5	1650	2114.6	1873.4	1414.5	1598.7	1863
P56382	ATP synthase subunit epsilon, mitochondrial OS=Mus musculus OX=10090 GN=Atp5f1e PE=1 SV=2	10.095	4	11	4	Atp5f1e	-0.17	0.266554	94.1	105.9	3507.2	4014.6	3839.1	4090.9	4644.6	4518.7	4397.4	5612.8	3452.7	4605.8
Q61584	RNA-binding protein FXR1 OS=Mus musculus OX=10090 GN=Fxr1 PE=1 SV=2	17.187	2	2	2	Fxr1	0.31	0.269377	110.8	89.2	402.5	229.7	275.7	355.4	321.6	247	258.9	257.5	297.9	307.6
Q9CZM2	60S ribosomal protein L15 OS=Mus musculus OX=10090 GN=Rpl15 PE=1 SV=4	6.894	2	2	2	Rpl15	0.22	0.269387	107.6	92.4	1006.9	493	600.2	709.7	696	501.4	597.7	603.9	597.2	630.1
Q3V132	ADP/ATP translocase 4 OS=Mus musculus OX=10090 GN=Slc25a31 PE=1 SV=1	17.925	4	11	1	Slc25a31	-0.01	0.26991	99.6	100.4	240.5	129.3	175.9	194.9	203.3	187	314.6	196.6	161	355.6
Q9D273	Corrinoid adenosyltransferase MMAB OS=Mus musculus OX=10090 GN=Mmab PE=1 SV=1	13.452	2	2	2	Mmab	0.13	0.271916	104.4	95.6	372.8	329.8	365.5	708.8	443.8	341.5	382.7	332.7	325.8	412
Q8BP92	Reticulocalbin-2 OS=Mus musculus OX=10090 GN=Rcn2 PE=1 SV=1	38.919	4	5	4	Rcn2	0.06	0.272173	102.2	97.8	374.1	310.1	250.4	269.3	240.7	283.1	244.3	228.7	269.2	257.8
A2AMM0	Caveolae-associated protein 4 OS=Mus musculus OX=10090 GN=Cavin4 PE=1 SV=1	28.238	5	5	5	Cavin4	-0.03	0.272514	98.8	101.2	1474.2	1605.3	1583.7	1417.8	1703.9	1622.5	1680.4	1646.4	1574.7	1584.9
E9Q6A6	Collagen alpha-6(VI) chain OS=Mus musculus OX=10090 GN=Col6a6 PE=1 SV=2	9.832	3	3	3	Col6a6	0.08	0.273895	102.7	97.3	1233.5	1001.7	1006.7	1186	860.7	1054.4	1050.1	954.6	777.8	935.4
P51637	Caveolin-3 OS=Mus musculus OX=10090 GN=Cav3 PE=1 SV=1	11.025	3	5	2	Cav3	-0.09	0.274281	97	103	357.6	406.6	378.1	324.7	357	457.6	379.5	387.8	352.3	376
Q921R2	40S ribosomal protein S13 OS=Mus musculus OX=10090 GN=Rps13 PE=1 SV=1	7.536	2	2	2	Rps13	0.1	0.276061	103.3	96.7	596.3	307.8	344.6	390.4	312.8	338.4	322.5	312.2	329.5	319.3
P07724	Albumin OS=Mus musculus OX=10090 GN=Alb PE=1 SV=3	507.991	54	199	51	Alb	0.03	0.277158	100.9	99.1	51618.6	60787	52352.3	79760.3	56270.7	55238.6	52788.9	41192.4	60871.9	55243.7
A0A0N4SWH3	Dysferlin OS=Mus musculus OX=10090 GN=Dysf PE=1 SV=1	18.263	5	5	5	Dysf	0.09	0.278393	103.2	96.8	725.9	679.9	824.7	879.2	767.9	676.3	703.4	808.3	720	721.3
Q6P9R2	Serine/threonine-protein kinase OSR1 OS=Mus musculus OX=10090 GN=Oxsr1 PE=1 SV=1	12.999	3	3	3	Oxsr1	0.12	0.278502	104.2	95.8	771.7	576.6	613.2	606.7	611.8	531.2	562.1	531.9	710.9	583.2
O35350	Calpain-1 catalytic subunit OS=Mus musculus OX=10090 GN=Capn1 PE=1 SV=1	38.285	7	9	7	Capn1	0.05	0.280027	101.9	98.1	2502.8	1618.7	1754.1	1957	1856.2	1799.1	1588.3	1594.8	1935.7	1786.9
B7ZNL3	Tpm1 protein OS=Mus musculus OX=10090 GN=Tpm1 PE=1 SV=1	363.874	50	338	3	Tpm1	-0.46	0.281427	84.1	115.9	494.1	733.8	367.6	586.1	656.1	978.2	807.3	485.2	890.7	470.2
Q61838	Pregnancy zone protein OS=Mus musculus OX=10090 GN=Pzp PE=1 SV=3	113.892	21	21	21	Pzp	0.09	0.28167	103.2	96.8	3102.1	2592.4	2885.6	5956.4	3594.3	2909.4	2948.2	2664.9	2640.7	3278.7
A0A8I4SYN6	Histone H3 OS=Mus musculus OX=10090 GN=H3f4 PE=3 SV=1	13.314	6	13	1	H3f4	-0.04	0.282314	98.8	101.2	7172.1	6667.3	7206.5	5820.3	4874.9	6835	6736.6	7008.8	7859.8	6288.1
Q8CI43	Myosin light chain 6B OS=Mus musculus OX=10090 GN=Myl6b PE=1 SV=1	9.793	2	2	2	Myl6b	0.08	0.282888	102.9	97.1	703.5	792.3	587.6	859.9	673.6	724.2	730.6	503.3	664.1	621.8
Q00623	Apolipoprotein A-I OS=Mus musculus OX=10090 GN=Apoa1 PE=1 SV=2	93.415	17	28	17	Apoa1	0.1	0.283138	103.6	96.4	6263	6382.5	5283.2	10448.4	6048.5	5827.6	5995.9	5083.2	5741.7	6268.2
O08749	Dihydrolipoyl dehydrogenase, mitochondrial OS=Mus musculus OX=10090 GN=Dld PE=1 SV=2	142.85	20	33	20	Dld	-0.16	0.283548	94.5	105.5	8261.4	6504.4	7476.1	7795.2	8354.3	8710.7	8520.4	9400.9	6554.5	8974.2
P53996	CCHC-type zinc finger nucleic acid binding protein OS=Mus musculus OX=10090 GN=Cnbp PE=1 SV=2	12.329	3	4	1	Cnbp	0.07	0.284063	102.4	97.6	996	599.9	502.8	541.7	564.5	538.3	483.2	579.2	561.1	505.6
P68134	Actin, alpha skeletal muscle OS=Mus musculus OX=10090 GN=Acta1 PE=1 SV=1	718.151	43	923	7	Acta1	-0.09	0.285077	96.9	103.1	9871.5	8478.3	8587	9054.6	8793.6	9565.9	9460.3	9132.6	8846.9	9359.8
P20108	Thioredoxin-dependent peroxide reductase, mitochondrial OS=Mus musculus OX=10090 GN=Prdx3 PE=1 SV=1	38.55	6	7	6	Prdx3	-0.12	0.286261	95.7	104.3	1893.6	2569.4	1922	2314.3	2375.4	3807.9	2882.1	2520.5	1846.6	2235
Q8VEE1	LIM and cysteine-rich domains protein 1 OS=Mus musculus OX=10090 GN=Lmcd1 PE=1 SV=1	65.345	11	13	11	Lmcd1	-0.05	0.287174	98.3	101.7	3277.4	3075.3	3002.2	3912.9	3845.3	2444.3	2598.4	3576.6	3393.8	3398.4
Q9CPY7	Cytosol aminopeptidase OS=Mus musculus OX=10090 GN=Lap3 PE=1 SV=3	27.176	5	5	5	Lap3	-0.18	0.288549	93.6	106.4	2425.8	2178.7	3235.6	2153.8	2346.7	3165.3	3071.9	2633.4	2211.2	2665.2
Q8C1C2	Ribosome-releasing factor 2, mitochondrial OS=Mus musculus OX=10090 GN=Gfm2 PE=1 SV=1	16.605	2	2	2	Gfm2	0.02	0.28975	100.8	99.2	101.4	48.7	53.2	68.1	52.5	40.6	52.3	67.7	43.3	58.9
P63254	Cysteine-rich protein 1 OS=Mus musculus OX=10090 GN=Crip1 PE=1 SV=2	4.424	2	2	2	Crip1	0.29	0.290025	110	90	1841.6	1161.9	989.1	1165.7	1083.1	951.1	988.6	839.9	1614.8	834.8
Q9D020	Cytosolic 5'-nucleotidase 3A OS=Mus musculus OX=10090 GN=Nt5c3a PE=1 SV=4	40.577	6	6	6	Nt5c3a	0.1	0.290062	103.5	96.5	527.6	580.8	543	593.8	587.7	541.3	490.8	549.7	608.8	507.4
Q9CZW5	Mitochondrial import receptor subunit TOM70 OS=Mus musculus OX=10090 GN=Tomm70 PE=1 SV=2	10.965	2	2	2	Tomm70	0.14	0.290238	104.9	95.1	498	356.7	388.8	416.6	459.3	402.2	377.6	373.8	375.5	425.4
Q9CRB6	Tubulin polymerization-promoting protein family member 3 OS=Mus musculus OX=10090 GN=Tppp3 PE=1 SV=1	14.407	4	5	4	Tppp3	0.31	0.291468	110.7	89.3	474.2	651.1	396.4	561.6	630.2	495.7	433.5	338.5	615.4	453.4
Q91V79	Fat storage-inducing transmembrane protein 1 OS=Mus musculus OX=10090 GN=Fitm1 PE=1 SV=1	13.826	2	6	2	Fitm1	0.08	0.291504	102.9	97.1	2326.8	1158.1	1340.5	1349.2	1344.1	1239.4	1269.6	926.7	1381.1	1435.1
Q9JJC6	RILP-like protein 1 OS=Mus musculus OX=10090 GN=Rilpl1 PE=1 SV=1	2.865	2	3	2	Rilpl1	0.1	0.291539	103.6	96.4	912.9	673.5	641.3	764.8	860.9	732.8	732.2	643.5	711.5	690.7
O55142	60S ribosomal protein L35a OS=Mus musculus OX=10090 GN=Rpl35a PE=1 SV=2	4.231	2	3	2	Rpl35a	-0.19	0.292156	93.3	106.7	582.2	437.6	487.4	517.4	598.6	598.9	737.6	509.6	488.4	591.2
O54724	Caveolae-associated protein 1 OS=Mus musculus OX=10090 GN=Cavin1 PE=1 SV=1	113.002	17	24	17	Cavin1	0.2	0.292622	107	93	7477.8	9249.4	6485.6	8294.3	8010.3	6991.3	6816.3	6967.9	8655.5	6801.4
P17665	Cytochrome c oxidase subunit 7C, mitochondrial OS=Mus musculus OX=10090 GN=Cox7c PE=1 SV=1	21.659	4	7	4	Cox7c	0.15	0.293402	105.2	94.8	2878.7	3676.5	3110.3	3517.8	3654.3	3316.6	3049.6	3449.8	2597.7	3168.3
O70591	Prefoldin subunit 2 OS=Mus musculus OX=10090 GN=Pfdn2 PE=1 SV=2	10.852	3	3	3	Pfdn2	0.2	0.295332	106.9	93.1	1334.6	1178.4	885.3	1253.8	1223.1	1103.3	1169	962.9	1027.1	1064.5
P07901	Heat shock protein HSP 90-alpha OS=Mus musculus OX=10090 GN=Hsp90aa1 PE=1 SV=4	96.447	13	19	1	Hsp90aa1	0.09	0.29539	103	97	49.5	47	36.1	32.9	36.9	46.6	35.2	28.4	33.5	34.7
Q8BPI2	Transmembrane emp24 domain-containing protein 2 (Fragment) OS=Mus musculus OX=10090 GN=Tmed2 PE=1 SV=1	13.16	3	4	3	Tmed2	-0.24	0.295972	91.7	108.3	599.3	595.6	614.3	698.3	730.4	745.7	808	571.5	725.9	672.2
P63101	14-3-3 protein zeta/delta OS=Mus musculus OX=10090 GN=Ywhaz PE=1 SV=1	78.344	13	18	8	Ywhaz	0.28	0.296153	109.8	90.2	2977.2	2307.9	2054.4	2808.5	3256.9	2336.6	2308.5	2201.2	2790	2268.2
Q9QYR9	Acyl-coenzyme A thioesterase 2, mitochondrial OS=Mus musculus OX=10090 GN=Acot2 PE=1 SV=2	30.151	6	6	6	Acot2	0.1	0.297174	103.5	96.5	1179.3	1097.7	1346.6	1254.2	1368.1	942.9	1034.7	1359.9	1168.5	1247.6
P10922	Histone H1.0 OS=Mus musculus OX=10090 GN=H1-0 PE=2 SV=4	36.897	8	13	8	H1-0	0.12	0.297828	104.1	95.9	3979.4	4206.1	4746	5271.5	4670.7	4301.6	4256	3577.5	4668.9	4417.5
Q9D358	Low molecular weight phosphotyrosine protein phosphatase OS=Mus musculus OX=10090 GN=Acp1 PE=1 SV=3	28.351	5	6	1	Acp1	0.11	0.298092	103.9	96.1	1273.7	1359.7	1095.3	1257.8	1363.5	1177.1	1150.8	1088	1354.6	1207.7
Q8CC36	Cerebral dopamine neurotrophic factor OS=Mus musculus OX=10090 GN=Cdnf PE=1 SV=1	6.327	2	2	2	Cdnf	-0.15	0.30039	94.8	105.2	182.3	222.6	289.9	171.6	228.7	247	196.4	308	230.9	258.2
Q61726	TREMBL:Q61726 Tax_Id=10090 Gene_Symbol=5430421N21Rik Keratin type II	12.369	2	3	1	Krt83	-0.22	0.301285	92.2	107.8	109.1	101.4	143.3	98.6	111.7	100.1	127.4	154.9	368.6	101.9
Q5SVJ0	calcium/calmodulin-dependent protein kinase OS=Mus musculus OX=10090 GN=Camk2b PE=1 SV=1	57.823	9	9	5	Camk2b	0.09	0.303659	103.3	96.7	2281.7	1801.8	2013.9	2329.3	2131.9	1844.8	1997.2	1821.7	2125	2107.1
A0A0N4SVS6	CCHC-type zinc finger nucleic acid-binding protein OS=Mus musculus OX=10090 GN=Cnbp PE=1 SV=1	16.396	3	4	1	Cnbp	0.29	0.305291	110	90	134.1	153.5	97	138	100	101	128	109.8	115.9	92.1
Q921I1	Serotransferrin OS=Mus musculus OX=10090 GN=Tf PE=1 SV=1	189.55	31	46	31	Tf	0.12	0.307011	104	96	14231	10726.5	13615.3	17363.2	12346.5	12632.2	11203	10700.5	13998.7	12565.7
P10649	Glutathione S-transferase Mu 1 OS=Mus musculus OX=10090 GN=Gstm1 PE=1 SV=2	118.532	19	31	16	Gstm1	0	0.309152	100.1	99.9	10989.8	8743.8	9167.2	8832.4	9123.9	9387.9	8590.8	5958.9	9475.3	9098.5
Q9QZ23	NFU1 iron-sulfur cluster scaffold homolog, mitochondrial OS=Mus musculus OX=10090 GN=Nfu1 PE=1 SV=2	5.527	3	3	3	Nfu1	0.06	0.309549	102.2	97.8	444.1	197	219.6	268	182.2	228.2	188.9	210.1	237.1	166.2
Q9Z1T2	Thrombospondin-4 OS=Mus musculus OX=10090 GN=Thbs4 PE=1 SV=1	50.465	8	8	8	Thbs4	0.49	0.309858	117	83	1019.4	1890.6	1224	1801.1	2699.7	1240.3	1194.9	1278.5	1624.4	1342.3
Q99PT1	Rho GDP-dissociation inhibitor 1 OS=Mus musculus OX=10090 GN=Arhgdia PE=1 SV=3	46.071	5	6	5	Arhgdia	-0.19	0.310054	93.4	106.6	777.3	904	1048.4	1018.8	1258.9	1162.2	988	921.1	1274.4	1218.9
Q9Z1P6	NADH dehydrogenase [ubiquinone] 1 alpha subcomplex subunit 7 OS=Mus musculus OX=10090 GN=Ndufa7 PE=1 SV=3	56.946	12	19	12	Ndufa7	0.21	0.310385	107.1	92.9	5595.3	6681.2	4880.7	6031.7	6015.8	5215.9	5136.5	6355.7	4944.1	5442.7
P62141	Serine/threonine-protein phosphatase PP1-beta catalytic subunit OS=Mus musculus OX=10090 GN=Ppp1cb PE=1 SV=3	47.392	9	10	6	Ppp1cb	-0.09	0.310773	96.8	103.2	2078.8	2285	2035.9	2371.4	2594.5	2417.1	2172.1	2499.8	2466.2	2433.9
Q5XQN5	SWISS-PROT:Q5XQN5 (Bos taurus) Keratin, type II cytoskeletal 5	24.553	5	7	1	KRT5	0.09	0.314842	103.2	96.8	515.2	323.4	392.6	394	446.4	369.5	336.8	420.6	403.5	333.3
G3X8R0	Receptor expression-enhancing protein OS=Mus musculus OX=10090 GN=Reep5 PE=1 SV=1	16.58	4	6	4	Reep5	0.04	0.316025	101.3	98.7	1858.9	2064.1	1572	1748.1	1728.9	1875.6	1505.3	1703.4	1761.5	1559
P97352	Protein S100-A13 OS=Mus musculus OX=10090 GN=S100a13 PE=1 SV=1	5.119	2	2	2	S100a13	-0.24	0.316555	91.7	108.3	132.2	224.7	186.4	194.1	275	230.6	220.9	240.6	229.2	210.9
Q99JI1	Musculoskeletal embryonic nuclear protein 1 OS=Mus musculus OX=10090 GN=Mustn1 PE=1 SV=1	11.553	2	2	2	Mustn1	0.52	0.31656	117.8	82.2	451.3	599.5	455.6	557.3	590.2	355	369.2	521.2	697.7	388.7
Q9WUZ7	SH3 domain-binding glutamic acid-rich protein OS=Mus musculus OX=10090 GN=Sh3bgr PE=1 SV=1	71.878	9	13	9	Sh3bgr	-0.03	0.317042	98.8	101.2	2711.1	3219.1	2886.4	3058.7	3230.3	3356.2	3132.7	2804.9	3815.5	3076.4
Q5SX39	Myosin-4 OS=Mus musculus OX=10090 GN=Myh4 PE=1 SV=1	3613.87	265	2582	68	Myh4	-0.14	0.317606	95.1	104.9	451917	436954	540572	369330	384102	513598	536800	432638	412857	481792
P63325	40S ribosomal protein S10 OS=Mus musculus OX=10090 GN=Rps10 PE=1 SV=1	2.577	2	2	2	Rps10	0.21	0.318292	107.3	92.7	1051.8	442.3	392.4	641.1	545.5	450.6	483.9	391.4	575.6	471.1
P13542	Myosin-8 OS=Mus musculus OX=10090 GN=Myh8 PE=2 SV=2	2141.9	185	1285	6	Myh8	-0.3	0.318364	89.7	110.3	681.6	1026.5	1284.1	862.3	869.1	991.4	1153.6	1097.2	932.1	1067.8
Q9JMH6	Thioredoxin reductase 1, cytoplasmic OS=Mus musculus OX=10090 GN=Txnrd1 PE=1 SV=3	28.687	5	5	5	Txnrd1	-0.13	0.318427	95.5	104.5	1662.5	1605.9	1400.9	1460.7	1435.7	1778.8	1596.9	1498.5	1770.8	1409.2
P12970	60S ribosomal protein L7a OS=Mus musculus OX=10090 GN=Rpl7a PE=1 SV=2	17.584	4	4	3	Rpl7a	0.25	0.318872	108.6	91.4	2846.8	1683.8	2409.9	2476.2	2261.3	2027.3	1999.8	2224.4	1963.3	2205.7
Q8CI12	Smoothelin-like protein 2 OS=Mus musculus OX=10090 GN=Smtnl2 PE=1 SV=1	15.405	4	4	4	Smtnl2	0.12	0.320081	104.2	95.8	3335	2325.6	1605.9	2025.5	2022.8	1884.6	1753.9	1860.7	2524.9	1498.7
A0A1B0GSG5	Ribonuclease inhibitor OS=Mus musculus OX=10090 GN=Rnh1 PE=1 SV=1	52.566	10	10	10	Rnh1	-0.04	0.322408	98.5	101.5	1072.8	1077.3	1104.3	1183.2	1153	1093.4	1137.1	1096.4	1217.5	1259.7
P09055	Integrin beta-1 OS=Mus musculus OX=10090 GN=Itgb1 PE=1 SV=1	10.268	2	3	2	Itgb1	-0.36	0.323081	87.7	112.3	219.6	344	288.8	306.5	492.1	316.2	409.6	347.1	401.4	392.7
Q99KB8	Hydroxyacylglutathione hydrolase, mitochondrial OS=Mus musculus OX=10090 GN=Hagh PE=1 SV=2	14.874	3	3	3	Hagh	-0.04	0.323847	98.5	101.5	807.3	561.6	830.5	720.2	699.2	792.7	1080.2	742	695.3	742.7
Q6URW6	Myosin-14 OS=Mus musculus OX=10090 GN=Myh14 PE=1 SV=1	30.843	5	8	3	Myh14	-0.23	0.324378	91.9	108.1	505.9	364.7	374	292	351.9	435.9	390.8	556	331.5	428.8
Q3THW5	Histone H2A.V OS=Mus musculus OX=10090 GN=H2az2 PE=1 SV=3	11.436	3	6	1	H2az2	-0.2	0.325052	92.9	107.1	406.8	520.5	411.9	463.4	368.8	544.3	409.2	491.5	474.7	431.3
P63328	Protein phosphatase 3 catalytic subunit alpha OS=Mus musculus OX=10090 GN=Ppp3ca PE=1 SV=1	20.827	6	7	4	Ppp3ca	0.11	0.327322	103.8	96.2	1507.5	966.7	996	1108.3	904.7	1000.8	922.4	857.3	1160	913.3
Q9CQM5	Thioredoxin domain-containing protein 17 OS=Mus musculus OX=10090 GN=Txndc17 PE=1 SV=1	11.339	2	2	2	Txndc17	-0.01	0.327981	99.7	100.3	260	92.7	83.2	107.4	91.6	90.5	97.3	95.4	93.3	77.9
Q62165	Dystroglycan 1 OS=Mus musculus OX=10090 GN=Dag1 PE=1 SV=4	26.169	4	4	4	Dag1	0.22	0.329226	107.8	92.2	798.6	814.2	583.6	706.2	748.2	676.8	640.4	631.3	795.1	623.9
P27661	Histone H2AX OS=Mus musculus OX=10090 GN=H2ax PE=1 SV=2	33.881	6	8	2	H2ax	-0.22	0.329673	92.5	107.5	1790.4	2154.1	1704.7	1712.9	2008.8	2152.6	2178.5	1816.1	2080.7	1776.1
Q9Z2U1	Proteasome subunit alpha type-5 OS=Mus musculus OX=10090 GN=Psma5 PE=1 SV=1	28.727	5	5	5	Psma5	-0.07	0.3305	97.5	102.5	634.9	480.1	542.4	487.2	460.7	524.1	396.2	512.3	526.9	433
Q8BG32	26S proteasome non-ATPase regulatory subunit 11 OS=Mus musculus OX=10090 GN=Psmd11 PE=1 SV=3	19.419	4	5	4	Psmd11	-0.01	0.330569	99.7	100.3	621	567.1	678	715.7	717.9	653.8	650.4	681.7	752.2	752.3
A8DUK4	Beta-globin OS=Mus musculus OX=10090 GN=Hbb-bs PE=1 SV=1	179.297	18	98	18	Hbb-bs	0.12	0.330628	104.3	95.7	15646.8	16440.3	15509.7	61401.9	18961.3	14867.9	15093	18032	13529.1	19238.8
P53810	Phosphatidylinositol transfer protein alpha isoform OS=Mus musculus OX=10090 GN=Pitpna PE=1 SV=2	11.352	3	3	3	Pitpna	-0.21	0.33159	92.9	107.1	401.1	374.4	380.4	354.7	492.1	461.3	430.3	351.3	493.9	438.8
P10493	Nidogen-1 OS=Mus musculus OX=10090 GN=Nid1 PE=1 SV=2	46.406	8	8	8	Nid1	-0.09	0.332728	97	103	1584.9	1460.1	1428.4	1775.6	1478.7	1568.8	1571.4	1585.3	1827	1571
O89104	Synaptophysin-like protein 2 OS=Mus musculus OX=10090 GN=Sypl2 PE=1 SV=1	52.903	6	8	6	Sypl2	-0.18	0.334019	93.8	106.2	2300.9	2317.5	2310.3	2548.4	2497	2701.6	2623.5	2174.9	2443.6	2633.9
A0A498WGK2	asparagine--tRNA ligase OS=Mus musculus OX=10090 GN=Nars PE=1 SV=1	16.577	3	3	3	Nars	0.18	0.334844	106.4	93.6	949.3	569.1	680.2	777.3	721.1	621.5	630.3	634.6	723.1	711.1
P07758	Alpha-1-antitrypsin 1-1 OS=Mus musculus OX=10090 GN=Serpina1a PE=1 SV=4	125.436	19	30	5	Serpina1a	-0.01	0.335524	99.8	100.2	8935.4	9076.9	8352.2	12352.3	10614.4	9116.5	8941.6	6665.2	9580.6	10144.6
A0A3B2W7J8	Plectin (Fragment) OS=Mus musculus OX=10090 GN=Plec PE=1 SV=1	405.699	71	89	1	Plec	0.4	0.335685	113.7	86.3	205.1	65	107.3	114.5	73.1	76.9	65	81.4	91.5	102
O88844	Isocitrate dehydrogenase [NADP] cytoplasmic OS=Mus musculus OX=10090 GN=Idh1 PE=1 SV=2	45.617	9	12	8	Idh1	0.02	0.336653	100.7	99.3	1087.4	1415.6	1263.4	1431.1	1516.8	1396.6	1296.5	1472.6	1631.8	1394.6
P10126	Elongation factor 1-alpha 1 OS=Mus musculus OX=10090 GN=Eef1a1 PE=1 SV=3	70.054	12	26	3	Eef1a1	0	0.338526	100	100	498.7	647.9	722.4	725.9	816.5	721.9	631.3	796.4	884.9	722.5
Q6GT24	Peroxiredoxin-6 OS=Mus musculus OX=10090 GN=Prdx6 PE=1 SV=1	63.664	11	12	11	Prdx6	0.15	0.339196	105.1	94.9	2223.3	2575.2	2360.3	2650.2	2699.3	2380.6	2191.3	2705.3	2323.8	2268.3
P62849	40S ribosomal protein S24 OS=Mus musculus OX=10090 GN=Rps24 PE=1 SV=1	5.132	2	2	2	Rps24	0.08	0.340159	102.6	97.4	670.3	603.9	597.2	675.1	1241.4	555.1	667.3	546.2	636	728.9
A0A668KLB7	Chloride intracellular channel protein OS=Mus musculus OX=10090 GN=Clic5 PE=1 SV=1	13.669	2	2	1	Clic5	0.04	0.341771	101.2	98.8	78.8	67.4	45.3	53.5	48.3	55.7	52.8	50.4	52.2	45
Q9DC50	Peroxisomal carnitine O-octanoyltransferase OS=Mus musculus OX=10090 GN=Crot PE=1 SV=1	5.383	2	2	2	Crot	0.05	0.344244	101.6	98.4	632.3	463.7	491.5	549.7	499.5	484	478.4	521.6	512.1	473.6
Q9DBF1	Alpha-aminoadipic semialdehyde dehydrogenase OS=Mus musculus OX=10090 GN=Aldh7a1 PE=1 SV=4	28.709	4	4	4	Aldh7a1	0.01	0.344581	100.2	99.8	652.1	357.4	390.8	446.7	389.2	407.3	348.1	338.7	458.1	389.3
Q9D1D4	Transmembrane emp24 domain-containing protein 10 OS=Mus musculus OX=10090 GN=Tmed10 PE=1 SV=1	15.673	4	4	4	Tmed10	-0.06	0.34529	97.9	102.1	233	276.5	260	230.7	281.7	272.3	245.5	262.6	296.9	271.3
Z4YKM2	CDGSH iron-sulfur domain-containing protein 3, mitochondrial OS=Mus musculus OX=10090 GN=Cisd3 PE=1 SV=1	8.674	3	3	3	Cisd3	-0.03	0.347187	99	101	1027.8	1068.9	1089.8	1047.2	1144.2	1068.3	1035.9	1289.9	1091.1	1145.3
P60840	Alpha-endosulfine OS=Mus musculus OX=10090 GN=Ensa PE=1 SV=1	9.816	2	3	2	Ensa	-0.29	0.347383	90.1	109.9	329	480.8	367.3	335.5	349.3	426.5	444.3	352	463.5	347.9
Q3TMH2	Secernin-3 OS=Mus musculus OX=10090 GN=Scrn3 PE=1 SV=1	46.983	8	10	8	Scrn3	0.01	0.34753	100.2	99.8	1907.4	2532.7	2353.3	2320.9	2666.9	2322.6	2340.5	2342.3	3032.2	2687.3
Q91VB8	Alpha globin 1 OS=Mus musculus OX=10090 GN=Hba-a1 PE=1 SV=1	112.536	11	59	11	Hba-a1	0.09	0.348016	103	97	10929	13038.2	12054.8	44745.6	15194.7	11779.3	12277.2	13656.4	9850.6	14896.6
P18760	Cofilin-1 OS=Mus musculus OX=10090 GN=Cfl1 PE=1 SV=3	42.437	7	10	4	Cfl1	-0.04	0.348353	98.7	101.3	694.8	1036.5	921.9	1089.5	1336.2	1105.4	1040.5	1023.4	1454.2	1064.8
Q8BLF1	Neutral cholesterol ester hydrolase 1 OS=Mus musculus OX=10090 GN=Nceh1 PE=1 SV=1	17.626	2	2	2	Nceh1	-0.44	0.348972	84.9	115.1	253.9	188.3	203.6	256.9	240.7	335.3	326.5	377.1	146.6	252.1
G5E850	Cytochrome b5 OS=Mus musculus OX=10090 GN=Cyb5a PE=1 SV=1	22	3	4	3	Cyb5a	0.17	0.349255	105.9	94.1	775.5	483.4	438.9	529.6	388.9	527.8	386.7	429.9	500.5	392.8
Q00898	Alpha-1-antitrypsin 1-5 OS=Mus musculus OX=10090 GN=Serpina1e PE=1 SV=1	70.94	11	16	3	Serpina1e	-0.17	0.349604	94.1	105.9	361.7	295	205	326.8	305.1	419.1	304.9	257.3	343.5	362.5
Q78IK4	MICOS complex subunit Mic27 OS=Mus musculus OX=10090 GN=Apool PE=1 SV=1	11.503	3	4	3	Apool	-0.12	0.352888	95.8	104.2	1442.2	1451	1555.3	1588.9	1965.3	1655.2	1692.8	2128.6	1394.9	1915.7
Q3UZA1	CapZ-interacting protein OS=Mus musculus OX=10090 GN=Rcsd1 PE=1 SV=1	21.265	4	4	4	Rcsd1	0.03	0.353359	100.9	99.1	1371.9	1124.5	861.4	988.1	915.2	985.3	969.8	870.5	1086.7	821.9
Q9WU78	Programmed cell death 6-interacting protein OS=Mus musculus OX=10090 GN=Pdcd6ip PE=1 SV=3	30.418	6	6	6	Pdcd6ip	0.03	0.355899	101	99	547.4	689.8	541.4	563.6	575.8	497.7	552.5	491.2	613.4	589.3
B2RQK7	Synaptopodin 2-like protein OS=Mus musculus OX=10090 GN=Synpo2l PE=1 SV=1	45.553	11	13	11	Synpo2l	0.18	0.356269	106.3	93.7	2804.1	2589.6	2342.1	2834.4	2775.1	2382	2570.7	2404.2	2897.6	2446
P14148	60S ribosomal protein L7 OS=Mus musculus OX=10090 GN=Rpl7 PE=1 SV=2	18.041	4	4	4	Rpl7	0.19	0.356939	106.7	93.3	1358.3	986.2	1211	1457.9	1337.3	1170	1220.3	1140.9	985.9	1311.3
E9QN70	Laminin subunit beta-1 OS=Mus musculus OX=10090 GN=Lamb1 PE=1 SV=1	46.734	8	8	8	Lamb1	-0.16	0.357774	94.6	105.4	1781.9	2215.4	1978.3	1864.9	1606	2159.3	2079.7	1887.7	2153.8	1773.5
Q9JJI8	60S ribosomal protein L38 OS=Mus musculus OX=10090 GN=Rpl38 PE=1 SV=3	8.033	2	2	1	Rpl38	-0.09	0.360392	96.8	103.2	850.8	720.1	710.6	849.9	744.9	718.4	966.7	747.3	793.7	965.3
P97443	Histone-lysine N-methyltransferase Smyd1 OS=Mus musculus OX=10090 GN=Smyd1 PE=1 SV=3	111.651	19	32	19	Smyd1	0.15	0.360419	105.1	94.9	8590.6	6892.6	8294.4	9132.2	8493.8	7672.4	7534.7	7448.9	8131.7	8374.5
G3UWS1	Nebulin (Fragment) OS=Mus musculus OX=10090 GN=Neb PE=1 SV=1	90.217	19	30	1	Neb	0.18	0.360524	106.3	93.7	377.8	278	367	304.6	193.3	225.1	224.9	315.2	269.6	268.5
Q3V1D3	AMP deaminase 1 OS=Mus musculus OX=10090 GN=Ampd1 PE=1 SV=2	217.952	34	49	28	Ampd1	0.06	0.361728	102	98	13348.1	10682	12982.4	14411.8	12945.6	13644.6	12482.5	8397	11714.6	12718.7
Q5SVG5	AP complex subunit beta OS=Mus musculus OX=10090 GN=Ap1b1 PE=1 SV=1	8.768	2	2	1	Ap1b1	-0.11	0.362811	96.2	103.8	182.1	137.7	167.2	159	228.6	180.4	196.8	170.2	177.2	232.1
Q91V77	Protein S100 OS=Mus musculus OX=10090 GN=S100a1 PE=1 SV=1	17.617	2	2	2	S100a1	-0.08	0.364899	97.3	102.7	227.3	230.5	212.6	217.6	293.3	272.2	225.5	441.6	219.4	239.7
Q7TQI3	Ubiquitin thioesterase OTUB1 OS=Mus musculus OX=10090 GN=Otub1 PE=1 SV=2	18.365	2	2	2	Otub1	0.13	0.365985	104.6	95.4	485.6	325.3	364.1	398.3	404.1	338.9	363.3	322.6	419.8	377.1
P09813	Apolipoprotein A-II OS=Mus musculus OX=10090 GN=Apoa2 PE=1 SV=2	7.355	2	2	2	Apoa2	0.19	0.367065	106.4	93.6	352.4	692.9	408.4	634.3	442	387	388.8	371.5	566.8	424.3
Q61316	Heat shock 70 kDa protein 4 OS=Mus musculus OX=10090 GN=Hspa4 PE=1 SV=1	44.862	12	13	12	Hspa4	0.12	0.367314	104.1	95.9	3518.3	2811.6	2907	3384.3	3278.1	2895.5	2940.9	3017.7	3215.8	3058.6
P00920	Carbonic anhydrase 2 OS=Mus musculus OX=10090 GN=Ca2 PE=1 SV=4	69.04	10	12	10	Ca2	-0.02	0.367601	99.2	100.8	2397.1	2797.4	2370.9	6335.6	2467.1	2263	2108.4	2506.4	3041.8	2555.1
S4R1W1	Glyceraldehyde-3-phosphate dehydrogenase OS=Mus musculus OX=10090 GN=Gm3839 PE=1 SV=1	316.852	27	138	1	Gm3839	-0.07	0.368747	97.6	102.4	140.6	151.9	179.4	177.3	209.5	173	190.3	186.1	167.5	202.5
A0A1W2P6G5	Myosin light polypeptide 6 OS=Mus musculus OX=10090 GN=Myl6 PE=1 SV=1	34.601	4	12	2	Myl6	-0.06	0.369264	98.1	101.9	433.2	467.8	334	489.4	403.3	458.6	450.1	423.2	593.5	404.2
Q9Z2Z6	Mitochondrial carnitine/acylcarnitine carrier protein OS=Mus musculus OX=10090 GN=Slc25a20 PE=1 SV=1	32.042	6	7	6	Slc25a20	-0.13	0.370124	95.6	104.4	1464.6	1521.3	1619.5	1700	1756.8	1622.1	1770	2055.3	1395.9	1872.1
Q8VBT1	Beta-taxilin OS=Mus musculus OX=10090 GN=Txlnb PE=1 SV=2	16.625	3	3	3	Txlnb	0.05	0.371765	101.8	98.2	243.1	345.4	280.2	298.4	353.6	290.8	254.9	287.9	297.6	271.6
Q8VCQ8	Caldesmon 1 OS=Mus musculus OX=10090 GN=Cald1 PE=1 SV=1	9.189	2	2	2	Cald1	0.09	0.372984	102.9	97.1	399.9	187.1	204	214.3	163.4	192.3	157.6	205.3	241.9	152
P60843	Eukaryotic initiation factor 4A-I OS=Mus musculus OX=10090 GN=Eif4a1 PE=1 SV=1	50.507	8	11	2	Eif4a1	-0.06	0.37415	97.9	102.1	243.6	234.8	246.3	283.7	258.7	274.8	336.3	250.9	239.8	257.1
P27546	Microtubule-associated protein 4 OS=Mus musculus OX=10090 GN=Map4 PE=1 SV=3	90.346	16	17	7	Map4	0.11	0.37447	103.9	96.1	1664.2	1622.6	1191	1381.6	1390	1286.4	1533.9	1179.8	1501.2	1200.3
Q64523	Histone H2A type 2-C OS=Mus musculus OX=10090 GN=H2ac20 PE=1 SV=3	41.169	6	10	3	H2ac20	-0.13	0.37452	95.6	104.4	665.6	866.1	583.5	721.6	592	726.8	750.3	709.7	850.3	652.6
P63276	40S ribosomal protein S17 OS=Mus musculus OX=10090 GN=Rps17 PE=1 SV=2	15.132	2	2	2	Rps17	0.1	0.376016	103.5	96.5	647.5	775.7	708.9	961.9	946	687.1	712.4	722.8	767.8	797.7
Q99J99	3-mercaptopyruvate sulfurtransferase OS=Mus musculus OX=10090 GN=Mpst PE=1 SV=4	19.26	3	3	3	Mpst	0.06	0.376663	102.2	97.8	273.3	114	108.8	101.2	100.5	104.2	100.5	117.3	97.3	110.9
Q7TSH2	Phosphorylase b kinase regulatory subunit beta OS=Mus musculus OX=10090 GN=Phkb PE=1 SV=1	117.309	19	25	19	Phkb	0.08	0.377448	102.7	97.3	6332.9	5214.4	6249.4	6678.1	6880.4	6005.4	5795.5	5288.8	6133.1	6392.5
A2ALV6	Proteasome adapter and scaffold protein ECM29 OS=Mus musculus OX=10090 GN=Ecpas PE=1 SV=1	14.952	2	2	2	Ecpas	0.05	0.37834	101.8	98.2	785.3	552.2	608	624.8	696.7	507.8	580.3	602.9	647.4	688.2
P20918	Plasminogen OS=Mus musculus OX=10090 GN=Plg PE=1 SV=3	11.267	2	2	2	Plg	0.18	0.379108	106.3	93.7	752.6	589.5	715.5	1130.3	682.3	630.9	589.3	522.1	839.3	781.3
Q6PD03	Serine/threonine-protein phosphatase 2A 56 kDa regulatory subunit alpha isoform OS=Mus musculus OX=10090 GN=Ppp2r5a PE=1 SV=1	11.032	3	3	3	Ppp2r5a	0.19	0.379135	106.6	93.4	612.7	515	510.1	633.6	622.6	568	498.9	532.4	537.3	598.7
E9QJU4	Myozenin-3 OS=Mus musculus OX=10090 GN=Myoz3 PE=1 SV=1	51.202	9	17	9	Myoz3	-0.02	0.379577	99.3	100.7	5758.4	5599.5	5254.5	5478.9	6456.4	5689.1	5945.6	4815.9	5065.1	5680.4
Q8BZ71	SH3 and cysteine-rich domain-containing protein 3 OS=Mus musculus OX=10090 GN=Stac3 PE=1 SV=1	54.201	10	11	10	Stac3	0.11	0.379972	103.9	96.1	2237.7	1654	2133.6	2016.9	1772.3	1925.4	1792.8	1719.2	1866.5	1905.6
A2AI89	Phosphorylase b kinase regulatory subunit OS=Mus musculus OX=10090 GN=Phka1 PE=1 SV=1	149.293	24	32	24	Phka1	0.05	0.38009	101.8	98.2	7791	6611.2	7040.2	7598.1	7987	7233.1	7337.1	5919.7	7323.9	7398.9
P55264	Adenosine kinase OS=Mus musculus OX=10090 GN=Adk PE=1 SV=2	27.385	5	6	5	Adk	0.1	0.381166	103.6	96.4	490.8	566.9	488	552	544	506.5	486.9	491	518	545.8
P56135	ATP synthase subunit f, mitochondrial OS=Mus musculus OX=10090 GN=Atp5mf PE=1 SV=3	5.978	2	4	2	Atp5mf	-0.08	0.381922	97.2	102.8	1019.4	1217.3	1257.4	1258.1	1458.1	1329.7	1290.4	1646.1	1086.5	1402.7
Q9D0F9	Phosphoglucomutase-1 OS=Mus musculus OX=10090 GN=Pgm1 PE=1 SV=4	288.794	42	92	42	Pgm1	-0.16	0.382605	94.5	105.5	24323.8	22994.6	24825.7	26444.6	29158.3	28519.1	27073.1	22448.5	29946.6	27715.2
P08228	Superoxide dismutase [Cu-Zn] OS=Mus musculus OX=10090 GN=Sod1 PE=1 SV=2	64.139	9	20	9	Sod1	0.13	0.384266	104.5	95.5	5861.6	6737	4808	5536.4	5882.5	5704.5	5353.3	5045.1	6003.5	4925.4
P62821	Ras-related protein Rab-1A OS=Mus musculus OX=10090 GN=Rab1A PE=1 SV=3	20.929	4	4	2	Rab1A	-0.03	0.385806	98.9	101.1	413.5	300.9	363.6	402	420.2	431.7	396.8	359.4	410.7	418.3
Q9CQ62	2,4-dienoyl-CoA reductase [(3E)-enoyl-CoA-producing], mitochondrial OS=Mus musculus OX=10090 GN=Decr1 PE=1 SV=1	74.452	12	17	12	Decr1	-0.01	0.386051	99.6	100.4	3380	3614.7	4180.2	4289.7	4435.4	4214.9	4048.3	5716.2	3350.6	4811.4
P10639	Thioredoxin OS=Mus musculus OX=10090 GN=Txn PE=1 SV=3	14.006	3	4	3	Txn	-0.16	0.386148	94.6	105.4	624.6	1374.9	1068.5	868.9	1209.2	1280.4	1190.6	1195	978.4	1083
Q9JI91	Alpha-actinin-2 OS=Mus musculus OX=10090 GN=Actn2 PE=1 SV=2	649.41	72	217	47	Actn2	0.32	0.386654	111.1	88.9	37109.9	46016	33165.7	44708.6	42070.2	30661	31013.9	54896.6	34048.9	33641.7
E9Q197	Glyoxalase domain-containing protein 4 OS=Mus musculus OX=10090 GN=Glod4 PE=1 SV=1	16.82	4	4	4	Glod4	-0.16	0.389948	94.4	105.6	1130.2	885.5	910.6	982.4	1204.1	1192.8	1333.9	879.2	1063	1099
Q61768	Kinesin-1 heavy chain OS=Mus musculus OX=10090 GN=Kif5b PE=1 SV=3	14.474	2	2	2	Kif5b	-0.05	0.39074	98.1	101.9	238.3	291.5	225.9	261.9	274.2	245.2	257.4	297.8	287.3	272
A0A1Y7VJN9	Dystrobrevin OS=Mus musculus OX=10090 GN=Dtna PE=1 SV=1	9.011	4	4	4	Dtna	0.15	0.390958	105.2	94.8	1065.6	734.1	842.8	895	885.7	712.8	652.4	798.9	1028.4	870.8
P68372	Tubulin beta-4B chain OS=Mus musculus OX=10090 GN=Tubb4b PE=1 SV=1	222.534	24	47	8	Tubb4b	0.12	0.391466	104.1	95.9	8727.2	7747.4	7664.1	8158.5	9069.2	7077.6	7526.9	6875.2	9928.8	7515.3
A0A0N4SUX5	phosphopyruvate hydratase OS=Mus musculus OX=10090 GN=Eno2 PE=1 SV=1	80.501	10	44	2	Eno2	-0.06	0.39241	97.8	102.2	323.6	1013	1020.5	900.2	1295.3	1201	903.8	1079	1058.4	1015.7
P62631	Elongation factor 1-alpha 2 OS=Mus musculus OX=10090 GN=Eef1a2 PE=1 SV=1	141.602	22	51	13	Eef1a2	-0.01	0.392611	99.7	100.3	14883.1	12906.7	15466.5	15934.4	16012.4	15546.9	15350	14532.8	16049.8	16854.9
E9Q8T1	Transforming acidic coiled-coil-containing protein 2 OS=Mus musculus OX=10090 GN=Tacc2 PE=1 SV=1	22.055	3	3	3	Tacc2	0.01	0.39333	100.3	99.7	262.4	288.8	281.4	410.7	422	286	277.9	319.3	287.3	310.2
P53994	Ras-related protein Rab-2A OS=Mus musculus OX=10090 GN=Rab2a PE=1 SV=1	23.913	4	4	4	Rab2a	-0.09	0.395086	97	103	674.1	812.5	822.1	789.8	844.5	863.6	801.5	706.9	910.5	884.7
P97927	Laminin subunit alpha-4 OS=Mus musculus OX=10090 GN=Lama4 PE=1 SV=2	25.07	3	3	3	Lama4	0.16	0.395285	105.5	94.5	220.2	179.5	186.8	175.2	153	160.8	142.5	182.7	211.4	146.7
Q61334	B-cell receptor-associated protein 29 OS=Mus musculus OX=10090 GN=Bcap29 PE=1 SV=1	5.896	2	2	2	Bcap29	0.05	0.395679	101.6	98.4	654.7	580	683.7	777.7	593.4	672	633.7	542.8	589.7	654.1
H3BKG0	Caveolin-1 OS=Mus musculus OX=10090 GN=Cav1 PE=1 SV=1	8.632	2	2	2	Cav1	0.02	0.397149	100.7	99.3	193.9	117.8	128	151.7	122.9	123.6	141.7	131.6	126.1	120.2
Q8BWM0	Prostaglandin E synthase 2 OS=Mus musculus OX=10090 GN=Ptges2 PE=1 SV=3	5.033	2	2	2	Ptges2	0.15	0.400552	105.2	94.8	441.7	384.7	327.8	413.5	418.6	351.1	372.8	393.1	338.5	416.4
A0A1B0GS68	60S ribosomal protein L13a OS=Mus musculus OX=10090 GN=Gm45713 PE=2 SV=1	3.892	2	2	2	Gm45713	0.07	0.401699	102.6	97.4	1300.1	862.4	1050.2	1214.7	1085.4	957.3	1034.3	1030.7	995.3	1089.4
Q8VDI7	Ubiquitin-associated domain-containing protein 1 OS=Mus musculus OX=10090 GN=Ubac1 PE=1 SV=2	14.302	2	2	2	Ubac1	0.01	0.402421	100.4	99.6	484.6	358.9	408.1	385	366.8	381.6	350.7	413.7	329.6	404.8
Q9WV35	C->U-editing enzyme APOBEC-2 OS=Mus musculus OX=10090 GN=Apobec2 PE=1 SV=1	52.744	9	9	9	Apobec2	-0.01	0.403381	99.8	100.2	1147	1382.1	1153.6	1123	1273.6	1273.9	1159	1194.5	1061.8	1120.3
H7BX01	Dynamin-like 120 kDa protein, mitochondrial OS=Mus musculus OX=10090 GN=Opa1 PE=1 SV=1	52.666	9	11	9	Opa1	-0.11	0.403803	96.3	103.7	1709.1	1673.5	1579.8	1678	1987.2	1702.6	1807	2168.4	1533.6	2037.9
S4R1F2	Annexin OS=Mus musculus OX=10090 GN=Anxa4 PE=1 SV=1	14.259	2	2	1	Anxa4	0.6	0.404404	120.6	79.4	199.1	148.2	103.1	132.9	144.4	87.9	74.8	126.2	252.7	95
P10107	Annexin A1 OS=Mus musculus OX=10090 GN=Anxa1 PE=1 SV=2	14.892	3	3	3	Anxa1	-0.46	0.404596	84.2	115.8	186.5	171.2	158.5	172.3	230.1	243.1	285.7	147.6	236.9	158.1
Q60864	Stress-induced-phosphoprotein 1 OS=Mus musculus OX=10090 GN=Stip1 PE=1 SV=1	54.898	13	15	13	Stip1	0.17	0.406235	106	94	5060.8	7522.3	5127	6065.7	5880.5	5268	5056.4	5219.8	6770.8	4943.3
A0A571BD03	Proline-rich protein 33 OS=Mus musculus OX=10090 GN=Prr33 PE=1 SV=1	39.161	7	10	7	Prr33	-0.02	0.406835	99.2	100.8	1956.8	2295.5	1850.5	1931.3	2511.7	1962.6	1989.2	1683.2	2187.4	2039.8
Q9EP72	ER membrane protein complex subunit 7 OS=Mus musculus OX=10090 GN=Emc7 PE=1 SV=1	11.415	2	2	2	Emc7	-0.02	0.407092	99.4	100.6	237.8	212.4	428.5	325.2	214.2	224.8	261	240.8	198.8	275.5
Q3UN10	Wolframin OS=Mus musculus OX=10090 GN=Wfs1 PE=1 SV=1	13.496	3	3	3	Wfs1	0.18	0.407962	106.4	93.6	598.8	338.4	416	470.9	445.5	334.6	376.7	513.1	392.1	419
Q9ET78	Junctophilin-2 OS=Mus musculus OX=10090 GN=Jph2 PE=1 SV=2	116.383	17	24	16	Jph2	0.04	0.408067	101.4	98.6	5787.7	4438.8	4312.7	5006.8	4857.1	5060.8	4739.3	3883.2	4543.8	4723.7
O35452	Tenascin X OS=Mus musculus OX=10090 GN=Tnxb PE=1 SV=1	5.54	2	2	2	Tnxb	0.01	0.409797	100.3	99.7	439.5	150.1	151.4	184.4	124.6	150.5	139.3	160.1	174.5	139.4
E9Q8K5	Titin OS=Mus musculus OX=10090 GN=Ttn PE=1 SV=1	12075.2	1847	2972	2	Ttn	-0.29	0.411151	89.9	110.1	1174.9	2550.2	2101	1744	1842.3	2256.6	2579.9	2267.5	1542.9	1955
P02533	SWISS-PROT:P02533 Tax_Id=9606 Gene_Symbol=KRT14 Keratin, type I cytoskeletal 14	33.188	5	8	3		-0.25	0.412414	91.2	108.8	226.1	256.2	273.3	221.3	330.4	305.8	245	305.7	349.8	229.2
Q924B0	Inositol-1-monophosphatase OS=Mus musculus OX=10090 GN=Impa1 PE=1 SV=1	32.719	5	5	5	Impa1	0.16	0.413764	105.7	94.3	1572	1292.6	1442.8	1635.2	1664.5	1365.6	1402.5	1333.4	1554.7	1566.6
Q9DCZ1	GMP reductase 1 OS=Mus musculus OX=10090 GN=Gmpr PE=1 SV=1	25.763	6	6	6	Gmpr	-0.04	0.414891	98.7	101.3	700.5	908.3	975.4	1014.8	967.4	909.1	992.4	1011.1	842.1	1139.6
A0A286YCW8	Calcium/calmodulin-dependent protein kinase type II subunit gamma (Fragment) OS=Mus musculus OX=10090 GN=Camk2g PE=1 SV=1	35.23	6	7	1	Camk2g	-0.07	0.416468	97.7	102.3	141.2	206.5	152.9	143.7	152.5	173.8	159.7	157.5	216.5	154
E9PV41	Protein diaphanous homolog 1 OS=Mus musculus OX=10090 GN=Diaph1 PE=1 SV=1	6.428	2	2	2	Diaph1	0.26	0.417088	109	91	598	495.4	591.1	802.1	603.6	498.8	465.4	765.5	601.2	469.6
F6ULR7	Myosin light chain, phosphorylatable, fast skeletal muscle (Fragment) OS=Mus musculus OX=10090 GN=Mylpf PE=1 SV=8	106.702	12	153	2	Mylpf	-0.16	0.417258	94.3	105.7	824	579.9	367.4	670.5	982.5	1796.7	2014.1	337	751.7	645.1
A0A1B0GX27	Branched-chain-amino-acid aminotransferase OS=Mus musculus OX=10090 GN=Bcat2 PE=1 SV=1	16.655	4	5	4	Bcat2	-0.23	0.418985	91.9	108.1	845.5	723.9	838.8	817.5	1091.1	985.9	1134.6	774.5	781.7	1047
A0A087WPW5	Kinectin OS=Mus musculus OX=10090 GN=Ktn1 PE=1 SV=1	15.15	2	2	2	Ktn1	-0.05	0.419219	98.2	101.8	190.9	197.1	184.4	196.4	173.5	180.8	198	185.7	198.1	207.6
Q9CQC7	NADH dehydrogenase [ubiquinone] 1 beta subcomplex subunit 4 OS=Mus musculus OX=10090 GN=Ndufb4 PE=1 SV=3	26.863	4	5	4	Ndufb4	0.03	0.419592	101	99	951.6	1136.7	1286.4	1357.8	1362.9	1261.9	1222	1656.2	1078.5	1429.8
P30115	Glutathione S-transferase A3 OS=Mus musculus OX=10090 GN=Gsta3 PE=1 SV=2	41.696	5	9	3	Gsta3	0.02	0.419663	100.7	99.3	488.1	554.7	462.8	533.9	442.4	921.8	481.5	454.3	570	472.8
Q9QUR6	Prolyl endopeptidase OS=Mus musculus OX=10090 GN=Prep PE=1 SV=1	27.59	5	5	5	Prep	0.04	0.419675	101.3	98.7	915.7	573.4	662.8	687.3	670	652.2	632.4	588.1	696.7	663.4
A0A0G2JEX1	Nexilin OS=Mus musculus OX=10090 GN=Nexn PE=1 SV=1	17.374	3	3	3	Nexn	0.1	0.422094	103.3	96.7	653.3	965.4	556.8	626.9	668.4	617.7	552.6	611.1	776.7	567.1
Q9CPU2	NADH dehydrogenase [ubiquinone] 1 beta subcomplex subunit 2, mitochondrial OS=Mus musculus OX=10090 GN=Ndufb2 PE=1 SV=1	14.74	2	2	2	Ndufb2	0.18	0.422308	106.3	93.7	347.1	346.9	281.9	365.1	338.3	306.1	297.3	373.9	313.8	303.7
F8WGB3	Succinate dehydrogenase cytochrome b560 subunit, mitochondrial OS=Mus musculus OX=10090 GN=Sdhc PE=1 SV=1	7.107	2	2	2	Sdhc	-0.03	0.423855	98.9	101.1	364.1	271	319.1	442.6	425.3	372	369.7	450.3	326.4	475.7
P57787	Monocarboxylate transporter 4 OS=Mus musculus OX=10090 GN=Slc16a3 PE=1 SV=1	7.731	3	3	3	Slc16a3	-0.19	0.424434	93.5	106.5	939.1	935.3	900	1157.2	873.5	1212.1	1147.6	871.6	1065.3	881.6
Q76MZ3	Serine/threonine-protein phosphatase 2A 65 kDa regulatory subunit A alpha isoform OS=Mus musculus OX=10090 GN=Ppp2r1a PE=1 SV=3	87.101	16	19	16	Ppp2r1a	0.02	0.426852	100.7	99.3	5365.9	5976.5	4815.3	5487.8	5453.4	5381.8	5013.3	5388.3	5475.6	4874.1
E9Q705	BolA-like protein 3 OS=Mus musculus OX=10090 GN=Bola3 PE=1 SV=1	8.258	2	2	2	Bola3	-0.1	0.426958	96.5	103.5	664.6	761.5	719.4	735	782.6	787.7	817.6	878.3	623	781.4
B7FAV1	Filamin, alpha (Fragment) OS=Mus musculus OX=10090 GN=Flna PE=1 SV=1	57.152	12	19	5	Flna	-0.26	0.42799	90.9	109.1	677.9	731.5	656	801.2	1185.6	772.4	887	764	1167.8	878
P27773	Protein disulfide-isomerase A3 OS=Mus musculus OX=10090 GN=Pdia3 PE=1 SV=2	33.544	8	8	8	Pdia3	0.15	0.42804	105.3	94.7	2549.3	2568.1	2127.2	2338	2581	2361.4	2292.1	2054.2	2654.6	2255
P15105	Glutamine synthetase OS=Mus musculus OX=10090 GN=Glul PE=1 SV=6	7.821	2	2	2	Glul	-0.03	0.428154	99.1	100.9	500.9	326.4	349.6	412.3	329.6	375.6	337.3	308.9	355.9	379.8
Q99MQ4	Asporin OS=Mus musculus OX=10090 GN=Aspn PE=1 SV=1	11.774	3	3	3	Aspn	-0.07	0.429235	97.7	102.3	477.9	624.9	583.5	654.8	901.3	629.5	654.4	653.8	1052.7	654.2
H3BIY9	AP complex subunit beta OS=Mus musculus OX=10090 GN=Ap2b1 PE=1 SV=1	9.036	2	2	1	Ap2b1	0.04	0.429852	101.3	98.7	654.8	729.8	733.6	1110.5	981.2	714.2	799.5	677.2	699.2	880.7
Q99KJ8	Dynactin subunit 2 OS=Mus musculus OX=10090 GN=Dctn2 PE=1 SV=3	30.225	6	8	6	Dctn2	0.05	0.430375	101.6	98.4	2461.2	2276.7	1977.9	2111.6	2166.8	2220.8	2097.1	1853.6	2367.1	1958.8
P46664	Adenylosuccinate synthetase isozyme 2 OS=Mus musculus OX=10090 GN=Adss2 PE=1 SV=2	2.092	2	2	1	Adss2	0.63	0.430891	121.4	78.6	95.6	137.4	104.7	145.4	175.2	79.9	59.4	101.9	257.5	89
Q68FD5	Clathrin heavy chain 1 OS=Mus musculus OX=10090 GN=Cltc PE=1 SV=3	38.877	8	8	8	Cltc	0.17	0.431178	105.9	94.1	1626.6	1168.1	1328.7	1500.3	1418.1	1259	1234.2	1224.9	1523.2	1384.3
Q04857	Collagen alpha-1(VI) chain OS=Mus musculus OX=10090 GN=Col6a1 PE=1 SV=1	114.503	18	28	18	Col6a1	-0.19	0.431219	93.4	106.6	4883	7691.2	4189.7	4426.6	4492.3	5590.6	5101.6	5129.3	10042.5	4489.3
Q7TQ48	Sarcalumenin OS=Mus musculus OX=10090 GN=Srl PE=1 SV=2	269.239	34	91	34	Srl	-0.08	0.432249	97.1	102.9	19361.4	19643.9	21045.5	22076.3	23141.3	22291.1	21607.6	18888	24570.4	22999.9
P82350	Alpha-sarcoglycan OS=Mus musculus OX=10090 GN=Sgca PE=1 SV=1	14.581	3	3	3	Sgca	0.23	0.433118	108	92	290.9	223.2	237.3	266.9	308.7	208.8	226.2	227.4	245.2	323
Q99JZ4	GTP-binding protein SAR1a OS=Mus musculus OX=10090 GN=Sar1a PE=1 SV=1	31.805	7	7	3	Sar1a	-0.11	0.434686	96.3	103.7	202.6	346	318.5	305.1	362.6	363.5	293.2	355.8	304.9	342.7
O88696	ATP-dependent Clp protease proteolytic subunit, mitochondrial OS=Mus musculus OX=10090 GN=Clpp PE=1 SV=1	14.194	2	2	2	Clpp	0.2	0.43511	107.1	92.9	332.7	242.7	294.1	367.4	326.3	283.1	252.6	297.2	281.1	336.1
P18242	Cathepsin D OS=Mus musculus OX=10090 GN=Ctsd PE=1 SV=1	42.139	8	12	8	Ctsd	-0.12	0.435142	95.8	104.2	3926.2	3553	4448.8	4753.7	4958.2	4132.6	3900.1	5246.1	5071.7	4834.5
Q8R1I1	Cytochrome b-c1 complex subunit 9 OS=Mus musculus OX=10090 GN=Uqcr10 PE=1 SV=1	25.169	4	9	4	Uqcr10	-0.12	0.435212	95.8	104.2	1945.8	1848.3	1834.2	2503.8	2180.9	2114.9	2051.3	2486.6	1903.3	2413.7
A0A0G2JFH2	Microtubule-associated protein (Fragment) OS=Mus musculus OX=10090 GN=Map4 PE=1 SV=1	125.332	21	23	12	Map4	0.05	0.436135	101.7	98.3	5814	7592.9	5118.4	6148.9	7101.4	5944.7	6174.5	4972.5	6805.5	5528.8
A2ABU4	Myomesin-3 OS=Mus musculus OX=10090 GN=Myom3 PE=1 SV=1	120.064	16	18	16	Myom3	0.29	0.436716	110.1	89.9	3163.6	3032.3	2734.9	3490.4	3041.6	2482.8	2256.5	2861.9	4242.9	2484.6
Q9CQ91	NADH dehydrogenase [ubiquinone] 1 alpha subcomplex subunit 3 OS=Mus musculus OX=10090 GN=Ndufa3 PE=1 SV=1	15.406	2	4	2	Ndufa3	-0.06	0.437358	97.9	102.1	1375.8	1573.8	1438.7	1647.9	1637.5	1830.4	1600.8	1889.9	1277.6	1641.8
P50247	Adenosylhomocysteinase OS=Mus musculus OX=10090 GN=Ahcy PE=1 SV=3	29.155	7	8	7	Ahcy	0.01	0.439502	100.4	99.6	2565.6	2337.1	2757.6	2758.2	2965.7	2736.5	2691.9	2588.6	2915.6	2955.3
Q64521	Glycerol-3-phosphate dehydrogenase, mitochondrial OS=Mus musculus OX=10090 GN=Gpd2 PE=1 SV=2	139.074	26	33	25	Gpd2	-0.08	0.439953	97.1	102.9	7655.2	5678	7218.3	7472.1	8311	8246.6	7925.1	6753	7122.4	8522.7
P61202	COP9 signalosome complex subunit 2 OS=Mus musculus OX=10090 GN=Cops2 PE=1 SV=1	17.827	4	4	4	Cops2	0.17	0.440122	106	94	835.8	729.7	858.2	885.5	943.9	699.1	761.8	734.5	957.1	871.3
P14094	Sodium/potassium-transporting ATPase subunit beta-1 OS=Mus musculus OX=10090 GN=Atp1b1 PE=1 SV=1	33.381	7	7	7	Atp1b1	0.08	0.440132	102.7	97.3	1534.1	1412.2	1377.9	1783.1	1681.6	1289.6	1311.2	1733.1	1454.2	1555.5
E9QP49	EH domain-binding protein 1-like protein 1 OS=Mus musculus OX=10090 GN=Ehbp1l1 PE=1 SV=1	42.753	5	6	5	Ehbp1l1	0	0.440314	100	100	767.2	718	718.4	718.5	679.6	717.1	738	717.8	718.8	787.1
Q8BP67	60S ribosomal protein L24 OS=Mus musculus OX=10090 GN=Rpl24 PE=1 SV=2	12.517	2	2	2	Rpl24	0.26	0.44145	109	91	352	217.7	259	359	292.8	215.2	244.6	209	323.7	335.6
Q9WUB3	Glycogen phosphorylase, muscle form OS=Mus musculus OX=10090 GN=Pygm PE=1 SV=3	640.757	83	236	64	Pygm	0.12	0.441577	104.3	95.7	67044.4	58368.4	59645.6	68447.8	73114.2	61481.6	60558.8	52554.3	69361.6	66436.5
G5E8J2	Ankyrin-1 OS=Mus musculus OX=10090 GN=Ank1 PE=1 SV=1	19.581	3	5	3	Ank1	-0.17	0.442768	94.2	105.8	1395.8	715	740.5	851.9	660.1	831.8	859.6	578.1	633.3	835.9
Q9CR06	Aspartyl/asparaginyl beta-hydroxylase OS=Mus musculus OX=10090 GN=Asph PE=1 SV=1	22.252	6	14	6	Asph	0.09	0.44351	103	97	2353.1	3443.7	2634.3	2662.3	2563.2	2561.6	2479.6	2299.1	3102.4	2285.1
Q99JI4	26S proteasome non-ATPase regulatory subunit 6 OS=Mus musculus OX=10090 GN=Psmd6 PE=1 SV=1	8.365	3	3	3	Psmd6	-0.08	0.443525	97.3	102.7	76.9	50.4	71.3	63.7	76.5	55.5	63.4	75.2	136.4	76
P70404	Isocitrate dehydrogenase [NAD] subunit gamma 1, mitochondrial OS=Mus musculus OX=10090 GN=Idh3g PE=1 SV=1	109.67	14	18	13	Idh3g	-0.06	0.443544	97.9	102.1	4219.5	3155.3	4261.3	4532.3	4338.7	4258.7	4446.2	5486.7	3381.4	4807.7
Q6P1B9	Bin1 protein OS=Mus musculus OX=10090 GN=Bin1 PE=1 SV=1	132.765	20	35	20	Bin1	0.14	0.444062	104.9	95.1	9076.2	9823.2	5742.8	7673.1	7658.1	7513.2	6958.3	5887.2	9563.6	6151.4
O88441	Metaxin-2 OS=Mus musculus OX=10090 GN=Mtx2 PE=1 SV=1	11.924	2	2	2	Mtx2	0	0.444492	99.9	100.1	374.3	436.3	372.6	388.1	571	354.6	389	507.6	298.2	401.3
P46656	Adrenodoxin, mitochondrial OS=Mus musculus OX=10090 GN=Fdx1 PE=1 SV=1	13.7	2	2	2	Fdx1	0.01	0.444594	100.3	99.7	1248.2	227.4	261	263.1	221.6	259.3	220.6	278.6	285.2	233.2
Q60675	Laminin subunit alpha-2 OS=Mus musculus OX=10090 GN=Lama2 PE=1 SV=2	138.619	29	34	29	Lama2	-0.07	0.445714	97.7	102.3	9682.2	9169.1	8891.1	9842	8710	9787.5	9596.3	9397.8	10406.7	8611.8
A0A087WS16	Collagen, type VI, alpha 3 OS=Mus musculus OX=10090 GN=Col6a3 PE=1 SV=1	322.751	54	67	54	Col6a3	-0.06	0.446597	98.1	101.9	13422.3	17776	12077.4	13103.3	12664.4	15188.8	13289.3	13613	25881	12364.1
K3W4S6	Glycogenin OS=Mus musculus OX=10090 GN=Gyg PE=1 SV=1	66.358	7	10	7	Gyg	0.06	0.447348	102.1	97.9	2679.4	2805	2247.8	2627.7	3066.6	2570.2	2698.2	2211.4	2761.6	2486.9
E9PYI8	Ubiquitin carboxyl-terminal hydrolase OS=Mus musculus OX=10090 GN=Usp14 PE=1 SV=1	37.315	6	6	6	Usp14	-0.11	0.447684	96.2	103.8	1037	992.8	1023.3	984.9	1222.5	1107.6	1104.6	1019.2	1075	1129.4
Q02788	Collagen alpha-2(VI) chain OS=Mus musculus OX=10090 GN=Col6a2 PE=1 SV=3	69.176	14	17	14	Col6a2	-0.08	0.447816	97.1	102.9	3896.5	5366.4	3261.6	3376	3781.4	4390.3	3900.1	4008.2	7268.9	3318.1
Q9D023	Mitochondrial pyruvate carrier 2 OS=Mus musculus OX=10090 GN=Mpc2 PE=1 SV=1	13.328	4	4	4	Mpc2	-0.03	0.448207	99.1	100.9	619.4	1056.2	1231.5	1169.7	1498.1	1048.7	1191.2	1500.4	1029.4	1444.5
E9Q3W4	Plectin OS=Mus musculus OX=10090 GN=Plec PE=1 SV=1	1083.09	195	254	125	Plec	0.04	0.448238	101.3	98.7	67772.7	61265.3	52000.8	53718.2	52238.3	52329.8	54307.3	62969.9	51693.9	50374.2
P14869	60S acidic ribosomal protein P0 OS=Mus musculus OX=10090 GN=Rplp0 PE=1 SV=3	16.855	3	4	3	Rplp0	0.1	0.449364	103.5	96.5	1535.1	1110.3	1303.8	1442.4	1369	1275.5	1215.6	1140.8	1324.3	1432.2
P14069	Protein S100-A6 OS=Mus musculus OX=10090 GN=S100a6 PE=1 SV=3	24.375	6	6	6	S100a6	0.29	0.451978	109.9	90.1	1853.5	2138.1	1618	1737.4	1913.4	1624.3	1480.5	1402.1	2567.6	1520.1
Z4YKH8	Troponin T, fast skeletal muscle OS=Mus musculus OX=10090 GN=Tnnt3 PE=1 SV=1	267.031	30	143	4	Tnnt3	0.11	0.452937	103.8	96.2	25667.3	46345	32024.4	34499.9	32638.3	29701.5	31183.9	34597	29519.3	30241
Q8R4N0	Citramalyl-CoA lyase, mitochondrial OS=Mus musculus OX=10090 GN=Clybl PE=1 SV=2	43.303	6	7	6	Clybl	-0.17	0.454073	94.2	105.8	819.5	849	1008.6	922.6	1126.3	1054.8	1029.1	1037.8	832.8	1037.1
Q80YV4	4'-phosphopantetheine phosphatase OS=Mus musculus OX=10090 GN=Pank4 PE=1 SV=2	2.45	2	3	1	Pank4	0.09	0.454165	103	97	512.3	305.9	310.7	353.3	257	284.1	303	284.4	371.3	292.8
P15327	Bisphosphoglycerate mutase OS=Mus musculus OX=10090 GN=Bpgm PE=1 SV=2	15.384	3	3	3	Bpgm	-0.05	0.454732	98.3	101.7	876.3	1115.7	1022.7	1589	1032.4	1080.9	1018.6	817.3	1068.2	1088.3
P99028	Cytochrome b-c1 complex subunit 6, mitochondrial OS=Mus musculus OX=10090 GN=Uqcrh PE=1 SV=2	40.97	6	17	6	Uqcrh	0.21	0.45484	107.2	92.8	4335.6	3928.8	3049.5	3699	3667.1	3102.4	3202.9	4720.2	2912.8	3440.7
A0A0R4IZY0	Thimet oligopeptidase OS=Mus musculus OX=10090 GN=Thop1 PE=1 SV=1	11.623	4	4	4	Thop1	-0.04	0.45531	98.8	101.2	253.1	215.8	263.5	291.6	271.9	286.5	270.1	263	251.1	278.9
P11531	Dystrophin OS=Mus musculus OX=10090 GN=Dmd PE=1 SV=3	268.776	48	50	47	Dmd	0.05	0.456776	101.8	98.2	11752.2	11279.1	10365.5	11293.5	12016.7	10819.5	10904.4	10654.3	11828.8	11097.7
Q62425	Cytochrome c oxidase subunit NDUFA4 OS=Mus musculus OX=10090 GN=Ndufa4 PE=1 SV=2	54.059	9	18	9	Ndufa4	-0.04	0.457931	98.8	101.2	4043.3	5517.9	4745.2	5186.2	6191.5	5317.5	5147.2	7036.2	4576.2	5723.3
P03930	ATP synthase protein 8 OS=Mus musculus OX=10090 GN=Mtatp8 PE=1 SV=1	11.519	3	5	3	Mtatp8	-0.08	0.459034	97.3	102.7	871.2	937.7	1019.6	1038.7	1057.4	942.8	1076.2	1176.2	861.6	1182.1
P61971	Nuclear transport factor 2 OS=Mus musculus OX=10090 GN=Nutf2 PE=1 SV=1	12.975	3	4	3	Nutf2	-0.04	0.459518	98.8	101.2	1336.8	1184.2	1117.2	1195	1517.8	1274.9	1225.1	1046	1259.3	1208.7
P53395	Lipoamide acyltransferase component of branched-chain alpha-keto acid dehydrogenase complex, mitochondrial OS=Mus musculus OX=10090 GN=Dbt PE=1 SV=2	14.312	3	3	3	Dbt	-0.03	0.459755	98.9	101.1	891.7	868	1018	1027.6	1005.4	948.8	1027.7	854.9	1133	1100.8
Q9CQJ8	NADH dehydrogenase [ubiquinone] 1 beta subcomplex subunit 9 OS=Mus musculus OX=10090 GN=Ndufb9 PE=1 SV=3	47.13	7	8	7	Ndufb9	0.08	0.464488	102.7	97.3	2130.8	2126.5	2076.9	2278.6	2472.6	2017.1	1967.2	2483.4	1879.9	2267.2
Q922J3	CAP-Gly domain-containing linker protein 1 OS=Mus musculus OX=10090 GN=Clip1 PE=1 SV=1	80.677	13	13	13	Clip1	0.06	0.464551	102	98	3183.1	3719.3	2916.3	3434.7	4408.5	3365	3397.7	3165.8	3282.9	3300.2
Q9DBG6	Dolichyl-diphosphooligosaccharide--protein glycosyltransferase subunit 2 OS=Mus musculus OX=10090 GN=Rpn2 PE=1 SV=1	7.773	2	2	2	Rpn2	0.08	0.465368	102.7	97.3	666.4	277.6	352.7	391.1	291.2	377.4	335.5	295.5	334.3	311.8
Q8BG05	Heterogeneous nuclear ribonucleoprotein A3 OS=Mus musculus OX=10090 GN=Hnrnpa3 PE=1 SV=1	15.524	3	4	2	Hnrnpa3	-0.3	0.465749	89.6	110.4	212.9	264.3	270.6	341.1	378.2	360.9	333.7	262.2	350.5	281.5
P19157	Glutathione S-transferase P 1 OS=Mus musculus OX=10090 GN=Gstp1 PE=1 SV=2	82.748	9	15	9	Gstp1	0.09	0.46641	102.9	97.1	2670.4	2846.6	2748	3114.9	3094.6	2683.6	2350.7	2475.8	3546.3	2684.5
Q8BGQ7	Alanine--tRNA ligase, cytoplasmic OS=Mus musculus OX=10090 GN=Aars1 PE=1 SV=1	21.772	4	4	4	Aars1	0.09	0.46654	103.1	96.9	571.5	597	439.1	470	447	405.8	441.4	451.7	622.4	427.7
Q9D0M3	Cytochrome c1, heme protein, mitochondrial OS=Mus musculus OX=10090 GN=Cyc1 PE=1 SV=1	70.867	11	22	11	Cyc1	0.27	0.46687	109.4	90.6	5788.6	5050.4	4652	5501.8	5329	4411.9	4269.5	6442.4	4309.9	5388.1
F8VQJ3	Laminin subunit gamma-1 OS=Mus musculus OX=10090 GN=Lamc1 PE=1 SV=1	118.199	22	25	22	Lamc1	-0.06	0.467591	97.9	102.1	5838.1	7071.3	5659.2	5903.8	5416.2	6259.4	5757	6091.5	8550.8	5602.3
Q61292	Laminin subunit beta-2 OS=Mus musculus OX=10090 GN=Lamb2 PE=1 SV=2	70.51	10	12	10	Lamb2	0.13	0.468377	104.5	95.5	3444.7	2883.2	2675.6	3346.5	2371.3	2699.6	2454.8	2636.6	3494.2	2387.8
Q9WTP6	Adenylate kinase 2, mitochondrial OS=Mus musculus OX=10090 GN=Ak2 PE=1 SV=5	16.435	3	3	3	Ak2	-0.02	0.468974	99.4	100.6	366.2	316.9	339.7	377.9	372.9	348.4	393.3	370.3	341.5	376.1
Q07076	Annexin A7 OS=Mus musculus OX=10090 GN=Anxa7 PE=1 SV=2	48.253	12	14	12	Anxa7	0.36	0.469031	112.5	87.5	3749.7	3129	2651.6	3300.7	3508.3	2805.9	2482.7	2537.9	4713.7	2565.5
Q8BH61	Coagulation factor XIII A chain OS=Mus musculus OX=10090 GN=F13a1 PE=1 SV=3	2.455	2	2	2	F13a1	0.16	0.469554	105.4	94.6	589.5	436.4	355.2	420.7	370.3	369.8	377.4	386.2	497.4	351.7
Q923T9	Calcium/calmodulin-dependent protein kinase type II subunit gamma OS=Mus musculus OX=10090 GN=Camk2g PE=1 SV=1	47.571	8	9	1	Camk2g	-0.06	0.469978	97.9	102.1	617.5	600.8	745	683.7	839.6	699.4	728.3	673.2	712.7	865.8
P20065	Thymosin beta-4 OS=Mus musculus OX=10090 GN=Tmsb4x PE=1 SV=1	17.874	4	4	4	Tmsb4x	-0.19	0.469986	93.5	106.5	629.3	1687.2	952.8	1022.8	1212.2	1095.8	1164.1	1254.3	1434.2	1061.8
Q9JK53	Prolargin OS=Mus musculus OX=10090 GN=Prelp PE=1 SV=2	76.721	16	22	16	Prelp	0.27	0.470042	109.4	90.6	5596	6557.7	4722.2	6720.9	6003.3	4971.6	4714.4	4463.4	8124.7	5095.9
A0A571BEU1	Tropomyosin alpha-4 chain OS=Mus musculus OX=10090 GN=Tpm4 PE=1 SV=1	47.78	12	60	4	Tpm4	-0.21	0.470509	92.7	107.3	652.9	4618.3	2176	2388	3361.6	3271.5	3526.4	2444.6	2585.6	2763.5
Q9WUR2	Enoyl-CoA delta isomerase 2 OS=Mus musculus OX=10090 GN=Eci2 PE=1 SV=2	10.141	3	4	3	Eci2	-0.13	0.471047	95.4	104.6	319	287.5	365.6	360.8	476.1	363.7	405.4	395.8	318.4	461
P29595	NEDD8 OS=Mus musculus OX=10090 GN=Nedd8 PE=1 SV=2	10.297	3	3	3	Nedd8	0	0.471569	100	100	325.4	539.6	424.8	452.2	500.1	487	451.4	452.2	549	446.4
P09671	Superoxide dismutase [Mn], mitochondrial OS=Mus musculus OX=10090 GN=Sod2 PE=1 SV=3	61.73	12	18	12	Sod2	-0.03	0.474583	98.8	101.2	4106.2	4810	3825.8	4864.1	4242.5	4342.6	4164.1	5524.5	4236.1	4793.6
Q8CHP8	Glycerol-3-phosphate phosphatase OS=Mus musculus OX=10090 GN=Pgp PE=1 SV=1	26.193	5	6	5	Pgp	0	0.475372	100.1	99.9	1693.3	891.3	1232.2	1383.2	1256.2	985.7	983.5	1253.5	1312	1275.5
Q924M7	Mannose-6-phosphate isomerase OS=Mus musculus OX=10090 GN=Mpi PE=1 SV=1	26.98	5	5	5	Mpi	0.02	0.475559	100.9	99.1	1310.6	629.9	763.2	796.2	862.4	851.2	782.7	685.1	710.8	814.1
P03921	NADH-ubiquinone oxidoreductase chain 5 OS=Mus musculus OX=10090 GN=Mtnd5 PE=1 SV=3	25.304	4	4	4	Mtnd5	-0.12	0.476157	95.8	104.2	678.2	747.4	892.4	934.7	1036.3	839.1	969.8	1047.6	726	1046.8
P61079	Ubiquitin-conjugating enzyme E2 D3 OS=Mus musculus OX=10090 GN=Ube2d3 PE=1 SV=1	16.74	2	3	2	Ube2d3	-0.09	0.476787	96.9	103.1	408.3	378	378.6	406.7	565.4	432.7	539.6	373.8	410.2	564.4
Q9CQR4	Acyl-coenzyme A thioesterase 13 OS=Mus musculus OX=10090 GN=Acot13 PE=1 SV=1	22.573	4	5	4	Acot13	-0.04	0.477392	98.8	101.2	1593.1	1693.1	1858.7	1966.9	2425.2	1904.5	1875.6	2473	1794.5	2134
A0A0R4J023	Methylglutaconyl-CoA hydratase, mitochondrial OS=Mus musculus OX=10090 GN=Auh PE=1 SV=1	14.916	3	3	3	Auh	0.04	0.47767	101.3	98.7	646.6	470.6	616.1	699.1	855.2	629.6	581.1	630	480.8	662.8
A2ASS6	Titin OS=Mus musculus OX=10090 GN=Ttn PE=1 SV=1	12125.6	1864	2994	0	Ttn	0.3	0.477976	110.5	89.5	209.9	68.2	91.9	89.2	47.6	80.1	68.6	84.8	72.3	62.9
Q9JLH8	Tropomodulin-4 OS=Mus musculus OX=10090 GN=Tmod4 PE=2 SV=1	109.487	14	24	14	Tmod4	-0.02	0.478864	99.2	100.8	3959.9	4666.6	3559.6	3613.5	3411.9	3985.4	3720.9	3431.5	3674.4	3425.1
Q9R0P9	Ubiquitin carboxyl-terminal hydrolase isozyme L1 OS=Mus musculus OX=10090 GN=Uchl1 PE=1 SV=1	13.948	2	2	2	Uchl1	0.36	0.479479	112.3	87.7	544.3	889.4	631	832.2	707.6	443.5	609.8	552.7	1145.3	522
A0A8I4RSM0	Voltage-dependent L-type calcium channel subunit alpha OS=Mus musculus OX=10090 GN=Cacna1s PE=1 SV=1	146.186	25	30	25	Cacna1s	-0.05	0.480747	98.1	101.9	8559.7	7356.6	8202.5	7744	8141.1	9600.2	9461	6864	7957	8453.9
P84099	60S ribosomal protein L19 OS=Mus musculus OX=10090 GN=Rpl19 PE=1 SV=1	8.792	3	3	3	Rpl19	-0.11	0.482568	96.1	103.9	349.1	527.7	427	434.3	458.5	433.2	482.4	506	417.9	469.8
Q7TSQ8	Pyruvate dehydrogenase phosphatase regulatory subunit, mitochondrial OS=Mus musculus OX=10090 GN=Pdpr PE=1 SV=1	30.241	7	7	7	Pdpr	0.23	0.484679	108	92	2151.1	1463.8	1838.7	2001.4	1877.4	1522.4	1555	2101.6	1598.4	1951
E9QMK9	D-glutamate cyclase, mitochondrial OS=Mus musculus OX=10090 GN=Dglucy PE=1 SV=1	3.538	2	2	2	Dglucy	0.14	0.484904	104.7	95.3	653.5	487.6	573.6	560.4	564.2	498.8	513.4	621.7	493.3	579.6
Q9D2G2	Dihydrolipoyllysine-residue succinyltransferase component of 2-oxoglutarate dehydrogenase complex, mitochondrial OS=Mus musculus OX=10090 GN=Dlst PE=1 SV=1	74.568	12	26	12	Dlst	-0.04	0.485225	98.5	101.5	9095	7550.9	8302.6	9100.3	9037.6	9316.6	8983.4	10577.5	7304	9414.4
P62281	40S ribosomal protein S11 OS=Mus musculus OX=10090 GN=Rps11 PE=1 SV=3	10.633	3	3	3	Rps11	-0.11	0.485665	96	104	1096.4	1124.6	1345	1369.8	1669.9	1500.3	1483.5	1251.7	1284.8	1455.9
E9PZF0	Nucleoside diphosphate kinase OS=Mus musculus OX=10090 GN=Gm20390 PE=3 SV=1	87.028	11	29	5	Gm20390	0.15	0.486415	105.3	94.7	9277.6	10226.2	7884	8996.9	9289.9	9314.5	8146.8	8343.7	9827.6	8164.6
Q9JJW5	Myozenin-2 OS=Mus musculus OX=10090 GN=Myoz2 PE=1 SV=1	24.661	6	7	6	Myoz2	0.45	0.486932	115.4	84.6	806.5	1437.7	907.1	1317.9	1449.8	847	926.3	1467.1	966.5	1023.7
A0A0R4J1T1	Sorbin and SH3 domain-containing protein 2 (Fragment) OS=Mus musculus OX=10090 GN=Sorbs2 PE=1 SV=1	11.261	2	2	2	Sorbs2	-0.23	0.487415	92.2	107.8	239.3	346.3	275	301.9	526.5	344	395.2	294.6	449.7	353.4
O08553	Dihydropyrimidinase-related protein 2 OS=Mus musculus OX=10090 GN=Dpysl2 PE=1 SV=2	66.414	9	10	9	Dpysl2	-0.07	0.489459	97.5	102.5	1437.1	1375.5	1413.9	1602.3	1671.5	1494.2	1509.5	1437.9	1934.4	1513.7
Q8QZR5	Alanine aminotransferase 1 OS=Mus musculus OX=10090 GN=Gpt PE=1 SV=3	7.97	2	3	2	Gpt	0.15	0.489857	105.3	94.7	478.7	615.1	565.7	625.8	629.2	610.9	546.9	592.3	464.9	553.3
D3Z4J9	Echinoderm microtubule-associated protein-like 1 OS=Mus musculus OX=10090 GN=Eml1 PE=1 SV=1	6.909	2	2	2	Eml1	0.1	0.490652	103.4	96.6	482.9	428	389.2	467.4	533.5	427.2	459.2	413.5	1396.4	436.9
P05063	Fructose-bisphosphate aldolase C OS=Mus musculus OX=10090 GN=Aldoc PE=1 SV=4	64.37	9	34	2	Aldoc	-0.1	0.491206	96.5	103.5	148.2	129.6	157.3	142.7	213	155.8	189.5	146.8	159	191.7
Q99LM3	Smoothelin-like protein 1 OS=Mus musculus OX=10090 GN=Smtnl1 PE=1 SV=1	18.367	2	2	2	Smtnl1	0.66	0.491994	122.5	77.5	62.4	277.5	99.7	163.3	287.9	95.9	77.5	200.5	152.1	103.3
Q70IV5	Synemin OS=Mus musculus OX=10090 GN=Synm PE=1 SV=2	259.261	42	47	42	Synm	-0.04	0.492024	98.5	101.5	13665.8	14242	8878.3	10170	10709.2	11042	11272.6	9163.2	12277.9	9084.7
P62192	26S proteasome regulatory subunit 4 OS=Mus musculus OX=10090 GN=Psmc1 PE=1 SV=1	17.745	3	4	3	Psmc1	0.06	0.493275	102.1	97.9	971.9	1070.2	912.3	1013.6	1024.1	1079.8	971.7	882.6	977.1	933.8
P97351	40S ribosomal protein S3a OS=Mus musculus OX=10090 GN=Rps3a PE=1 SV=3	16.674	5	6	5	Rps3a	-0.04	0.493413	98.4	101.6	1044.8	847.2	938.2	983.7	998.4	1019.6	1089.7	989.5	876.1	1014.8
Q8VDM4	26S proteasome non-ATPase regulatory subunit 2 OS=Mus musculus OX=10090 GN=Psmd2 PE=1 SV=1	37.497	5	6	5	Psmd2	-0.21	0.496509	92.9	107.1	531	505.5	558.4	639	767.5	567.6	710.1	549.8	644.3	719.4
P11798	Calcium/calmodulin-dependent protein kinase type II subunit alpha OS=Mus musculus OX=10090 GN=Camk2a PE=1 SV=2	7.31	2	2	1	Camk2a	0.14	0.498421	104.9	95.1	478.9	537.8	456.5	454.7	457.9	408.2	415.5	415.3	584.9	453.7
Q9QY80	Very-long-chain (3R)-3-hydroxyacyl-CoA dehydratase 1 OS=Mus musculus OX=10090 GN=Hacd1 PE=2 SV=1	5.381	2	2	2	Hacd1	0.02	0.498472	100.9	99.1	159.4	177.2	104	114	114	106.5	117.4	108.2	159.1	112.1
Q9CQM9	Glutaredoxin-3 OS=Mus musculus OX=10090 GN=Glrx3 PE=1 SV=1	28.553	5	5	5	Glrx3	0.12	0.499512	104	96	401	467.8	403	478.4	492.2	431.5	414.7	453.2	443.2	417.8
Q8K3J1	NADH dehydrogenase [ubiquinone] iron-sulfur protein 8, mitochondrial OS=Mus musculus OX=10090 GN=Ndufs8 PE=1 SV=1	47.093	7	15	7	Ndufs8	0.16	0.499584	105.6	94.4	3409.8	3555.9	2417	3124.3	2989.1	2790.2	2707.7	3620.8	2549.5	2851.5
P60710	Actin, cytoplasmic 1 OS=Mus musculus OX=10090 GN=Actb PE=1 SV=1	390.683	36	486	11	Actb	0.05	0.500646	101.6	98.4	3600.7	2906.2	2857.2	3748.5	2989.5	2689.3	2608.9	2895.8	3947.4	3004.9
A0A286YDB7	Translocon-associated protein subunit alpha (Fragment) OS=Mus musculus OX=10090 GN=Ssr1 PE=1 SV=1	21.141	3	4	3	Ssr1	-0.01	0.501287	99.5	100.5	410.6	408.2	353.5	387.1	474.5	414.1	373.8	320.1	412.3	416.8
P04117	Fatty acid-binding protein, adipocyte OS=Mus musculus OX=10090 GN=Fabp4 PE=1 SV=3	64.49	8	14	8	Fabp4	-0.01	0.501427	99.6	100.4	3099.4	2735.6	3300	3492.7	3670	3009.8	3013.8	4638.6	3325.7	3586.9
P26039	Talin-1 OS=Mus musculus OX=10090 GN=Tln1 PE=1 SV=2	86.38	15	16	9	Tln1	0.1	0.501757	103.5	96.5	3231.8	3147.1	2671.7	3378.8	3488.8	2957.8	3048.4	2854.8	3399.7	3013.3
A2AGS2	Dual-specificity mitogen-activated protein kinase kinase 6 OS=Mus musculus OX=10090 GN=Map2k6 PE=1 SV=1	16.605	4	4	3	Map2k6	-0.07	0.501916	97.7	102.3	778.2	501	573.3	679.4	632.5	742.6	662.6	555.4	802.3	620.5
O08663	Methionine aminopeptidase 2 OS=Mus musculus OX=10090 GN=Metap2 PE=1 SV=1	17.316	2	2	2	Metap2	-0.15	0.502255	94.8	105.2	219.5	348.5	317	306.7	422.5	363.4	363.5	352	299.4	339.4
Q9CR84	ATP synthase F(0) complex subunit C1, mitochondrial OS=Mus musculus OX=10090 GN=Atp5mc1 PE=1 SV=1	20.882	2	7	2	Atp5mc1	-0.07	0.502348	97.6	102.4	1037.8	1640.5	1337.2	1401.1	1609.8	1479.1	1401.3	1921.4	1278.1	1468.9
Q9R0Y5	Adenylate kinase isoenzyme 1 OS=Mus musculus OX=10090 GN=Ak1 PE=1 SV=1	190.266	20	57	20	Ak1	-0.02	0.502661	99.3	100.7	12656.8	16462	12498.4	13377.8	15673.6	14186.6	13563.5	11747.5	14489.3	13128.2
Q9JMC3	DnaJ homolog subfamily A member 4 OS=Mus musculus OX=10090 GN=Dnaja4 PE=1 SV=1	13.407	3	3	3	Dnaja4	0.02	0.503725	100.6	99.4	452.3	432.4	448.7	468	535.4	682.5	582.6	446.5	404.5	445.6
Q9CZ44	NSFL1 cofactor p47 OS=Mus musculus OX=10090 GN=Nsfl1c PE=1 SV=1	20.454	4	4	4	Nsfl1c	-0.07	0.503806	97.5	102.5	788	828	723.2	723.2	729.2	767.3	684.9	872.9	873.1	752.5
Q3UIU2	NADH dehydrogenase [ubiquinone] 1 beta subcomplex subunit 6 OS=Mus musculus OX=10090 GN=Ndufb6 PE=1 SV=3	35.728	7	10	7	Ndufb6	-0.02	0.503928	99.5	100.5	1917.8	1629.6	1601.9	1649.2	1946.5	1613.5	1666.9	1887.1	1402.5	1790.9
Q8BGT5	Alanine aminotransferase 2 OS=Mus musculus OX=10090 GN=Gpt2 PE=1 SV=1	7.85	2	2	2	Gpt2	0.05	0.504159	101.8	98.2	377.2	191.3	248.3	250.1	221.2	218.4	209.5	241.7	239.4	245
A0A1W2P7J1	Coenzyme Q10A OS=Mus musculus OX=10090 GN=Coq10a PE=1 SV=1	13.081	3	4	3	Coq10a	0.13	0.505963	104.5	95.5	989.6	569.2	794	825.2	709.1	614.7	658.6	743.1	725.3	829
Q9DCL9	Bifunctional phosphoribosylaminoimidazole carboxylase/phosphoribosylaminoimidazole succinocarboxamide synthetase OS=Mus musculus OX=10090 GN=Paics PE=1 SV=4	7.227	3	3	3	Paics	0.06	0.507245	102	98	605.1	500.6	532	494.4	657.7	511.6	564.2	452.4	505.8	610.4
O70548	Telethonin OS=Mus musculus OX=10090 GN=Tcap PE=1 SV=1	46.877	9	11	9	Tcap	0.01	0.508503	100.3	99.7	2838.5	3251	2205.2	2311.7	2172.2	2297.5	2397	2988.2	2123.9	2041.3
Q3ULJ0	Glycerol-3-phosphate dehydrogenase 1-like protein OS=Mus musculus OX=10090 GN=Gpd1l PE=1 SV=2	24.379	6	7	3	Gpd1l	0.31	0.508562	110.5	89.5	537.8	873	584.5	778.2	751.9	558.7	568.5	671.4	827.2	608.5
Q9R1P4	Proteasome subunit alpha type-1 OS=Mus musculus OX=10090 GN=Psma1 PE=1 SV=1	43.352	6	6	6	Psma1	0.16	0.50886	105.5	94.5	886.5	749.6	702.5	839.1	833.8	747.1	779.9	660.4	923.6	721.8
E9Q616	AHNAK nucleoprotein (desmoyokin) OS=Mus musculus OX=10090 GN=Ahnak PE=1 SV=1	240.384	50	59	50	Ahnak	0.17	0.508868	106.1	93.9	12254.1	16804.9	13475.3	15180.1	16481.9	13577.5	13446.9	12061.8	17707.2	13113.6
A0A087WS46	Eukaryotic translation elongation factor 1 beta 2 OS=Mus musculus OX=10090 GN=Eef1b2 PE=1 SV=1	20.603	5	6	5	Eef1b2	-0.05	0.509106	98.2	101.8	2108.6	2105.3	1971.4	2342.4	2525.6	2031.4	2234.8	1999.6	2185	2194.6
Q9CQN1	Heat shock protein 75 kDa, mitochondrial OS=Mus musculus OX=10090 GN=Trap1 PE=1 SV=1	35.726	5	7	4	Trap1	0.1	0.509744	103.5	96.5	1379.6	779.9	933	1105.2	917.6	847.4	846.4	1093.2	869.4	1015.3
Q78PY7	Staphylococcal nuclease domain-containing protein 1 OS=Mus musculus OX=10090 GN=Snd1 PE=1 SV=1	8.723	3	3	3	Snd1	-0.15	0.509994	94.7	105.3	561.3	618	614.6	759.8	720.7	810.9	860.4	657.3	528.9	686.8
F8WIT2	Annexin OS=Mus musculus OX=10090 GN=Anxa6 PE=1 SV=1	265.05	48	63	1	Anxa6	-0.04	0.512	98.7	101.3	46.8	56.5	56.7	56	62.9	129.8	46.3	50.3	59.3	58
O70435	Proteasome subunit alpha type-3 OS=Mus musculus OX=10090 GN=Psma3 PE=1 SV=3	7.995	2	2	2	Psma3	-0.06	0.513934	97.8	102.2	521.8	460.6	533.3	509.3	618.4	555.5	535.6	498.5	545.1	608
P26516	26S proteasome non-ATPase regulatory subunit 7 OS=Mus musculus OX=10090 GN=Psmd7 PE=1 SV=2	20.037	3	3	3	Psmd7	-0.08	0.514258	97.4	102.6	254.8	242.6	233.7	227	257.5	250.6	260.7	220.4	255.7	263.3
Q8BGD9	Eukaryotic translation initiation factor 4B OS=Mus musculus OX=10090 GN=Eif4b PE=1 SV=1	15.676	3	3	3	Eif4b	0.22	0.514727	107.5	92.5	1163.8	1088.7	786.8	1137.9	1037.5	1504.7	1939.4	890.1	892.3	936
O08529	Calpain-2 catalytic subunit OS=Mus musculus OX=10090 GN=Capn2 PE=1 SV=4	59.521	8	8	8	Capn2	0.03	0.515025	101	99	2749.8	1350	1664	1738	1590.9	1520.8	1597	1630.6	1709	1645.6
Q9EQ20	Methylmalonate-semialdehyde dehydrogenase [acylating], mitochondrial OS=Mus musculus OX=10090 GN=Aldh6a1 PE=1 SV=1	120.083	21	26	21	Aldh6a1	0.18	0.515344	106.1	93.9	10322.4	7231.6	11112.9	9916.9	9544.8	8697.6	8469.8	8783.6	9173	10038.5
A0A1Y7VK66	Calmodulin-like protein 3 (Fragment) OS=Mus musculus OX=10090 GN=Calml3 PE=1 SV=1	32.051	4	8	1	Calml3	0.07	0.517516	102.5	97.5	265.2	323.8	231.7	243.8	258	267.8	282.9	221.7	245.5	237.9
P61979	Heterogeneous nuclear ribonucleoprotein K OS=Mus musculus OX=10090 GN=Hnrnpk PE=1 SV=1	36.814	7	7	7	Hnrnpk	0.1	0.518206	103.4	96.6	1064.2	807.8	934.8	1028.9	994.3	1066.8	956.6	781.5	874.2	928.6
P53026	60S ribosomal protein L10a OS=Mus musculus OX=10090 GN=Rpl10a PE=1 SV=3	22.874	5	5	5	Rpl10a	-0.02	0.518862	99.4	100.6	877.2	754.4	882.8	988	1212.6	819.8	909.6	792.2	894.1	981.4
Q99LY9	NADH dehydrogenase [ubiquinone] iron-sulfur protein 5 OS=Mus musculus OX=10090 GN=Ndufs5 PE=1 SV=3	41.418	8	10	8	Ndufs5	0.21	0.52044	107.2	92.8	1841.4	2410	1745.4	2306.3	2425.4	1715.8	1979.6	2226.3	1996.3	2161.2
Q9DCX2	ATP synthase subunit d, mitochondrial OS=Mus musculus OX=10090 GN=Atp5pd PE=1 SV=3	86.782	16	27	16	Atp5pd	0.01	0.523863	100.2	99.8	5482.8	11277	7618.3	8701.8	10125.6	8670.4	8251.9	12872.2	8099.3	9244.2
F6SFF5	Ubiquinone biosynthesis protein (Fragment) OS=Mus musculus OX=10090 GN=Coq9 PE=1 SV=2	67.923	9	10	9	Coq9	-0.03	0.524515	99	101	1635.8	1930	1700.1	1731.8	1958.2	1759.8	1767.6	2364.1	1655.8	1902
Q8BKZ9	Pyruvate dehydrogenase protein X component, mitochondrial OS=Mus musculus OX=10090 GN=Pdhx PE=1 SV=1	72.3	12	15	12	Pdhx	0.01	0.526632	100.2	99.8	2798.4	3614.6	3106.9	3347.6	3857.1	3335.4	3264.2	4443.1	3083.3	3604.6
Q8VEK3	Heterogeneous nuclear ribonucleoprotein U OS=Mus musculus OX=10090 GN=Hnrnpu PE=1 SV=1	12.448	2	2	2	Hnrnpu	-0.28	0.526729	90.4	109.6	130.2	278.2	226.6	137.8	799.2	274.8	502	222.3	242.8	413.4
Q8K0Y2	Keratin, type I cuticular Ha3-I OS=Mus musculus OX=10090 GN=Krt33a PE=1 SV=1	10.831	2	2	2	Krt33a	-0.15	0.527602	94.8	105.2	294.9	262.3	423.2	278.3	269.2	303.6	317.5	308.9	1078.5	207.7
Q9DBG5	Perilipin-3 OS=Mus musculus OX=10090 GN=Plin3 PE=1 SV=1	14.617	4	5	4	Plin3	-0.16	0.527852	94.6	105.4	605.4	1267.6	722.1	893.1	1222.4	861.4	953.3	1065.8	1167.4	995.3
P62960	Y-box-binding protein 1 OS=Mus musculus OX=10090 GN=Ybx1 PE=1 SV=3	18.815	2	5	1	Ybx1	0.12	0.529468	104	96	142.3	96.4	74.1	111.1	104.7	102.2	93.9	96.6	100.6	87.3
Q9CQZ5	NADH dehydrogenase [ubiquinone] 1 alpha subcomplex subunit 6 OS=Mus musculus OX=10090 GN=Ndufa6 PE=1 SV=1	38.844	7	13	7	Ndufa6	-0.19	0.529736	93.3	106.7	2402.3	2440.3	2374.4	2684.7	2827.1	2832.9	2683.8	2923.3	2124.9	2792.8
Q99L47	Hsc70-interacting protein OS=Mus musculus OX=10090 GN=St13 PE=1 SV=1	9.987	3	3	3	St13	0.09	0.529969	103	97	999.7	1100.2	903.3	1038.8	1158.5	1091.4	971.2	977.5	1029.7	951.8
Q8CGP7	Histone H2A type 1-K OS=Mus musculus OX=10090 GN=H2ac15 PE=1 SV=3	30.756	6	8	1	H2ac15	-0.17	0.531537	94	106	39.9	86.1	37	77.3	52.9	72.3	59.7	66.7	58.6	56
P24527	Leukotriene A-4 hydrolase OS=Mus musculus OX=10090 GN=Lta4h PE=1 SV=4	25.511	4	5	4	Lta4h	0.08	0.534187	102.9	97.1	1540.7	1170.8	1568.1	1875.5	1667.7	1369.6	1480.3	1263	1517.2	1686.6
Q9JLV1	BAG family molecular chaperone regulator 3 OS=Mus musculus OX=10090 GN=Bag3 PE=1 SV=2	61.944	8	9	8	Bag3	0.2	0.53478	107	93	1256	1658.2	1210.7	1450.2	1545	1246.3	1261.7	1478.9	1592.1	1162.6
P09405	Nucleolin OS=Mus musculus OX=10090 GN=Ncl PE=1 SV=2	27.371	6	6	6	Ncl	0.17	0.535711	105.8	94.2	1504.5	1836.2	1486.1	1775.8	1792.5	1449.9	1422.1	1608	1964.2	1581.3
P14824	Annexin A6 OS=Mus musculus OX=10090 GN=Anxa6 PE=1 SV=3	313.593	51	67	4	Anxa6	0.03	0.535951	100.9	99.1	17408.7	18118.8	16422.4	17952.4	20198.6	17625.2	17469.6	14640.5	19279.4	17978.7
P00397	Cytochrome c oxidase subunit 1 OS=Mus musculus OX=10090 GN=Mtco1 PE=1 SV=2	27.186	2	3	2	Mtco1	0.27	0.536453	109.4	90.6	214.9	146.6	195	246.2	122.6	151	125.3	222.2	161.4	163.9
A0A1W2P733	C-1-tetrahydrofolate synthase, cytoplasmic OS=Mus musculus OX=10090 GN=Mthfd1 PE=1 SV=1	21.425	3	3	3	Mthfd1	-0.02	0.537255	99.4	100.6	770.3	479.9	563.4	631.6	560.4	580	570.4	553.8	528	582.3
Q9JIF9	Myotilin OS=Mus musculus OX=10090 GN=Myot PE=1 SV=1	148.907	22	36	22	Myot	0.06	0.537857	102.1	97.9	8451.4	7927.3	7762	8848.6	10224.7	6857.1	8099.5	9754.1	8051.7	8477.3
Q9Z2I8	Succinate--CoA ligase [GDP-forming] subunit beta, mitochondrial OS=Mus musculus OX=10090 GN=Suclg2 PE=1 SV=3	40.824	8	9	8	Suclg2	0.15	0.538242	105.3	94.7	2499.6	2001.2	1949.3	2135.9	2272.4	1921.9	1899.6	2690	1723.2	2101.3
Q9EP69	Phosphatidylinositol-3-phosphatase SAC1 OS=Mus musculus OX=10090 GN=Sacm1l PE=1 SV=1	10.055	4	4	4	Sacm1l	-0.09	0.539782	97	103	884.1	948	1017.6	1082.9	1496.7	1067.1	1252.8	1042.6	1080.4	1275.1
Q02053	Ubiquitin-like modifier-activating enzyme 1 OS=Mus musculus OX=10090 GN=Uba1 PE=1 SV=1	119.28	19	24	19	Uba1	-0.06	0.540603	98	102	5466.4	5070.1	5400.5	5434	6263.3	5408.9	5654.3	5451	5938.6	5843
P47809	Dual specificity mitogen-activated protein kinase kinase 4 OS=Mus musculus OX=10090 GN=Map2k4 PE=1 SV=2	15.65	2	2	2	Map2k4	0.26	0.545485	108.8	91.2	198.6	302.8	309.5	196.4	259.5	262.6	265.5	200.5	217.2	217.3
H3BKR2	Guanine nucleotide-binding protein G(I)/G(S)/G(T) subunit beta-1 (Fragment) OS=Mus musculus OX=10090 GN=Gnb1 PE=1 SV=8	11.917	2	3	1	Gnb1	-0.17	0.546095	94.3	105.7	452.4	1506.8	630.6	572.6	648.8	644.8	808.8	707.4	1683.7	612.7
Q9QY76	Vesicle-associated membrane protein-associated protein B OS=Mus musculus OX=10090 GN=Vapb PE=1 SV=3	73.206	12	15	11	Vapb	0.05	0.547243	101.6	98.4	3410.1	4216.2	3370	3774.4	3922.3	3891.3	3655.5	3275.3	3545.2	3695.2
P14733	Lamin-B1 OS=Mus musculus OX=10090 GN=Lmnb1 PE=1 SV=3	53.051	8	9	6	Lmnb1	-0.05	0.549389	98.4	101.6	1942.3	1769.5	1913.2	2154.8	1907.6	1951.5	1876.7	1992.7	1974	2106.2
Q7TMG8	Glioblastoma amplified sequence OS=Mus musculus OX=10090 GN=Nipsnap2 PE=1 SV=1	72.18	13	15	13	Nipsnap2	0.18	0.549471	106.2	93.8	5357	3959.5	6214.8	6318.2	6269.8	5440.3	5484.5	6950.1	5211.8	6784.3
Q9CR62	Mitochondrial 2-oxoglutarate/malate carrier protein OS=Mus musculus OX=10090 GN=Slc25a11 PE=1 SV=3	58.779	11	12	11	Slc25a11	0.13	0.550009	104.6	95.4	2330.4	1858.4	2693.9	2860.6	2728.2	2363.4	2458.5	4265.5	1957.8	3053.5
Q78IK2	ATP synthase membrane subunit K, mitochondrial OS=Mus musculus OX=10090 GN=Atp5mk PE=1 SV=1	16.217	2	2	2	Atp5mk	-0.24	0.550398	91.6	108.4	178.5	317.9	185.1	134.6	191.9	219.2	169.1	282.3	407.3	134.4
P63017	Heat shock cognate 71 kDa protein OS=Mus musculus OX=10090 GN=Hspa8 PE=1 SV=1	324.189	46	87	42	Hspa8	0.03	0.551587	101.2	98.8	18021.9	20745	18087.8	20446.5	21783.5	20520.8	19963.7	19618.7	22681.4	19195.2
P06745	Glucose-6-phosphate isomerase OS=Mus musculus OX=10090 GN=Gpi PE=1 SV=4	291.661	39	73	39	Gpi	-0.03	0.551732	98.8	101.2	17683.2	16249	16296.6	17587.6	19167.5	18002.8	17976.1	15367.8	20131.1	18637.3
P40142	Transketolase OS=Mus musculus OX=10090 GN=Tkt PE=1 SV=1	16.556	2	2	2	Tkt	-0.1	0.553805	96.4	103.6	233.5	350.2	421	513.1	583.8	452.7	413	341.1	641.2	456
Q60597	2-oxoglutarate dehydrogenase complex component E1 OS=Mus musculus OX=10090 GN=Ogdh PE=1 SV=3	323.905	45	62	45	Ogdh	0.12	0.554266	104	96	11811.1	10315.1	13611	14448.5	14541.6	12386.7	12566.8	15540.8	11785.1	16292.2
Q8C196	Carbamoyl-phosphate synthase [ammonia], mitochondrial OS=Mus musculus OX=10090 GN=Cps1 PE=1 SV=2	36.529	4	8	4	Cps1	0.01	0.556243	100.3	99.7	810.5	730.6	593.5	795.4	646.4	777.1	689.6	726	826.7	696.6
P08249	Malate dehydrogenase, mitochondrial OS=Mus musculus OX=10090 GN=Mdh2 PE=1 SV=3	183.767	23	65	23	Mdh2	0.08	0.55732	102.7	97.3	15709.4	12674.4	17311.8	17480	18367.6	16403.9	15302.1	22498.1	13791.3	19981.8
Q9EQK5	Major vault protein OS=Mus musculus OX=10090 GN=Mvp PE=1 SV=4	9.223	2	2	2	Mvp	0.06	0.558819	102	98	312.3	208.6	262	253.4	220.7	218.6	243.4	244	229.8	252.7
Q60847	Collagen alpha-1(XII) chain OS=Mus musculus OX=10090 GN=Col12a1 PE=2 SV=3	190.777	35	39	35	Col12a1	0.09	0.560665	103	97	6972.6	10037.3	6135.5	8499.2	8154.1	8410.5	7672.1	7629.9	12061.9	7313.8
P99026	Proteasome subunit beta type-4 OS=Mus musculus OX=10090 GN=Psmb4 PE=1 SV=1	23.678	4	4	4	Psmb4	0.01	0.562266	100.3	99.7	877.9	703.6	581	605.6	739.3	890.4	1007	554.5	698.9	683.3
A0A1W2P6H1	non-specific serine/threonine protein kinase OS=Mus musculus OX=10090 GN=Obscn PE=1 SV=2	586.39	95	110	2	Obscn	-0.03	0.56417	99.1	100.9	864.2	609.9	637.4	713.4	601.7	649.4	662.3	646.2	647.3	648.6
P47915	60S ribosomal protein L29 OS=Mus musculus OX=10090 GN=Rpl29 PE=1 SV=2	6.666	3	4	3	Rpl29	0	0.564246	100.1	99.9	1250.1	1164.1	893	1160.1	1259.7	1161.7	1356.1	743.2	961.5	1168.6
Q8BH59	Electrogenic aspartate/glutamate antiporter SLC25A12, mitochondrial OS=Mus musculus OX=10090 GN=Slc25a12 PE=1 SV=1	181.971	30	43	30	Slc25a12	0.06	0.56504	102.1	97.9	7805.2	5962	8653.4	8471.7	8013.2	7557	7684.7	9459.5	6962.8	9397.1
P17182	Alpha-enolase OS=Mus musculus OX=10090 GN=Eno1 PE=1 SV=3	220.392	26	71	9	Eno1	-0.01	0.56834	99.7	100.3	6408.8	5400.5	6340.7	6796.9	6870.5	6448.7	6224.1	5910.8	7520.8	6864
Q06138	Calcium-binding protein 39 OS=Mus musculus OX=10090 GN=Cab39 PE=1 SV=2	9.421	4	4	4	Cab39	0.18	0.570476	106.3	93.7	598.8	567.6	446.8	538.9	431.2	480.7	454.9	475.2	586.3	455.8
I7HLV2	60S ribosomal protein L10 (Fragment) OS=Mus musculus OX=10090 GN=Rpl10 PE=1 SV=1	21.126	3	4	3	Rpl10	0.18	0.571355	106.4	93.6	979.9	771.1	953.8	925.4	1032.4	805.4	750.5	853.9	1198	839.2
P12710	Fatty acid-binding protein, liver OS=Mus musculus OX=10090 GN=Fabp1 PE=1 SV=2	13.831	3	3	3	Fabp1	0.14	0.573652	104.9	95.1	540.7	493.5	426	556.9	399	2630.2	323.1	377.8	567	447.4
P26443	Glutamate dehydrogenase 1, mitochondrial OS=Mus musculus OX=10090 GN=Glud1 PE=1 SV=1	80.744	15	16	15	Glud1	0.04	0.57398	101.3	98.7	3130.4	2666.4	3028.5	3176.3	3121.2	3040.8	2966	3397.6	2746.8	3499.6
Q6P6L5	Myosin-binding protein C, slow-type OS=Mus musculus OX=10090 GN=Mybpc1 PE=1 SV=1	639.939	75	203	3	Mybpc1	0.02	0.574469	100.8	99.2	51758.6	47180.6	55212.6	57090.5	50697.7	50543.5	50963.2	49841.3	53673.6	50887.3
Q8CIB5	Fermitin family homolog 2 OS=Mus musculus OX=10090 GN=Fermt2 PE=1 SV=1	5.469	2	2	2	Fermt2	-0.09	0.574854	96.9	103.1	2755.1	524.1	601.7	726	699.1	863.5	872	491.4	743.4	616
Q60770	Syntaxin-binding protein 3 OS=Mus musculus OX=10090 GN=Stxbp3 PE=1 SV=1	17.808	2	2	2	Stxbp3	-0.02	0.576855	99.3	100.7	301.8	205.4	257.8	242.5	249.9	253.2	241	243.3	297	272
P08551	Neurofilament light polypeptide OS=Mus musculus OX=10090 GN=Nefl PE=1 SV=5	48.237	9	12	8	Nefl	-0.06	0.579922	97.9	102.1	3064.8	3105	2944.9	3203.9	3241.3	3333.6	3235.5	2529.7	5536.8	2882.2
O70250	Phosphoglycerate mutase 2 OS=Mus musculus OX=10090 GN=Pgam2 PE=1 SV=3	257.444	25	94	20	Pgam2	-0.11	0.580346	96.3	103.7	20765	25701.6	18760.8	22636.2	24624.5	25129.7	24382.1	19654	25553.9	22496.7
Q5XK38	Hmgn2 protein OS=Mus musculus OX=10090 GN=Hmgn2 PE=1 SV=1	2.878	2	3	2	Hmgn2	-0.23	0.581543	92	108	324.8	812.7	494.1	526.8	746.3	683.9	621.3	555.2	578.1	618.7
Q91ZA3	Propionyl-CoA carboxylase alpha chain, mitochondrial OS=Mus musculus OX=10090 GN=Pcca PE=1 SV=2	59.127	12	14	12	Pcca	0.11	0.582252	103.7	96.3	2022.3	1372.3	1633.3	1673.8	1553.8	1484.2	1516.3	1796.2	1417.3	1654.1
Q8R1G2	Carboxymethylenebutenolidase homolog OS=Mus musculus OX=10090 GN=Cmbl PE=1 SV=1	68.844	11	12	11	Cmbl	-0.15	0.582351	94.9	105.1	1734.1	1401.5	1611.2	1507.4	1571	1902.1	1740.6	1158.3	1954.6	1661.2
P54775	26S proteasome regulatory subunit 6B OS=Mus musculus OX=10090 GN=Psmc4 PE=1 SV=2	25.07	5	5	5	Psmc4	0.06	0.582729	102.2	97.8	784.5	677.7	711.9	760	749.3	669.8	653.1	795.1	717.5	758.7
O08528	Hexokinase-2 OS=Mus musculus OX=10090 GN=Hk2 PE=1 SV=1	149.89	28	31	28	Hk2	-0.13	0.583663	95.5	104.5	6943.7	6905.3	6808.4	8068.6	8325	6850.3	6795.6	9635.2	8029.6	7595.1
Q9DB15	39S ribosomal protein L12, mitochondrial OS=Mus musculus OX=10090 GN=Mrpl12 PE=1 SV=2	11.884	2	2	2	Mrpl12	-0.24	0.58464	91.7	108.3	175.6	308.2	199.7	256.5	395.9	268.2	306.2	315.7	222.1	303.2
G3UXF4	Ankyrin-1 (Fragment) OS=Mus musculus OX=10090 GN=Ank1 PE=1 SV=1	49.058	4	5	4	Ank1	-0.19	0.585799	93.5	106.5	574.3	585.9	574.6	569.5	515.7	673.1	684.3	475.1	503.2	654.3
P11499	Heat shock protein HSP 90-beta OS=Mus musculus OX=10090 GN=Hsp90ab1 PE=1 SV=3	227.986	32	45	18	Hsp90ab1	-0.15	0.586018	94.9	105.1	11225.4	10953.1	11074.2	13198.1	13335.6	12434	11838.6	11343.7	12773	13000.5
Q3UM45	Protein phosphatase 1 regulatory subunit 7 OS=Mus musculus OX=10090 GN=Ppp1r7 PE=1 SV=2	19.073	3	3	3	Ppp1r7	0	0.586208	100	100	630.8	509	438.8	495.7	751.6	453.4	570.1	498	508.8	589
Q3U1J4	DNA damage-binding protein 1 OS=Mus musculus OX=10090 GN=Ddb1 PE=1 SV=2	24.335	6	6	6	Ddb1	-0.18	0.586561	93.7	106.3	1654	1728.7	1752.6	1843.9	2482.7	1988.3	2200	1747.5	1731.2	2246.7
Q6PB66	Leucine-rich PPR motif-containing protein, mitochondrial OS=Mus musculus OX=10090 GN=Lrpprc PE=1 SV=2	64.598	14	15	14	Lrpprc	-0.03	0.588959	99	101	4390.7	4276.3	4698.6	4777.8	5293.8	4623.9	4792.5	5424.2	4308	5012.2
P24472	Glutathione S-transferase A4 OS=Mus musculus OX=10090 GN=Gsta4 PE=1 SV=3	34.547	8	8	6	Gsta4	-0.04	0.592183	98.8	101.2	1743.6	1510.6	1658.1	1607.3	1938.9	2298.6	1584.6	1432	2005	1699.8
G5E8R3	Pyruvate carboxylase OS=Mus musculus OX=10090 GN=Pcx PE=1 SV=1	19.722	3	3	3	Pcx	-0.16	0.594085	94.6	105.4	321.1	230.7	223.9	245.4	243.5	248.3	228.6	281.8	271.5	282.3
Q64737	Trifunctional purine biosynthetic protein adenosine-3 OS=Mus musculus OX=10090 GN=Gart PE=1 SV=3	22.142	5	5	5	Gart	0.05	0.595011	101.7	98.3	1560.5	1019.9	1296.1	1391.5	1267.2	1269.2	1253.7	1100.6	1218.1	1368.8
Q8BFZ3	Beta-actin-like protein 2 OS=Mus musculus OX=10090 GN=Actbl2 PE=1 SV=1	174.924	21	285	4	Actbl2	0.03	0.596187	101.2	98.8	1047.8	588.4	492.5	685.5	707.9	1157.9	784.8	669.8	582.6	668.6
P47963	60S ribosomal protein L13 OS=Mus musculus OX=10090 GN=Rpl13 PE=1 SV=3	18.568	4	4	4	Rpl13	0.03	0.596767	101.1	98.9	1715.7	1292.8	1460.2	1772.9	1537.6	1604.7	1495.2	1503.4	1344.7	1522.9
Q11011	Puromycin-sensitive aminopeptidase OS=Mus musculus OX=10090 GN=Npepps PE=1 SV=2	34.406	7	7	7	Npepps	0.07	0.597195	102.3	97.7	1809.2	1585	1615.9	1977.6	2152.6	1728.9	1672.9	1609.2	1824.1	1930
P54822	Adenylosuccinate lyase OS=Mus musculus OX=10090 GN=Adsl PE=1 SV=2	102.943	14	14	14	Adsl	0.05	0.597678	101.8	98.2	2124.8	1900.5	2482.8	2571.9	2623.8	2277.2	2187.6	2523.4	2393.7	2763.3
Q9QYJ0	DnaJ homolog subfamily A member 2 OS=Mus musculus OX=10090 GN=Dnaja2 PE=1 SV=1	13.359	2	3	2	Dnaja2	-0.03	0.598733	98.9	101.1	589.1	480.4	496.5	515.9	587.1	597.6	651.9	494.3	527.3	505
P35564	Calnexin OS=Mus musculus OX=10090 GN=Canx PE=1 SV=1	27.483	5	5	5	Canx	-0.03	0.600317	98.9	101.1	821.4	828.2	661.3	865.4	903.5	787.2	846.6	730.2	980.7	903.1
Q64105	Sepiapterin reductase OS=Mus musculus OX=10090 GN=Spr PE=1 SV=1	35.057	6	6	6	Spr	-0.08	0.600713	97.2	102.8	1541.9	844.5	989.1	945	1389.5	1045.8	1162.2	913.8	873.3	1208.2
Q91WU5	Arsenite methyltransferase OS=Mus musculus OX=10090 GN=As3mt PE=1 SV=2	10.426	3	3	3	As3mt	-0.05	0.602174	98.4	101.6	702.6	502	507.5	542.3	614	482.7	588	481.6	559.8	622.6
Q9DBC7	cAMP-dependent protein kinase type I-alpha regulatory subunit OS=Mus musculus OX=10090 GN=Prkar1a PE=1 SV=3	18.556	3	3	3	Prkar1a	0.14	0.602525	104.7	95.3	682.1	654.9	606.3	692.9	659.3	567.7	592	617.7	818.5	600.3
E9Q6P2	Serine/threonine-protein phosphatase OS=Mus musculus OX=10090 GN=Ppp3cb PE=1 SV=1	15.675	3	4	1	Ppp3cb	0.15	0.602924	105.2	94.8	288.4	149.8	182.1	187.3	157.4	159.5	163	163.9	200.7	191.8
B1AU25	Apoptosis-inducing factor 1, mitochondrial OS=Mus musculus OX=10090 GN=Aifm1 PE=1 SV=1	64.512	10	12	10	Aifm1	0.05	0.602951	101.8	98.2	2321.8	1860.6	2162.7	2235.6	2291.4	2085.2	2154.4	2750.5	1895.3	2533
Q9CXZ1	NADH dehydrogenase [ubiquinone] iron-sulfur protein 4, mitochondrial OS=Mus musculus OX=10090 GN=Ndufs4 PE=1 SV=3	62.824	8	10	8	Ndufs4	0.17	0.603126	105.8	94.2	1627.3	2412.5	1954.4	1999.7	2285.3	1779.6	1504.3	2730.5	1582.7	2133.7
P07934	Phosphorylase b kinase gamma catalytic chain, skeletal muscle/heart isoform OS=Mus musculus OX=10090 GN=Phkg1 PE=1 SV=3	65.254	13	15	13	Phkg1	-0.07	0.60444	97.6	102.4	3256.5	3143.8	3191.5	3456.6	3819.7	3532.2	3444.6	2657.1	3292.9	3418.3
Q9Z1Z0	General vesicular transport factor p115 OS=Mus musculus OX=10090 GN=Uso1 PE=1 SV=2	9.033	2	2	2	Uso1	0.01	0.605364	100.3	99.7	434.5	355.9	391.6	410.2	503.1	407.7	466.3	387.1	401.1	526.5
P54071	Isocitrate dehydrogenase [NADP], mitochondrial OS=Mus musculus OX=10090 GN=Idh2 PE=1 SV=3	150.827	29	44	28	Idh2	0.24	0.605798	108.2	91.8	9291.9	11706	11698.2	12062.4	13823.9	9062.6	9922	12502.9	9809.7	14395.1
P14152	Malate dehydrogenase, cytoplasmic OS=Mus musculus OX=10090 GN=Mdh1 PE=1 SV=3	131.123	21	51	21	Mdh1	-0.14	0.606577	95.1	104.9	14174	14612.4	14530	16849.4	16862.7	16106.1	15192.7	18313.3	13547	16685
Q9EQP2	EH domain-containing protein 4 OS=Mus musculus OX=10090 GN=Ehd4 PE=1 SV=1	32.127	8	8	5	Ehd4	0	0.608414	100.1	99.9	2151.6	1260.9	1229.4	1403.4	1742.5	1366.2	1503.4	1398.7	1503.2	1401.5
E9Q3M3	Dynactin subunit 1 OS=Mus musculus OX=10090 GN=Dctn1 PE=1 SV=1	16.616	2	2	2	Dctn1	-0.13	0.608604	95.5	104.5	119.6	93.1	76.4	78.3	76	73	68.7	89.2	98.7	85.6
Q8R550	SH3 domain-containing kinase-binding protein 1 OS=Mus musculus OX=10090 GN=Sh3kbp1 PE=1 SV=1	10.763	3	3	3	Sh3kbp1	-0.05	0.609269	98.4	101.6	609.8	902	703.1	770.5	908.6	795.8	997.5	740.2	704.1	847.8
P01027	Complement C3 OS=Mus musculus OX=10090 GN=C3 PE=1 SV=3	70.309	10	10	10	C3	-0.14	0.612267	95.3	104.7	1432.4	1372.9	1453.3	2623.6	1826.1	1413	1598.3	1427	1598.8	1868
P61027	Ras-related protein Rab-10 OS=Mus musculus OX=10090 GN=Rab10 PE=1 SV=1	43.279	7	7	5	Rab10	-0.06	0.612404	98	102	2053	2207.4	2326.1	2387.8	2958.4	2338.4	2419	2176.1	2909.5	2557.2
Q9CQA3	Succinate dehydrogenase [ubiquinone] iron-sulfur subunit, mitochondrial OS=Mus musculus OX=10090 GN=Sdhb PE=1 SV=1	87.747	19	36	19	Sdhb	0.06	0.613163	102	98	8923.9	13892	10349.2	11939.7	12984.6	10805.7	11462.6	15694.9	10703.7	12657.5
Q9CPQ8	ATP synthase subunit g, mitochondrial OS=Mus musculus OX=10090 GN=Atp5mg PE=1 SV=1	50.212	5	7	5	Atp5mg	0.14	0.613261	104.7	95.3	1462.9	1094.6	1432.1	1577.5	1407.7	1220.5	1303	2128.5	1208.1	1754.5
A0A0N4SV32	Plasminogen activator inhibitor 1 RNA-binding protein OS=Mus musculus OX=10090 GN=Serbp1 PE=1 SV=1	19.026	4	7	4	Serbp1	0.03	0.615656	100.9	99.1	894.4	1339.2	961.2	1201.8	1316.3	1195.3	1144.9	1303.5	1092.9	1181.1
Q99MR8	Methylcrotonoyl-CoA carboxylase subunit alpha, mitochondrial OS=Mus musculus OX=10090 GN=Mccc1 PE=1 SV=2	24.418	4	5	4	Mccc1	0.04	0.616684	101.5	98.5	678.1	540	570.2	610.8	636.6	810.5	592.8	580	550.4	651.9
Q91VM9	Inorganic pyrophosphatase 2, mitochondrial OS=Mus musculus OX=10090 GN=Ppa2 PE=1 SV=1	14.668	4	4	4	Ppa2	0.11	0.616989	104	96	1973.3	1432.6	1417	1674.5	1791.8	1306.1	1417.3	1699.5	1934	1547.1
Q9D172	Glutamine amidotransferase-like class 1 domain-containing protein 3, mitochondrial OS=Mus musculus OX=10090 GN=Gatd3 PE=1 SV=1	71.327	11	21	11	Gatd3	0.16	0.617276	105.5	94.5	5434.7	4661	5224.9	5603.9	5736.9	4777.6	4743.5	5492.8	4863.7	6018.9
O55222	Integrin-linked protein kinase OS=Mus musculus OX=10090 GN=Ilk PE=1 SV=2	5.29	2	2	2	Ilk	-0.17	0.618477	94.2	105.8	674.3	615	606.7	790	938.8	726.3	756.6	696.4	781.4	784.6
P80316	T-complex protein 1 subunit epsilon OS=Mus musculus OX=10090 GN=Cct5 PE=1 SV=1	23.789	3	3	3	Cct5	-0.18	0.61895	93.7	106.3	376.9	167.2	162.9	156.9	197.9	195.3	194.4	158.2	189.6	178.6
Q9CPR4	60S ribosomal protein L17 OS=Mus musculus OX=10090 GN=Rpl17 PE=1 SV=3	24.659	5	5	5	Rpl17	0.01	0.620543	100.2	99.8	967.6	1322.3	1184.7	1203.5	1357.4	1113.2	1035.6	1233	1217.7	1198.2
K3W4Q8	Basigin OS=Mus musculus OX=10090 GN=Bsg PE=1 SV=1	41.898	7	12	7	Bsg	0.14	0.620882	104.8	95.2	2848.3	2579.3	1975	2526.9	2186.3	2296.9	2039.6	2510.8	2655.5	2072.8
P61082	NEDD8-conjugating enzyme Ubc12 OS=Mus musculus OX=10090 GN=Ube2m PE=1 SV=1	8.069	2	2	2	Ube2m	-0.12	0.621907	95.8	104.2	624.2	582.6	614	608.4	861.9	665.1	781.4	585	668.1	718.9
P05213	Tubulin alpha-1B chain OS=Mus musculus OX=10090 GN=Tuba1b PE=1 SV=2	146.04	22	29	4	Tuba1b	0.18	0.622747	106.1	93.9	7346.1	5786.3	6296.1	7243	6698.3	6122.9	5461.4	5383.5	9193.6	5927.4
Q8CGC7	Bifunctional glutamate/proline--tRNA ligase OS=Mus musculus OX=10090 GN=Eprs1 PE=1 SV=4	21.667	3	4	3	Eprs1	0.01	0.623592	100.5	99.5	400.8	392	504.4	505.7	598.3	517.1	499.8	461.3	453	558
O08997	Copper transport protein ATOX1 OS=Mus musculus OX=10090 GN=Atox1 PE=1 SV=1	9.92	2	2	2	Atox1	0.1	0.624965	103.5	96.5	160.4	124.8	119.8	166.9	86.4	116.4	88.6	122.4	163.2	113.5
P09528	Ferritin heavy chain OS=Mus musculus OX=10090 GN=Fth1 PE=1 SV=2	31.971	6	6	6	Fth1	0.24	0.626265	108.3	91.7	769.6	478.6	682.7	569	442.7	482.2	431.1	589.2	799.3	435.9
Q9D8W5	26S proteasome non-ATPase regulatory subunit 12 OS=Mus musculus OX=10090 GN=Psmd12 PE=1 SV=4	17.45	3	3	3	Psmd12	0.11	0.626409	103.8	96.2	305.3	224.5	230.2	251	249.7	227.9	231.3	222.5	243.8	560.2
P47791	Glutathione reductase, mitochondrial OS=Mus musculus OX=10090 GN=Gsr PE=1 SV=3	23.377	3	3	3	Gsr	-0.2	0.62795	93.2	106.8	352.7	339.2	344	365.4	744.8	404.1	563.6	404.4	354.1	537.7
P97450	ATP synthase-coupling factor 6, mitochondrial OS=Mus musculus OX=10090 GN=Atp5pf PE=1 SV=1	61.526	7	18	7	Atp5pf	0.05	0.629125	101.6	98.4	3355.2	5084.7	3860	4180.4	4359.4	4050.5	3953.7	6776.8	3603.5	4267.2
Q91YQ5	Dolichyl-diphosphooligosaccharide--protein glycosyltransferase subunit 1 OS=Mus musculus OX=10090 GN=Rpn1 PE=1 SV=1	13.048	4	5	4	Rpn1	-0.14	0.630911	95.2	104.8	1947	2123.8	2224.4	2393.5	2451.7	2450.6	2581.4	1792.9	2228.3	2620.7
P13707	Glycerol-3-phosphate dehydrogenase [NAD(+)], cytoplasmic OS=Mus musculus OX=10090 GN=Gpd1 PE=1 SV=3	186.204	32	50	29	Gpd1	-0.02	0.633623	99.5	100.5	18741.4	13289.8	13764.7	15990.9	15103.6	15648	15101.4	11269.7	16298.5	15270.3
A0A571BF58	Nebulin OS=Mus musculus OX=10090 GN=Neb PE=1 SV=1	926.251	215	235	215	Neb	-0.12	0.635614	95.7	104.3	54568.9	45890.8	61587.3	48480.5	44799.7	53147.2	51931.2	53687.5	49911.8	52857.2
Q01768	Nucleoside diphosphate kinase B OS=Mus musculus OX=10090 GN=Nme2 PE=1 SV=1	46.371	8	11	8	Nme2	0.1	0.635719	103.4	96.6	2442.4	2528.3	2031.3	2381.5	2539.4	2434.2	2188	2283.9	2538.3	2164.8
Q9DB77	Cytochrome b-c1 complex subunit 2, mitochondrial OS=Mus musculus OX=10090 GN=Uqcrc2 PE=1 SV=1	150.972	18	35	18	Uqcrc2	-0.05	0.636557	98.1	101.9	6638.8	7457.9	5996.5	6446.7	6219.6	5733.4	5928.4	8690.9	7441.4	6691.6
Q9DB60	Prostamide/prostaglandin F synthase OS=Mus musculus OX=10090 GN=Prxl2b PE=1 SV=1	15.522	2	2	2	Prxl2b	0.32	0.63741	111	89	224.7	278.9	171.4	227.4	179.5	171	180.1	179.5	309.5	180.8
P47754	F-actin-capping protein subunit alpha-2 OS=Mus musculus OX=10090 GN=Capza2 PE=1 SV=3	63.429	10	14	10	Capza2	-0.09	0.639487	96.9	103.1	2869.5	2142.4	2516	2470.7	2314.5	2738.5	2628.6	2416	2216.8	2669.3
P24549	Aldehyde dehydrogenase 1A1 OS=Mus musculus OX=10090 GN=Aldh1a1 PE=1 SV=5	86.074	10	12	5	Aldh1a1	0.24	0.641341	108.4	91.6	2046.3	2104.4	2966.9	2856.2	3294.3	2413.4	2400.2	2342.9	2417.3	2845.3
Q9CXI0	2-methoxy-6-polyprenyl-1,4-benzoquinol methylase, mitochondrial OS=Mus musculus OX=10090 GN=Coq5 PE=1 SV=2	43.195	5	5	5	Coq5	-0.16	0.641354	94.4	105.6	577.7	690.2	754.2	757.1	1021.8	716.9	844.3	850.6	649.4	913
P26041	Moesin OS=Mus musculus OX=10090 GN=Msn PE=1 SV=3	59.466	13	14	6	Msn	0.08	0.642101	102.8	97.2	732.9	703.8	713.4	886	757.1	679.2	671.4	831.6	808.9	692.7
P99029	Peroxiredoxin-5, mitochondrial OS=Mus musculus OX=10090 GN=Prdx5 PE=1 SV=2	72.234	9	13	9	Prdx5	0.04	0.643699	101.4	98.6	1389	1706.8	1561	1776.1	2034.6	1556.8	1658.3	2197.5	1528	1935.9
O88990	Alpha-actinin-3 OS=Mus musculus OX=10090 GN=Actn3 PE=2 SV=1	755.702	78	243	59	Actn3	-0.02	0.643979	99.2	100.8	67734.4	66416.8	54970.4	56488.1	54848.2	66726.3	64265.2	45556.8	57372.6	56130.9
Q9DCZ4	MICOS complex subunit Mic26 OS=Mus musculus OX=10090 GN=Apoo PE=1 SV=2	28.061	5	6	5	Apoo	0.09	0.644299	103	97	1175.6	1589	1393.3	2195	2156	1485	1497.3	1824.3	1400.1	1576.7
Q91Y97	Fructose-bisphosphate aldolase B OS=Mus musculus OX=10090 GN=Aldob PE=1 SV=3	29.639	3	8	2	Aldob	0.26	0.645434	108.9	91.1	333.7	194.4	155.4	234.3	74.7	162.6	117.6	172.2	218.3	126.3
P07356	Annexin A2 OS=Mus musculus OX=10090 GN=Anxa2 PE=1 SV=2	82.858	15	18	15	Anxa2	0.21	0.647044	107.3	92.7	4674.9	3242.6	3768.1	4098.3	4182.8	3539.7	3402.7	3090.7	5237.2	3871.9
P21614	Vitamin D-binding protein OS=Mus musculus OX=10090 GN=Gc PE=1 SV=2	68.008	9	11	9	Gc	0.06	0.649175	102.2	97.8	1446.7	1374.5	1303.3	1927.1	1491.2	1383.7	1307.5	1313.4	1688.5	1522.9
Q9R0P5	Destrin OS=Mus musculus OX=10090 GN=Dstn PE=1 SV=3	7.052	2	4	1	Dstn	0.03	0.649626	101	99	78.8	131	134.5	162.8	195.8	124.3	117.1	131.9	266.7	143
Q62234	Myomesin-1 OS=Mus musculus OX=10090 GN=Myom1 PE=1 SV=2	786.463	103	181	2	Myom1	-0.01	0.650077	99.5	100.5	46948.9	39147.1	49347.4	47336.7	45968.6	47680.9	46416.6	47409.1	42886.3	48906.8
E9Q827	cAMP-regulated phosphoprotein 19 OS=Mus musculus OX=10090 GN=Arpp19 PE=1 SV=1	10.977	2	2	2	Arpp19	0.13	0.650503	104.6	95.4	58.7	83.4	70.2	80.3	76.8	70.1	78.1	66.2	75.3	65.6
H3BL49	T-complex protein 1 subunit theta OS=Mus musculus OX=10090 GN=Cct8 PE=1 SV=1	15.365	3	3	3	Cct8	0.15	0.650881	105.2	94.8	1258.6	971.2	1046.1	1199	1271.7	1079.5	1058.8	1008	1209.9	1201
Q9CZ13	Cytochrome b-c1 complex subunit 1, mitochondrial OS=Mus musculus OX=10090 GN=Uqcrc1 PE=1 SV=2	166.934	22	47	21	Uqcrc1	0.01	0.651679	100.5	99.5	8524.2	7123.5	7585.1	8138.1	8858.1	7738.8	8058.4	9656	7283.5	8780.7
E9Q6R7	Utrophin OS=Mus musculus OX=10090 GN=Utrn PE=1 SV=1	16.278	3	3	2	Utrn	-0.04	0.6526	98.7	101.3	27.9	20.4	21.6	26.5	20.8	22.1	14.7	42.4	40.3	20.4
P28665	Murinoglobulin-1 OS=Mus musculus OX=10090 GN=Mug1 PE=1 SV=3	59.159	11	11	11	Mug1	0.13	0.652632	104.6	95.4	2159.7	2963.8	2754	5500.7	2977.2	2701.8	2655.8	2584.6	3199.9	3295.4
Q9Z2I0	Mitochondrial proton/calcium exchanger protein OS=Mus musculus OX=10090 GN=Letm1 PE=1 SV=1	40.026	7	8	7	Letm1	0.1	0.65337	103.5	96.5	1425.6	1249.1	1262.3	1591	1391	1239.9	1297.4	1560.5	1161.2	1451.4
J3QMG3	Voltage-dependent anion-selective channel protein 3 OS=Mus musculus OX=10090 GN=Vdac3 PE=1 SV=1	85.729	14	21	12	Vdac3	-0.06	0.65435	97.9	102.1	5885.5	4443	5561	5502	5424.2	5736.1	5718.4	7191.1	3969.5	5975.1
G3X9U9	Mitochondrial fission 1 protein OS=Mus musculus OX=10090 GN=Fis1 PE=1 SV=1	40.51	4	4	4	Fis1	0.02	0.655263	100.8	99.2	966.9	1231	995.9	1081.3	1108.6	1128.3	1041.8	913.7	1092.5	1063.5
P49817	Caveolin-1 OS=Mus musculus OX=10090 GN=Cav1 PE=1 SV=1	33.851	6	10	5	Cav1	0.09	0.656942	103.2	96.8	3199.4	4107.1	2434.9	3045.3	2701.3	2965	2797.9	2857.4	3457.4	2533.4
Q8CCM0	Calcium/calmodulin-dependent protein kinase type II subunit delta OS=Mus musculus OX=10090 GN=Camk2d PE=1 SV=1	37.171	6	7	3	Camk2d	-0.08	0.658653	97.2	102.8	1174.2	1122.2	1177	1276.7	1551.1	1245.2	1232.2	1198.2	1470.7	1329.8
Q06185	ATP synthase subunit e, mitochondrial OS=Mus musculus OX=10090 GN=Atp5me PE=1 SV=2	45.934	6	12	6	Atp5me	0.01	0.659038	100.3	99.7	2156.5	2522.1	2221.6	2510.9	2602	2621.3	2289.3	3472.8	1932.4	2494.6
P62264	40S ribosomal protein S14 OS=Mus musculus OX=10090 GN=Rps14 PE=1 SV=3	10.534	2	2	2	Rps14	-0.07	0.660647	97.5	102.5	207.8	116.3	125.3	155.3	122.1	131.6	129.9	148.6	124.7	139.4
A0A2I3BQ39	Ubiquitin carboxyl-terminal hydrolase (Fragment) OS=Mus musculus OX=10090 GN=Uchl3 PE=1 SV=1	33.074	5	5	5	Uchl3	-0.13	0.663087	95.4	104.6	1090.1	1343.2	1299.1	1349.7	1859.8	1339	1518.7	1310.6	1471.9	1504.8
E9PUD2	Dynamin-1-like protein OS=Mus musculus OX=10090 GN=Dnm1l PE=1 SV=1	50.373	8	8	8	Dnm1l	-0.06	0.663463	97.9	102.1	2040.4	1984.4	2202.9	2511.3	2606.8	2298	2194.9	2260.5	2324.3	2525.7
A0A0R4J1P2	Tropomyosin alpha-3 chain OS=Mus musculus OX=10090 GN=Tpm3 PE=1 SV=1	106.835	24	53	2	Tpm3	-0.07	0.663599	97.6	102.4	68.6	475.2	217.6	245.6	308.8	273.6	318.1	203.3	254.9	257.4
A0A2R8VHF9	Myosin-11 OS=Mus musculus OX=10090 GN=Myh11 PE=1 SV=1	128.936	20	39	13	Myh11	0.15	0.663777	105	95	4204.6	4026.9	3950.2	4378	4209.5	4026.7	3628.6	3588.9	9667.6	3801.1
A2AFS1	Seryl-aminoacyl-tRNA synthetase (Fragment) OS=Mus musculus OX=10090 GN=Sars PE=1 SV=8	13.969	2	3	2	Sars	0.19	0.664715	106.5	93.5	720	442.3	580.9	630.3	639.1	510	537.5	611	552.9	651.3
P63030	Mitochondrial pyruvate carrier 1 OS=Mus musculus OX=10090 GN=Mpc1 PE=1 SV=1	6.956	3	5	3	Mpc1	-0.04	0.668391	98.6	101.4	2794.6	2504.2	2704.2	3019.4	3113.2	2712.7	2875.6	3779.1	2401.4	3038.1
E9Q447	Spectrin alpha chain, non-erythrocytic 1 OS=Mus musculus OX=10090 GN=Sptan1 PE=1 SV=1	123.961	19	20	19	Sptan1	-0.12	0.668801	95.7	104.3	3490.4	4316.7	2957.8	3625	4350	3949.5	4129.7	3380.5	4733.9	3341.1
A0A571BF46	Nebulin OS=Mus musculus OX=10090 GN=Neb PE=1 SV=1	2805.63	479	755	403	Neb	-0.15	0.669107	94.7	105.3	235131	186001	268896	198635	180568	226967	216992	227647	203686	220800
Q9D8E6	60S ribosomal protein L4 OS=Mus musculus OX=10090 GN=Rpl4 PE=1 SV=3	19.694	4	5	4	Rpl4	0.13	0.669649	104.5	95.5	1384.6	1314.1	1602.4	1672.4	2009.5	1216.7	1465.4	1416.1	1737.5	1779.1
P61164	Alpha-centractin OS=Mus musculus OX=10090 GN=Actr1a PE=1 SV=1	8.317	3	50	2	Actr1a	0	0.670103	99.8	100.2	418.8	370.3	508.8	482.3	593	483.9	453.1	454.2	500.1	553.5
P11087	Collagen alpha-1(I) chain OS=Mus musculus OX=10090 GN=Col1a1 PE=1 SV=4	97.137	15	55	15	Col1a1	-0.56	0.670139	80.8	119.2	5451.1	58597.2	2595.4	6053.2	4167.6	8046.9	9670.5	7696.5	57524.6	3005.7
Q9CQH3	NADH dehydrogenase [ubiquinone] 1 beta subcomplex subunit 5, mitochondrial OS=Mus musculus OX=10090 GN=Ndufb5 PE=1 SV=1	47.879	8	13	8	Ndufb5	-0.04	0.670921	98.7	101.3	2964.9	3766	3935.7	4066.3	4380.9	4040.1	3703.6	5271.8	3081.1	4100.6
Q9DBF7	Pre-mRNA-splicing factor CWC25 homolog OS=Mus musculus OX=10090 GN=Cwc25 PE=2 SV=2	3.898	2	2	2	Cwc25	-0.09	0.671519	96.9	103.1	468	271.8	239.3	305.5	257.8	478.2	439.9	229.6	289	259.9
P63330	Serine/threonine-protein phosphatase 2A catalytic subunit alpha isoform OS=Mus musculus OX=10090 GN=Ppp2ca PE=1 SV=1	38.956	5	5	5	Ppp2ca	0.04	0.672221	101.2	98.8	1009.5	963.7	1063.8	1220.7	1162.2	1038.1	986.6	990.7	1156.9	1110.7
Q61171	Peroxiredoxin-2 OS=Mus musculus OX=10090 GN=Prdx2 PE=1 SV=3	37.615	8	9	8	Prdx2	-0.06	0.674326	98	102	2264.9	2053.4	2272.2	3448.7	2394.9	2367	2213.9	2427.1	2182.3	2548.2
P42669	Transcriptional activator protein Pur-alpha OS=Mus musculus OX=10090 GN=Pura PE=1 SV=1	23.866	3	4	3	Pura	0.08	0.674545	102.7	97.3	95.6	85.4	73.6	88.6	74.6	85.2	80.3	84.6	80.9	75
A0A1L1STE6	Isocitrate dehydrogenase [NAD] subunit, mitochondrial OS=Mus musculus OX=10090 GN=Idh3a PE=1 SV=1	113.841	20	47	20	Idh3a	0.08	0.67728	102.6	97.4	9926.8	11761	9897.9	11317.4	11888.8	10506.8	10742.1	14637.2	9336.8	12175.5
Q6P1F6	Serine/threonine-protein phosphatase 2A 55 kDa regulatory subunit B alpha isoform OS=Mus musculus OX=10090 GN=Ppp2r2a PE=1 SV=1	14.569	4	4	4	Ppp2r2a	0.01	0.680867	100.5	99.5	536.8	445.1	526.9	606.3	717.4	477.9	531.7	458	591.8	640.4
Q3UMR5	Calcium uniporter protein, mitochondrial OS=Mus musculus OX=10090 GN=Mcu PE=1 SV=2	13.901	2	2	2	Mcu	-0.13	0.681418	95.4	104.6	302.5	357.1	323.6	376.8	488.7	384.8	449.9	300.4	396.2	391.2
P50544	Very long-chain specific acyl-CoA dehydrogenase, mitochondrial OS=Mus musculus OX=10090 GN=Acadvl PE=1 SV=3	186.765	26	35	26	Acadvl	0.24	0.681508	108.2	91.8	7103	6277.5	8685.3	8740.4	8530.2	7027.2	7241.1	11321.6	6768.4	9597.3
Q8C7E7	Starch-binding domain-containing protein 1 OS=Mus musculus OX=10090 GN=Stbd1 PE=1 SV=1	14.369	3	3	3	Stbd1	-0.13	0.681588	95.5	104.5	821.4	881.4	574.6	711.3	704.7	777.7	719.9	799.1	964.9	604.9
P97807	Fumarate hydratase, mitochondrial OS=Mus musculus OX=10090 GN=Fh PE=1 SV=3	179.274	29	42	29	Fh	-0.05	0.682243	98.4	101.6	9082.4	9391	11590	11107.1	12391.8	9671.4	9848.3	12868.8	11489.6	11467
Q99PR8	Heat shock protein beta-2 OS=Mus musculus OX=10090 GN=Hspb2 PE=1 SV=2	25.47	3	3	3	Hspb2	-0.17	0.684817	94	106	429.4	857.7	369	418.4	385	432.6	477.2	471.8	929.9	383.4
Q91X72	Hemopexin OS=Mus musculus OX=10090 GN=Hpx PE=1 SV=2	64.509	16	18	16	Hpx	0.08	0.685434	102.6	97.4	4416.8	4607.4	5270.3	6066.9	4850	4600	4247.7	4403.1	6187.6	4933.8
Q8K4Z3	NAD(P)H-hydrate epimerase OS=Mus musculus OX=10090 GN=Naxe PE=1 SV=1	19.434	5	6	5	Naxe	0.09	0.688269	103.2	96.8	1346.6	1166	1384.6	1381.3	1742.5	1266.2	1422.9	1269	1295.5	1513.3
P07310	Creatine kinase M-type OS=Mus musculus OX=10090 GN=Ckm PE=1 SV=1	483.761	39	545	6	Ckm	-0.04	0.688365	98.5	101.5	91454.7	100259	75467.1	89956.6	98762.9	96107.2	95213.2	67443.1	94182.5	88801.3
Q7TMF3	NADH dehydrogenase [ubiquinone] 1 alpha subcomplex subunit 12 OS=Mus musculus OX=10090 GN=Ndufa12 PE=1 SV=2	49.037	8	10	8	Ndufa12	0.11	0.689691	103.9	96.1	1987.1	1796.7	1755.7	1866.8	2077	1643.9	1705.4	2111.7	1727.2	2088
Q9D1Q6	Endoplasmic reticulum resident protein 44 OS=Mus musculus OX=10090 GN=Erp44 PE=1 SV=1	19.913	3	3	2	Erp44	0.08	0.691433	102.7	97.3	290.6	210.2	192.3	203.1	214.1	222.6	192	196.4	254.2	199
Q9Z1E4	Glycogen [starch] synthase, muscle OS=Mus musculus OX=10090 GN=Gys1 PE=1 SV=2	126.25	21	25	21	Gys1	0.04	0.691962	101.4	98.6	4952.5	4664.8	5267.7	6158.5	6878.7	5084.8	5077.6	5955.9	5121.3	5558.1
Q9JHI5	Isovaleryl-CoA dehydrogenase, mitochondrial OS=Mus musculus OX=10090 GN=Ivd PE=1 SV=1	63.119	11	15	11	Ivd	0.13	0.693161	104.4	95.6	4200.5	3051.8	4012.8	3966.9	4032.4	3765.5	3539.9	3677.6	3337.6	4337.1
E9Q800	MICOS complex subunit MIC60 OS=Mus musculus OX=10090 GN=Immt PE=1 SV=1	254.569	42	60	42	Immt	0.07	0.694241	102.4	97.6	13574.8	12358.5	14783.9	14601.1	14948.8	13930	13916.3	18034.6	11908.2	15230.7
A2AAJ9	Obscurin OS=Mus musculus OX=10090 GN=Obscn PE=1 SV=3	596.783	95	110	1	Obscn	0.05	0.694873	101.7	98.3	29326.6	20596.4	26262.3	25249.4	23204.6	24125.1	25841	24385.6	20263.1	25920.5
A2A542	Voltage-dependent L-type calcium channel subunit beta-1 OS=Mus musculus OX=10090 GN=Cacnb1 PE=1 SV=1	58.182	11	17	11	Cacnb1	-0.05	0.695084	98.4	101.6	3928.3	3854.2	4283.9	4078.4	4301.2	4425.1	4208.6	3725.2	4079.5	4339.4
P15089	Mast cell carboxypeptidase A OS=Mus musculus OX=10090 GN=Cpa3 PE=2 SV=1	10.265	2	2	2	Cpa3	0.05	0.695107	101.7	98.3	457.3	332.6	414.4	404.9	475.5	391.2	437.6	312.5	806.6	400.6
P42125	Enoyl-CoA delta isomerase 1, mitochondrial OS=Mus musculus OX=10090 GN=Eci1 PE=1 SV=2	58.004	10	10	10	Eci1	0.15	0.695708	105	95	2252.1	1935.5	2455.6	2712.1	2322.7	2016.4	1786.1	2980.1	2099.5	2421.4
Q61335	B-cell receptor-associated protein 31 OS=Mus musculus OX=10090 GN=Bcap31 PE=1 SV=4	25.196	6	6	6	Bcap31	0.05	0.698502	101.8	98.2	1739.7	2322.4	1565.2	2071.7	2438.6	2068.3	1998.2	1672.8	2337.1	1583.5
P35700	Peroxiredoxin-1 OS=Mus musculus OX=10090 GN=Prdx1 PE=1 SV=1	82.797	15	27	15	Prdx1	-0.05	0.699122	98.3	101.7	7783.4	7636	7315.5	8156.8	8782	8235.2	7523.9	6458.8	8578.9	8057.5
A0A0R4J094	Fumarylacetoacetate hydrolase domain-containing 2A OS=Mus musculus OX=10090 GN=Fahd2a PE=1 SV=1	7.364	2	2	2	Fahd2a	-0.03	0.699634	98.9	101.1	602.4	476.2	630.1	748.4	998.8	527	644.6	706.3	531.6	789.1
P17751	Triosephosphate isomerase OS=Mus musculus OX=10090 GN=Tpi1 PE=1 SV=5	180.113	21	64	21	Tpi1	0.12	0.701318	104.1	95.9	16324.5	23896.6	15363.9	19677.2	20682.2	17865.7	18121.3	15412.2	21825.8	18432.7
Q9JJZ2	Tubulin alpha-8 chain OS=Mus musculus OX=10090 GN=Tuba8 PE=1 SV=1	89.131	13	15	3	Tuba8	0.07	0.702632	102.5	97.5	500.6	412.8	419.9	418.3	354	421.2	355.1	397.9	473.3	395.1
Q99LB2	Dehydrogenase/reductase SDR family member 4 OS=Mus musculus OX=10090 GN=Dhrs4 PE=1 SV=3	14.893	4	4	4	Dhrs4	-0.08	0.704135	97.1	102.9	913.3	876.3	1030.3	1135	1228.9	989.6	1091.2	1241.7	823.1	1274.9
Q9CZD3	Glycine--tRNA ligase OS=Mus musculus OX=10090 GN=Gars1 PE=1 SV=1	15.177	3	3	3	Gars1	-0.01	0.705097	99.8	100.2	1059.3	639.4	799.1	764	862.1	834.9	693.8	784	802.4	819.5
Q501J6	Probable ATP-dependent RNA helicase DDX17 OS=Mus musculus OX=10090 GN=Ddx17 PE=1 SV=1	5.121	2	3	2	Ddx17	0.05	0.706197	101.6	98.4	1041.4	746.6	863.5	893	929.6	865.4	802.2	960.9	854.6	866.1
Q9DCV4	Regulator of microtubule dynamics protein 1 OS=Mus musculus OX=10090 GN=Rmdn1 PE=1 SV=2	29.162	5	5	5	Rmdn1	0.15	0.706295	105.1	94.9	379.7	271.8	331.2	347.5	321.6	299.2	270.8	413.7	253.5	364.3
K3W4L3	Prosaposin OS=Mus musculus OX=10090 GN=Psap PE=1 SV=1	16.816	3	3	3	Psap	-0.15	0.709246	94.9	105.1	513.7	758.2	435	541.5	526.9	583.8	556.8	590.5	683.7	457.3
A0A140LIF0	5-demethoxyubiquinone hydroxylase, mitochondrial OS=Mus musculus OX=10090 GN=Coq7 PE=1 SV=1	12.875	3	3	3	Coq7	0.1	0.709314	103.3	96.7	1043.6	922.3	688.3	871.5	955.1	957.9	947.8	863.4	713.3	831.5
Q9WVC3	Caveolin-2 OS=Mus musculus OX=10090 GN=Cav2 PE=1 SV=1	4.604	2	2	2	Cav2	0	0.709538	100.2	99.8	480	538.1	435.5	487.4	479.5	564.5	508.1	478.5	466.4	453.4
A2AUC9	Kelch-like protein 41 OS=Mus musculus OX=10090 GN=Klhl41 PE=1 SV=1	160.848	31	39	30	Klhl41	-0.02	0.710313	99.4	100.6	11510.1	10001.6	10910	12577.9	14890.1	11649.5	11452.4	10231.7	12694.6	11701.7
Q14BI5	Myomesin 2 OS=Mus musculus OX=10090 GN=Myom2 PE=1 SV=1	821.778	108	269	108	Myom2	0.01	0.710802	100.3	99.7	58047.6	44156.2	53292.4	56128.4	52052.2	53870	52921.9	47459	47948.3	55146
P20152	Vimentin OS=Mus musculus OX=10090 GN=Vim PE=1 SV=3	145.541	21	37	15	Vim	0.26	0.711538	109	91	5328.8	5204.5	4502	5825.3	6107.2	4452.6	4130.9	3835.9	9754.7	4554.2
P51859	Hepatoma-derived growth factor OS=Mus musculus OX=10090 GN=Hdgf PE=1 SV=2	30.693	5	5	5	Hdgf	0.11	0.713007	103.8	96.2	860.4	1131.3	689.3	782.3	742.2	823.5	724.5	692.4	1071.7	701.8
Q921G7	Electron transfer flavoprotein-ubiquinone oxidoreductase, mitochondrial OS=Mus musculus OX=10090 GN=Etfdh PE=1 SV=1	105.845	21	25	21	Etfdh	0.2	0.713132	107	93	4749.7	4626.3	5832.1	6176.3	6324.1	4865.4	4937.2	7652.2	5067.4	6680.1
P58774	Tropomyosin beta chain OS=Mus musculus OX=10090 GN=Tpm2 PE=1 SV=1	622.189	68	464	8	Tpm2	0.14	0.713334	104.7	95.3	88985.5	143449	88286.1	105500	109768	116300	114142	91274.3	95938.4	92108.7
Q91VK2	Eef1d protein OS=Mus musculus OX=10090 GN=Eef1d PE=1 SV=1	27.266	6	6	6	Eef1d	0.02	0.714968	100.8	99.2	1023.3	1411	1074.1	1236.1	1462.8	1183.2	1219.3	1222.9	1134.5	1216.2
P68033	Actin, alpha cardiac muscle 1 OS=Mus musculus OX=10090 GN=Actc1 PE=1 SV=1	680.575	43	820	4	Actc1	-0.05	0.715137	98.3	101.7	114311	100986	96817.5	110834	100168	104403	107026	92453	101614	108972
Q9D0S9	Adenosine 5'-monophosphoramidase HINT2 OS=Mus musculus OX=10090 GN=Hint2 PE=1 SV=1	16.89	2	2	2	Hint2	0.01	0.71522	100.5	99.5	83.6	134.7	113.4	111	134.5	106.5	105.2	147.9	112.3	125.8
P24369	Peptidyl-prolyl cis-trans isomerase B OS=Mus musculus OX=10090 GN=Ppib PE=1 SV=2	5.992	2	2	1	Ppib	-0.01	0.715658	99.8	100.2	105.6	116	133.5	153	150.5	135.9	128.1	134	131.9	141.3
P08113	Endoplasmin OS=Mus musculus OX=10090 GN=Hsp90b1 PE=1 SV=2	64.386	11	14	9	Hsp90b1	-0.06	0.715745	97.8	102.2	2211.9	2306.6	2162.1	2396.3	2797.2	2436.2	2408.8	2251	2618.4	2359.7
P23953	Carboxylesterase 1C OS=Mus musculus OX=10090 GN=Ces1c PE=1 SV=4	32.011	6	6	4	Ces1c	0.06	0.716007	102	98	874.9	1059.3	1104.4	1507.1	1294.9	1061	1160.7	921.3	1019.7	1388.4
Q8VCF0	Mitochondrial antiviral-signaling protein OS=Mus musculus OX=10090 GN=Mavs PE=1 SV=1	17.226	3	3	3	Mavs	0.02	0.716584	100.8	99.2	782.8	919.7	699.4	766.3	726.7	736.1	754.1	893.4	856.2	741.9
Q9CQQ7	ATP synthase F(0) complex subunit B1, mitochondrial OS=Mus musculus OX=10090 GN=Atp5pb PE=1 SV=1	56.781	11	26	11	Atp5pb	0.03	0.717117	100.9	99.1	10204	7280.4	9385.7	9633	9137.6	9218.3	8486.1	12757.2	7370.2	10253.7
Q9CR16	Peptidyl-prolyl cis-trans isomerase D OS=Mus musculus OX=10090 GN=Ppid PE=1 SV=3	10.94	4	6	2	Ppid	-0.12	0.717164	95.8	104.2	155.2	159.4	167.4	220.2	173.8	142.6	136.8	196.7	182	188.8
Q9QYG0	Protein NDRG2 OS=Mus musculus OX=10090 GN=Ndrg2 PE=1 SV=1	113.231	13	22	13	Ndrg2	0.03	0.717751	100.9	99.1	4036.5	5230.6	4305.2	4773.2	5405.2	4231	4319.4	4686.4	5092.3	4755.7
O08579	Emerin OS=Mus musculus OX=10090 GN=Emd PE=1 SV=1	9.29	2	2	2	Emd	0	0.717945	100.1	99.9	318.2	292	279.3	347.9	305.2	323.1	273.2	304.8	300.7	311.8
O35226	26S proteasome non-ATPase regulatory subunit 4 OS=Mus musculus OX=10090 GN=Psmd4 PE=1 SV=1	25.687	4	4	4	Psmd4	-0.01	0.718109	99.7	100.3	177.3	195.2	189.9	225.3	230.2	186.5	171.7	229.1	207.6	196.2
Q9CR98	Protein FAM136A OS=Mus musculus OX=10090 GN=Fam136a PE=1 SV=1	3.384	2	2	2	Fam136a	0.05	0.718745	101.8	98.2	217.2	387.7	255	284.8	312.4	299.2	274.9	273.7	276.7	252.7
A2AIM4	Tropomyosin beta chain OS=Mus musculus OX=10090 GN=Tpm2 PE=1 SV=1	576.348	61	428	2	Tpm2	0.33	0.719148	111.5	88.5	367.9	445.9	274.9	394.9	442.7	333	287.6	313.6	739.8	236.3
P16015	Carbonic anhydrase 3 OS=Mus musculus OX=10090 GN=Ca3 PE=1 SV=3	190.148	20	68	20	Ca3	0.49	0.72106	116.8	83.2	8620.4	24957.2	8494.5	16251.5	22846.6	11573.1	8073.3	12874.9	40413.2	6791.4
Q64310	Surfeit locus protein 4 OS=Mus musculus OX=10090 GN=Surf4 PE=1 SV=1	24.372	4	4	4	Surf4	0	0.721114	99.9	100.1	1081.5	662.4	821.2	872.8	1105.1	873.8	916.2	699.1	855.6	966.2
A0A1B0GSX6	PDZ and LIM domain protein 3 OS=Mus musculus OX=10090 GN=Pdlim3 PE=1 SV=1	94.681	13	17	13	Pdlim3	-0.03	0.721778	99.1	100.9	4002.9	3565.5	3226.9	3844.4	4085.4	3943.8	3913.5	3019.4	4249.1	3147.4
Q99KQ4	Nicotinamide phosphoribosyltransferase OS=Mus musculus OX=10090 GN=Nampt PE=1 SV=1	25.293	6	7	6	Nampt	0.02	0.72192	100.8	99.2	2085.1	1667.7	1669.6	1876.1	2144.9	1796.4	1847.6	1964.8	2189.4	1842.2
Q3THE2	Myosin regulatory light chain 12B OS=Mus musculus OX=10090 GN=Myl12b PE=1 SV=2	19.841	3	3	2	Myl12b	0.21	0.722327	107.3	92.7	558.7	588.3	380.7	515.6	443.4	445.1	417.7	508.4	591.9	422.4
Q8CGY6	Protein unc-45 homolog B OS=Mus musculus OX=10090 GN=Unc45b PE=1 SV=1	22.455	4	4	4	Unc45b	0.07	0.722404	102.5	97.5	790	1096.7	767.7	865.9	850.6	790.9	759.7	828.6	1042.5	808.8
P19246	Neurofilament heavy polypeptide OS=Mus musculus OX=10090 GN=Nefh PE=1 SV=3	33.172	6	9	4	Nefh	0.28	0.722443	109.7	90.3	510.9	368.5	295	399	280.9	302.3	303.6	303.4	561.9	293.4
P16460	Argininosuccinate synthase OS=Mus musculus OX=10090 GN=Ass1 PE=1 SV=1	39.713	3	5	3	Ass1	0.06	0.722791	102.2	97.8	323.9	315.8	296.5	363.6	269.7	266	292.6	308.3	361.1	302
G3UW82	Myosin, heavy polypeptide 2, skeletal muscle, adult OS=Mus musculus OX=10090 GN=Myh2 PE=1 SV=1	2736.41	233	1565	34	Myh2	0.14	0.72555	104.9	95.1	15778	32221.8	21564.5	20095	26155.2	16711.4	16924.6	37057.8	19554.3	19896.2
Q99LC5	Electron transfer flavoprotein subunit alpha, mitochondrial OS=Mus musculus OX=10090 GN=Etfa PE=1 SV=2	131.275	16	32	16	Etfa	0.06	0.728421	102.1	97.9	5995.9	6208.7	6721.2	7513.4	7827.6	6367.4	6439.5	8823.8	6038.3	7917.5
Q8BKC5	Importin-5 OS=Mus musculus OX=10090 GN=Ipo5 PE=1 SV=3	29.855	4	5	4	Ipo5	-0.13	0.728461	95.6	104.4	345.8	388	367.8	406.9	496.6	374.5	377.9	432.7	423.7	436.6
A0A0N4SV00	T-complex protein 1 subunit eta OS=Mus musculus OX=10090 GN=Cct7 PE=1 SV=1	23.247	5	5	5	Cct7	0	0.728873	100.1	99.9	1016.7	906.2	1001.9	1166.3	1234.7	973.4	1059.8	990.4	1015.7	1143.3
P68510	14-3-3 protein eta OS=Mus musculus OX=10090 GN=Ywhah PE=1 SV=2	52.154	7	9	2	Ywhah	-0.09	0.729537	96.7	103.3	346	253.4	305.5	317.5	326.3	297.7	259.9	355.3	339.1	342.8
A0A5K1VVQ9	Titin OS=Mus musculus OX=10090 GN=Ttn PE=1 SV=1	12132.4	1866	3000	2	Ttn	-0.13	0.729964	95.6	104.4	917644	728347	949100	677551	637746	826122	860599	795384	735584	769610
Q9CYT6	Adenylyl cyclase-associated protein 2 OS=Mus musculus OX=10090 GN=Cap2 PE=1 SV=1	31.34	7	7	7	Cap2	-0.03	0.730789	99	101	2111.5	1786.2	1979.5	2307.7	2445	2152.8	2196.6	1845.9	1936.8	2211.8
Q9D819	Inorganic pyrophosphatase OS=Mus musculus OX=10090 GN=Ppa1 PE=1 SV=1	25.748	5	5	5	Ppa1	-0.14	0.731325	95.1	104.9	191.8	197.6	216.1	217.3	303.5	252.9	241.1	203.1	215.6	238.4
P50396	Rab GDP dissociation inhibitor alpha OS=Mus musculus OX=10090 GN=Gdi1 PE=1 SV=3	46.309	7	7	4	Gdi1	0.09	0.731456	103	97	427.7	492	425.9	444.8	455.6	412.9	399.3	419.3	551.4	424.5
G5E895	Aldo-keto reductase family 1, member B10 (aldose reductase) OS=Mus musculus OX=10090 GN=Akr1b10 PE=1 SV=1	34.124	6	6	4	Akr1b10	0.24	0.731831	108.4	91.6	800.3	612.3	847.8	852.4	889.4	679.9	706.3	849.9	716.3	919.5
A0A0R4J083	Long-chain specific acyl-CoA dehydrogenase, mitochondrial OS=Mus musculus OX=10090 GN=Acadl PE=1 SV=1	137.069	20	29	20	Acadl	0.1	0.734556	103.5	96.5	9129.4	7589.8	9661.2	10436	10173.7	9014.5	8946.9	12985.4	7725.3	10575.6
Q9QZF2	Glypican-1 OS=Mus musculus OX=10090 GN=Gpc1 PE=1 SV=1	10.546	3	3	3	Gpc1	-0.12	0.734597	96	104	810.9	687.9	600.9	631.3	817.8	774.2	801.5	642.2	666.5	745.5
Q8BJS4	SUN domain-containing protein 2 OS=Mus musculus OX=10090 GN=Sun2 PE=1 SV=3	26.27	4	4	4	Sun2	0.19	0.734889	106.5	93.5	1072	907.2	687.4	864.8	694.9	846.9	736.9	689.1	1017.7	758.7
P63242	Eukaryotic translation initiation factor 5A-1 OS=Mus musculus OX=10090 GN=Eif5a PE=1 SV=2	66.543	9	12	9	Eif5a	-0.12	0.735575	96	104	2023.7	4107.7	3032.9	3130.8	4274.2	3839.4	3392.5	2975.6	3661.1	3067.6
Q99P72	Reticulon-4 OS=Mus musculus OX=10090 GN=Rtn4 PE=1 SV=2	44.088	5	16	5	Rtn4	-0.03	0.736649	98.8	101.2	4040.4	3364	2897.1	3143	3082.5	3695.5	3757.5	2454	3217.3	2935.9
P48771	Cytochrome c oxidase subunit 7A2, mitochondrial OS=Mus musculus OX=10090 GN=Cox7a2 PE=1 SV=2	17.039	2	4	2	Cox7a2	0.14	0.737313	104.9	95.1	435.6	617.4	429.9	557.6	619.2	506	505.8	595.2	436.2	508.8
Q08857	Platelet glycoprotein 4 OS=Mus musculus OX=10090 GN=Cd36 PE=1 SV=2	24.755	7	8	7	Cd36	0.15	0.737355	105.4	94.6	1758.3	2304.3	1856.5	2161.5	2686	2186.6	1843.4	2453.6	1941.6	1936.8
P21550	Beta-enolase OS=Mus musculus OX=10090 GN=Eno3 PE=1 SV=3	367.003	37	212	27	Eno3	-0.01	0.737839	99.7	100.3	45442.3	47222.3	45274.3	50580.5	56372.2	47525	46790.1	43520.9	51754.4	50589.6
P24270	Catalase OS=Mus musculus OX=10090 GN=Cat PE=1 SV=4	18.007	3	3	3	Cat	0.02	0.739292	100.7	99.3	544.1	650.9	589	780.1	794.4	567.9	614.2	666.2	744.8	641.8
O35129	Prohibitin-2 OS=Mus musculus OX=10090 GN=Phb2 PE=1 SV=1	80.351	16	17	16	Phb2	0.13	0.73937	104.5	95.5	3858.5	3250.3	3918.9	3940.4	4288.1	3312.4	3579.3	4429.5	3354.1	4150.3
Q8K4F5	Protein ABHD11 OS=Mus musculus OX=10090 GN=Abhd11 PE=1 SV=1	15.829	4	5	4	Abhd11	0.04	0.740005	101.3	98.7	937.9	1101.2	1027.9	1430.6	1441.7	1036.3	1072.3	1330.5	977.8	1262
Q52L67	Gpsn2 protein OS=Mus musculus OX=10090 GN=Tecr PE=1 SV=1	43.919	9	10	9	Tecr	-0.02	0.740258	99.2	100.8	2731.8	2392.6	3287	2838.7	3129	2735.1	2888.3	2305.4	2882.3	3186.1
A2AJQ0	[Pyruvate dehydrogenase [acetyl-transferring]]-phosphatase 1, mitochondrial OS=Mus musculus OX=10090 GN=Pdp1 PE=1 SV=2	13.491	3	3	3	Pdp1	0	0.740555	100.2	99.8	596.9	336.8	399	395.8	372.2	384.3	410	407.8	394.6	391.3
E9Q133	T-complex protein 1 subunit gamma OS=Mus musculus OX=10090 GN=Cct3 PE=1 SV=1	13.272	2	3	2	Cct3	0.05	0.742795	101.8	98.2	434.9	574.1	493	576.7	680.7	553.4	527.9	514.9	662.2	564.2
P35486	Pyruvate dehydrogenase E1 component subunit alpha, somatic form, mitochondrial OS=Mus musculus OX=10090 GN=Pdha1 PE=1 SV=1	121.938	17	28	16	Pdha1	0.23	0.743349	108	92	8497.3	5439.7	7605	8008	8244.7	6453.8	6826.4	8998.1	5888.6	8212.4
P20801	Troponin C, skeletal muscle OS=Mus musculus OX=10090 GN=Tnnc2 PE=1 SV=2	256.393	17	201	16	Tnnc2	0.01	0.743849	100.3	99.7	28131.4	40314	28090.6	31447.3	33005.6	34508.3	32994.8	29157.4	31280.3	27927.8
D3YU50	Myosin-binding protein C, slow-type OS=Mus musculus OX=10090 GN=Mybpc1 PE=1 SV=1	614.48	74	200	2	Mybpc1	-0.08	0.744168	97.4	102.6	21.1	36.3	32.2	25.6	43.2	41.1	34	30	41.7	21.1
P28650	Adenylosuccinate synthetase isozyme 1 OS=Mus musculus OX=10090 GN=Adss1 PE=1 SV=2	149.068	20	31	20	Adss1	0.16	0.744968	105.7	94.3	7741.7	5669.2	7445.7	7467.4	7753.2	6568.4	6666.6	6588.8	7370.4	7903.2
P52825	Carnitine O-palmitoyltransferase 2, mitochondrial OS=Mus musculus OX=10090 GN=Cpt2 PE=1 SV=2	34.878	8	9	8	Cpt2	0.16	0.745099	105.7	94.3	1596.6	1297.4	1464.6	1474.4	1578.1	1297	1315.2	1734.7	1283.6	1637.8
Q93092	Transaldolase OS=Mus musculus OX=10090 GN=Taldo1 PE=1 SV=2	7.176	3	3	3	Taldo1	-0.33	0.745805	88.8	111.2	906.8	1120	1087.5	1249.7	2122.7	1142.2	1403.7	1054.1	1521.1	1501.1
H7BX88	Carnitine O-acetyltransferase OS=Mus musculus OX=10090 GN=Crat PE=1 SV=1	108.121	17	20	17	Crat	0.09	0.747539	103	97	3891.7	3373.5	4085.4	4559.9	4277.6	3537.9	3748.3	4927.9	3844.2	4798.7
P48962	ADP/ATP translocase 1 OS=Mus musculus OX=10090 GN=Slc25a4 PE=1 SV=4	267.121	30	92	19	Slc25a4	0.14	0.748068	105	95	25548.2	19129.7	26934.2	28243.2	28920.5	22871.1	24360	34078.2	21592.9	31945.4
P61982	14-3-3 protein gamma OS=Mus musculus OX=10090 GN=Ywhag PE=1 SV=2	103.223	17	26	11	Ywhag	-0.07	0.748069	97.6	102.4	4524.1	4342.8	4631.2	5064	5351.2	4887.9	4352.9	4559.1	5800.8	4858.6
Q01149	Collagen alpha-2(I) chain OS=Mus musculus OX=10090 GN=Col1a2 PE=1 SV=2	132.853	16	44	16	Col1a2	-0.37	0.748916	87.3	112.7	6592.1	33801.4	3676.3	6128.7	5817.8	7905	9042.8	7114.7	33055.5	4070.1
F8VPN4	Glycogen debranching enzyme OS=Mus musculus OX=10090 GN=Agl PE=1 SV=1	405.213	61	82	61	Agl	0.15	0.749117	105.3	94.7	19586.9	15383.2	17751	19525.3	19654.4	17549.9	17064.3	16461.4	19979.3	18894.5
Q9CR57	60S ribosomal protein L14 OS=Mus musculus OX=10090 GN=Rpl14 PE=1 SV=3	3.506	2	2	2	Rpl14	0.01	0.749248	100.5	99.5	1284.1	1606.2	1697.2	1819.4	1928.6	1445.3	1910.5	1680.6	1681.1	1811.6
A0A0R4J0I1	Serine protease inhibitor A3K OS=Mus musculus OX=10090 GN=Serpina3k PE=1 SV=1	147.86	16	26	14	Serpina3k	-0.05	0.74926	98.2	101.8	5298.2	5063.4	3891.5	6541.1	5083.3	5416.9	4940.8	3826.4	5272.5	5398.1
D3Z041	Long-chain-fatty-acid--CoA ligase OS=Mus musculus OX=10090 GN=Acsl1 PE=1 SV=1	182.539	29	37	29	Acsl1	0.19	0.749329	106.5	93.5	7992.3	7204.1	8804.5	9453.4	10410.3	7522.9	7725.6	13906.3	7736.7	9982.5
Q07417	Short-chain specific acyl-CoA dehydrogenase, mitochondrial OS=Mus musculus OX=10090 GN=Acads PE=1 SV=2	82.664	12	13	12	Acads	0.17	0.749463	105.9	94.1	2714.6	2447.5	2587.3	2952.5	2958.4	2412.3	2377.5	3516.9	2225.3	2872
A0A1L1SV25	Alpha-actinin-4 OS=Mus musculus OX=10090 GN=Actn4 PE=1 SV=1	123.042	16	41	2	Actn4	-0.12	0.750575	95.9	104.1	532.9	414.2	424.2	409.9	409.8	543.5	449.9	407.3	457.4	391.4
P61205	ADP-ribosylation factor 3 OS=Mus musculus OX=10090 GN=Arf3 PE=2 SV=2	27.959	3	3	3	Arf3	0.02	0.751006	100.9	99.1	708.8	554.9	718.3	798.5	864.1	670.3	683.7	706.1	827.2	844.5
Q7TMY8	E3 ubiquitin-protein ligase HUWE1 OS=Mus musculus OX=10090 GN=Huwe1 PE=1 SV=5	3.282	2	2	2	Huwe1	-0.06	0.75197	98	102	74	46.7	64.4	47.8	51.8	47.8	54	62.4	49.7	58.2
Q9CPQ9	Fructose-bisphosphate aldolase OS=Mus musculus OX=10090 GN=Aldoart1 PE=1 SV=1	245.476	27	145	2	Aldoart1	0.31	0.752598	110.7	89.3	183.6	220.6	258.3	228.5	68.1	221.7	178	166.6	253.9	150.2
Q8R081	Heterogeneous nuclear ribonucleoprotein L OS=Mus musculus OX=10090 GN=Hnrnpl PE=1 SV=2	26.243	3	3	3	Hnrnpl	0.11	0.753879	103.8	96.2	423.5	396	475.5	541.5	504.1	439.1	440.9	415.5	497.9	487.6
Q922B1	ADP-ribose glycohydrolase MACROD1 OS=Mus musculus OX=10090 GN=Macrod1 PE=1 SV=2	45.683	7	11	7	Macrod1	0.14	0.753898	104.9	95.1	2141.9	2228.6	1833	2232.3	2209	2138.1	2002.8	1886.6	2470.1	1960.2
P47811	Mitogen-activated protein kinase 14 OS=Mus musculus OX=10090 GN=Mapk14 PE=1 SV=3	15.818	3	4	2	Mapk14	0.03	0.754513	101.1	98.9	417.8	569.5	457.2	495.6	577.1	473.9	469.7	546.1	599.5	484.8
A4QPC5	Chymase OS=Mus musculus OX=10090 GN=Cma1 PE=1 SV=1	25.66	5	6	5	Cma1	0.42	0.755087	114.3	85.7	1715.3	1536.4	1918.8	1736.1	2042.1	1300.5	1296.3	1163	4179	1465.6
Q9DC61	Mitochondrial-processing peptidase subunit alpha OS=Mus musculus OX=10090 GN=Pmpca PE=1 SV=1	20.609	3	3	3	Pmpca	0.08	0.755458	102.8	97.2	460.4	365.4	422.3	381	415.5	357.5	341.2	617.2	392.6	459.5
P63321	Ras-related protein Ral-A OS=Mus musculus OX=10090 GN=Rala PE=1 SV=1	11.299	2	2	2	Rala	0.13	0.758901	104.6	95.4	881.6	866.4	714.2	840.9	930.9	777.9	806.4	709.7	1065.1	790.6
P08553	Neurofilament medium polypeptide OS=Mus musculus OX=10090 GN=Nefm PE=1 SV=4	68.665	14	20	13	Nefm	0.07	0.759103	102.5	97.5	3037.2	3700.5	2117.5	2896.5	3218.2	3057.2	2887.5	2011.8	7894.8	2389
Q5XKE0	Myosin-binding protein C, fast-type OS=Mus musculus OX=10090 GN=Mybpc2 PE=1 SV=1	595.404	79	212	78	Mybpc2	-0.02	0.759183	99.2	100.8	61404.3	51016.2	53980.2	58547.6	61831.5	64215.1	62339.5	46331.8	49080.9	59549.2
Q9CPP6	NADH dehydrogenase [ubiquinone] 1 alpha subcomplex subunit 5 OS=Mus musculus OX=10090 GN=Ndufa5 PE=1 SV=3	67.621	9	9	9	Ndufa5	0.11	0.760161	103.9	96.1	1806.1	2668.7	2182.4	2705.5	2638.7	2441.2	2284.5	2948.1	2116.4	2513.7
Q8CGK3	Lon protease homolog, mitochondrial OS=Mus musculus OX=10090 GN=Lonp1 PE=1 SV=2	23.453	4	4	4	Lonp1	-0.17	0.760591	94.1	105.9	572.5	615.8	614.4	673.1	807.7	662.2	701.9	693.2	572.2	715.7
P28654	Decorin OS=Mus musculus OX=10090 GN=Dcn PE=1 SV=1	112.477	17	23	16	Dcn	0	0.760965	100.1	99.9	3467.4	5385.2	3682.4	4599.6	4130.9	4127.5	3847	3321.2	7852.1	4122.3
O09111	NADH dehydrogenase [ubiquinone] 1 beta subcomplex subunit 11, mitochondrial OS=Mus musculus OX=10090 GN=Ndufb11 PE=1 SV=2	40.478	6	8	6	Ndufb11	-0.02	0.761776	99.3	100.7	1051.5	881.6	949.4	986.9	979.4	993.5	946.1	1236	794.4	1042.4
Q9CZ19	Myosin light chain 4 OS=Mus musculus OX=10090 GN=Myl4 PE=1 SV=1	62.895	7	18	5	Myl4	0.09	0.763057	103.1	96.9	754.6	920.6	820.3	880	557.2	986.9	1097.6	565	436.2	771.3
Q8R2G4	Ecto-ADP-ribosyltransferase 3 OS=Mus musculus OX=10090 GN=Art3 PE=1 SV=2	32.989	5	6	5	Art3	-0.1	0.764217	96.6	103.4	772.2	692.8	750.2	766.6	826.4	823.3	820.4	640.5	739.7	875.6
Q8CHT0	Delta-1-pyrroline-5-carboxylate dehydrogenase, mitochondrial OS=Mus musculus OX=10090 GN=Aldh4a1 PE=1 SV=3	78.032	12	15	12	Aldh4a1	-0.04	0.764553	98.8	101.2	3066.7	2189.7	2472.5	2500.3	2608.5	2563.2	2827.3	2291.5	2481.5	2930.4
Q5SX49	Profilin OS=Mus musculus OX=10090 GN=Pfn1 PE=1 SV=1	24.294	3	3	3	Pfn1	-0.17	0.766421	94.2	105.8	386.4	451.2	530	531.4	726.8	419.9	436.3	619.1	594.9	656.4
A0A1L1SQ51	Talin-2 OS=Mus musculus OX=10090 GN=Tln2 PE=1 SV=1	50.204	8	9	3	Tln2	0.02	0.770217	100.6	99.4	968.1	697.2	778.1	791.6	578.3	769.2	768.7	734.5	850.1	746.3
Q99KI0	Aconitate hydratase, mitochondrial OS=Mus musculus OX=10090 GN=Aco2 PE=1 SV=1	311.235	42	91	42	Aco2	0.24	0.771294	108.4	91.6	18504.7	15718.7	22210	21240.1	22358.5	17800.2	17948.7	25945.8	17802.6	24478.4
Q60631	Growth factor receptor-bound protein 2 OS=Mus musculus OX=10090 GN=Grb2 PE=1 SV=1	16.141	3	3	3	Grb2	-0.02	0.772033	99.4	100.6	304.2	747.4	274.6	302.2	285.7	310.1	305.6	303.9	1075.6	280.8
P00405	Cytochrome c oxidase subunit 2 OS=Mus musculus OX=10090 GN=Mtco2 PE=1 SV=1	40.286	8	13	8	Mtco2	0.3	0.772232	110.2	89.8	3565.8	2166	3066.5	3222.8	3084	2466.1	2513.3	3993.3	2344.8	3322.6
O88685	26S proteasome regulatory subunit 6A OS=Mus musculus OX=10090 GN=Psmc3 PE=1 SV=2	27.97	5	5	5	Psmc3	0.09	0.773598	103	97	847.6	401.1	474.1	513	481.8	747.8	403.7	538.3	453.6	419.9
Q9D8N0	Elongation factor 1-gamma OS=Mus musculus OX=10090 GN=Eef1g PE=1 SV=3	63.807	12	16	12	Eef1g	-0.07	0.774038	97.6	102.4	3915.3	3527.3	4054.9	4779.2	4940.6	4177.9	4254.5	4070.5	4373.6	4624.1
Q9DC70	NADH dehydrogenase [ubiquinone] iron-sulfur protein 7, mitochondrial OS=Mus musculus OX=10090 GN=Ndufs7 PE=1 SV=1	39.498	7	8	7	Ndufs7	0.18	0.774264	106.2	93.8	2694.6	1748	2484.9	2571.2	2226	2195	2006.6	2857.9	1953.1	2338.8
Q9CQV8	14-3-3 protein beta/alpha OS=Mus musculus OX=10090 GN=Ywhab PE=1 SV=3	49.964	9	13	3	Ywhab	0.03	0.775438	101	99	943.6	880.3	893.8	992.7	1121.4	912.2	925.4	898.6	1172.7	1024.9
Q8K411	Presequence protease, mitochondrial OS=Mus musculus OX=10090 GN=Pitrm1 PE=1 SV=1	11.596	2	3	2	Pitrm1	0.1	0.775669	103.6	96.4	377.9	393.8	377.5	378.3	356.9	323.2	327.7	406.9	452.4	351.5
A0A0A0MQF6	Glyceraldehyde-3-phosphate dehydrogenase OS=Mus musculus OX=10090 GN=Gapdh PE=1 SV=1	155.555	21	38	21	Gapdh	0	0.775853	100.1	99.9	10279.2	10010.6	12360.2	14007.4	15166.3	10102	10721.6	12328.7	12857.1	13586.5
P68254	14-3-3 protein theta OS=Mus musculus OX=10090 GN=Ywhaq PE=1 SV=1	38.701	6	8	2	Ywhaq	0.05	0.778759	101.7	98.3	384.8	423.7	441.3	429.8	418.3	412.8	380.6	409.1	545.9	407.1
A2A517	Cytohesin-1 (Fragment) OS=Mus musculus OX=10090 GN=Cyth1 PE=1 SV=1	13.272	2	2	2	Cyth1	0.14	0.780495	105	95	175.8	77.9	131.1	105.6	66.3	95.6	76.4	139.3	110	83.3
P62806	Histone H4 OS=Mus musculus OX=10090 GN=H4c16 PE=1 SV=2	63.546	7	12	7	H4c1; H4c11; H4c12; H4c14; H4c16; H4c2; H4c3; H4c4; H4c6; H4c8; H4c9; Hist1h4m	0	0.780934	100.1	99.9	2656.9	3275.3	3184.3	2637.8	2120.2	2615	2649.4	3370.1	2994	2540.9
Q9DCM2	Glutathione S-transferase kappa 1 OS=Mus musculus OX=10090 GN=Gstk1 PE=1 SV=3	12.067	3	5	3	Gstk1	0.08	0.782239	102.9	97.1	1476.6	1720	1886.6	2105.8	1870.1	1798.6	1714.3	1931.8	1632.2	1765.8
Q9D1A2	Cytosolic non-specific dipeptidase OS=Mus musculus OX=10090 GN=Cndp2 PE=1 SV=1	6.793	2	2	2	Cndp2	-0.04	0.782663	98.5	101.5	169.7	599.8	129.9	186.8	128.2	193.7	174.9	171.2	875.1	118.5
P25444	40S ribosomal protein S2 OS=Mus musculus OX=10090 GN=Rps2 PE=1 SV=3	22.962	4	4	4	Rps2	0.04	0.784585	101.5	98.5	1566.8	2176.4	1686.7	1877.9	1628.2	1548.6	1538	1638.9	2386	1635.3
O70622	Reticulon-2 OS=Mus musculus OX=10090 GN=Rtn2 PE=1 SV=1	71.29	6	13	6	Rtn2	-0.04	0.785567	98.5	101.5	2796.2	3037.6	2276.4	2324.7	2559.5	2665	2635.2	1950.5	2915.6	2547.9
Q9CQ54	NADH dehydrogenase [ubiquinone] 1 subunit C2 OS=Mus musculus OX=10090 GN=Ndufc2 PE=1 SV=1	38.405	7	12	7	Ndufc2	-0.05	0.785714	98.3	101.7	4245.1	4002.5	3790.7	4066.1	4339.2	4218.4	4206.4	4354.2	3289.9	4127.6
A2AT68	Titin (Fragment) OS=Mus musculus OX=10090 GN=Ttn PE=1 SV=1	389.481	79	124	2	Ttn	-0.41	0.786144	86	114	736.3	1046.1	1150.4	777.1	742.3	1016.3	1222.5	1277.7	427.7	1030.5
O08677	Kininogen-1 OS=Mus musculus OX=10090 GN=Kng1 PE=1 SV=1	21.646	4	4	4	Kng1	-0.01	0.786466	99.8	100.2	813.5	1594.6	940.7	1306.8	922.9	944.3	856.2	952	1661.7	901.7
G5E8J6	Histidine-rich calcium-binding protein OS=Mus musculus OX=10090 GN=Hrc PE=1 SV=1	43.845	6	8	6	Hrc	0.12	0.786702	104.1	95.9	1197.8	1064.3	1146.4	1229.7	1109.7	909.6	904.8	1518.2	1055.8	1300.3
F8WIS9	calcium/calmodulin-dependent protein kinase OS=Mus musculus OX=10090 GN=Camk2a PE=1 SV=1	65.11	9	10	8	Camk2a	-0.02	0.786861	99.2	100.8	1404.9	1403.9	1360.5	1335	1472.5	1427.5	1426	1126	1571.2	1608.2
A0A452J8A5	Enoyl-CoA delta isomerase 1, mitochondrial OS=Mus musculus OX=10090 GN=Eci1 PE=1 SV=1	26.971	5	5	5	Eci1	-0.02	0.787366	99.2	100.8	965.6	773.6	841.1	791.8	980.8	820.1	853.9	926.6	735	932.8
Q8C0M9	Isoaspartyl peptidase/L-asparaginase OS=Mus musculus OX=10090 GN=Asrgl1 PE=1 SV=1	36.578	8	8	8	Asrgl1	-0.01	0.78972	99.6	100.4	2335.4	2127.9	2006.6	2093.8	2255.5	2091.6	2097.5	2210.5	2144.7	2174
G3UX26	Voltage-dependent anion-selective channel protein 2 OS=Mus musculus OX=10090 GN=Vdac2 PE=1 SV=1	107.186	14	23	13	Vdac2	0.15	0.790119	105.1	94.9	6358.9	4909.7	6389.4	6979	6216.8	5582.3	5737.3	8561.9	5352	6816.6
O88342	WD repeat-containing protein 1 OS=Mus musculus OX=10090 GN=Wdr1 PE=1 SV=3	33.219	7	8	7	Wdr1	0.04	0.791169	101.3	98.7	2374.4	2606.8	2509	2999.1	2861.9	2615.2	2450.4	2541.1	3011.2	2517.4
P63038	60 kDa heat shock protein, mitochondrial OS=Mus musculus OX=10090 GN=Hspd1 PE=1 SV=1	260.785	30	45	30	Hspd1	-0.02	0.791761	99.3	100.7	7670.9	9380.7	7912	8332.8	9493.7	8306.7	8453.5	9995.7	7772.3	8969.5
Q9ERS2	NADH dehydrogenase [ubiquinone] 1 alpha subcomplex subunit 13 OS=Mus musculus OX=10090 GN=Ndufa13 PE=1 SV=3	41.649	7	12	7	Ndufa13	-0.05	0.794591	98.1	101.9	2258.9	1808.1	1656	1968.8	1760.8	2060.4	1718	2071.6	1533.2	1876.6
Q8BFR5	Elongation factor Tu, mitochondrial OS=Mus musculus OX=10090 GN=Tufm PE=1 SV=1	120.992	18	25	18	Tufm	0.13	0.795859	104.6	95.4	5254.4	4079.7	5032.5	5148.4	5202.5	4581.5	4562.6	6013.9	4691.8	5397.9
P00329	Alcohol dehydrogenase 1 OS=Mus musculus OX=10090 GN=Adh1 PE=1 SV=2	28.941	4	5	4	Adh1	0.03	0.796272	100.9	99.1	735.9	584.4	912.1	955.8	607.1	695.4	616.2	768.1	822.2	722.7
P06801	NADP-dependent malic enzyme OS=Mus musculus OX=10090 GN=Me1 PE=1 SV=2	14.53	4	4	4	Me1	0.09	0.796499	103.3	96.7	505	356.2	457.2	487.6	419.6	455.1	405.4	403.3	479.9	428.4
P12787	Cytochrome c oxidase subunit 5A, mitochondrial OS=Mus musculus OX=10090 GN=Cox5a PE=1 SV=2	58.472	8	18	8	Cox5a	0.33	0.799187	111.5	88.5	5023.5	7328.8	4982.3	6557.1	6553.9	5078.9	5200.3	8487.3	4878.1	6088.2
Q9D2M8	Ubiquitin-conjugating enzyme E2 variant 2 OS=Mus musculus OX=10090 GN=Ube2v2 PE=1 SV=4	21.726	5	5	2	Ube2v2	-0.03	0.799192	99.1	100.9	489.1	450.2	440.2	397.2	541.7	453.3	538.8	424.2	458.2	479.1
Q91VS7	Microsomal glutathione S-transferase 1 OS=Mus musculus OX=10090 GN=Mgst1 PE=1 SV=3	58.011	4	13	4	Mgst1	-0.01	0.799681	99.5	100.5	1211.3	965.5	767.8	826	866.9	819	861	992.5	935.9	875.4
Q9CPU4	Microsomal glutathione S-transferase 3 OS=Mus musculus OX=10090 GN=Mgst3 PE=1 SV=1	44.911	5	5	5	Mgst3	-0.05	0.799768	98.1	101.9	711.1	699	767.8	812.5	727.1	589.3	605.7	934.8	792.7	754.6
Q8VCM7	Fibrinogen gamma chain OS=Mus musculus OX=10090 GN=Fgg PE=1 SV=1	8.036	2	2	2	Fgg	-0.1	0.802649	96.5	103.5	85.2	80.1	122.5	178.2	107.9	109	115.8	122.3	104.3	121.3
P48678	Prelamin-A/C OS=Mus musculus OX=10090 GN=Lmna PE=1 SV=2	146.276	25	29	23	Lmna	0.23	0.8034	107.9	92.1	6912.1	6870.5	5707.3	6908	6065.4	6220.1	5712.1	5864.3	8690.9	5570.1
Q80UU9	Membrane-associated progesterone receptor component 2 OS=Mus musculus OX=10090 GN=Pgrmc2 PE=1 SV=2	6.358	2	3	2	Pgrmc2	-0.02	0.803483	99.3	100.7	809.1	1019	848.4	930.9	1231.7	1059.2	944.3	788.2	977.7	927.6
Q8BHG2	CXXC motif containing zinc binding protein OS=Mus musculus OX=10090 GN=Czib PE=1 SV=1	10.445	2	2	2	Czib	-0.05	0.804103	98.3	101.7	366.2	522.8	389.4	443.5	547.4	488.2	486.7	420.6	458.8	440.5
P15532	Nucleoside diphosphate kinase A OS=Mus musculus OX=10090 GN=Nme1 PE=1 SV=1	55.011	7	19	1	Nme1	0.06	0.804501	102.1	97.9	78	131.2	96.1	119.5	122.2	114.5	93.9	128.1	119.2	100.9
E9PZQ0	Ryanodine receptor 1 OS=Mus musculus OX=10090 GN=Ryr1 PE=1 SV=1	1021.18	149	191	149	Ryr1	-0.04	0.804955	98.7	101.3	45898.5	35844.4	42086.3	40052.9	39500.2	41077.8	42115.2	35185.6	40683.9	41390.3
P15626	Glutathione S-transferase Mu 2 OS=Mus musculus OX=10090 GN=Gstm2 PE=1 SV=2	89.315	17	28	13	Gstm2	-0.05	0.806013	98.2	101.8	5806.7	6364.2	6289.5	5232.1	6033.3	6951.8	6656.5	4083.9	5441	6250.8
O88544	COP9 signalosome complex subunit 4 OS=Mus musculus OX=10090 GN=Cops4 PE=1 SV=1	19.607	5	5	5	Cops4	-0.03	0.806297	99.1	100.9	638.8	673.6	639.8	690.3	660.9	648.6	587	673.3	758.1	684.2
P10630	Eukaryotic initiation factor 4A-II OS=Mus musculus OX=10090 GN=Eif4a2 PE=1 SV=2	63.008	9	12	3	Eif4a2	0.08	0.807215	102.8	97.2	2729.9	2143.5	2294.6	2635.5	3120.8	2402.4	2627.2	2216.6	2489.5	2868.2
Q5SX40	Myosin-1 OS=Mus musculus OX=10090 GN=Myh1 PE=1 SV=1	3159.01	258	1925	46	Myh1	0.13	0.80728	104.4	95.6	65047.7	89502.3	92544.9	74845.4	84627	60763.6	62018.6	188601	81901.6	77539.5
P13412	Troponin I, fast skeletal muscle OS=Mus musculus OX=10090 GN=Tnni2 PE=2 SV=2	174.01	19	161	19	Tnni2	0	0.807839	100.1	99.9	28160.6	57410	34073.7	40319	47031.1	48385.5	46089.8	35496.4	40243.6	38993.9
P45952	Medium-chain specific acyl-CoA dehydrogenase, mitochondrial OS=Mus musculus OX=10090 GN=Acadm PE=1 SV=1	78.726	14	20	14	Acadm	0.12	0.80926	104.2	95.8	6266.7	6019.8	6851.8	7474.7	7930.2	6294.5	6067.7	8035.9	5970.2	7565.9
Q03265	ATP synthase subunit alpha, mitochondrial OS=Mus musculus OX=10090 GN=Atp5f1a PE=1 SV=1	298.657	40	128	40	Atp5f1a	0.2	0.809995	106.9	93.1	31662.7	25184.6	31911.6	33885.4	32811.5	27730.8	27800.7	44645.4	26234.7	36168.4
Q9DB20	ATP synthase subunit O, mitochondrial OS=Mus musculus OX=10090 GN=Atp5po PE=1 SV=1	69.607	12	22	12	Atp5po	0.08	0.810492	102.7	97.3	7824.8	7117.1	7819.2	9053.3	9907.2	7137.6	7418	10434.8	6984.6	8967.9
Q8VDN2	Sodium/potassium-transporting ATPase subunit alpha-1 OS=Mus musculus OX=10090 GN=Atp1a1 PE=1 SV=1	110.721	13	18	3	Atp1a1	0.09	0.811564	103.1	96.9	407.8	403.9	332.7	361.6	378.5	375.8	320.6	355.6	486	324.4
G3UZG6	cytochrome-b5 reductase (Fragment) OS=Mus musculus OX=10090 GN=Cyb5r1 PE=1 SV=1	12.401	4	4	4	Cyb5r1	-0.14	0.812327	95.2	104.8	1190.4	945.1	1195.9	1476.9	1685.6	1193.1	1245	1315.4	1364	1433
Q9CQ75	NADH dehydrogenase [ubiquinone] 1 alpha subcomplex subunit 2 OS=Mus musculus OX=10090 GN=Ndufa2 PE=1 SV=3	37.886	8	14	8	Ndufa2	0.01	0.812515	100.3	99.7	4988	5175.6	4465.1	5223.5	5509.4	4963	5162.1	5502.1	4277.5	5144.1
P62897	Cytochrome c, somatic OS=Mus musculus OX=10090 GN=Cycs PE=1 SV=2	75.994	12	23	12	Cycs	-0.02	0.813829	99.3	100.7	7118.7	7541.7	7644.2	9638	9764	6654	7758.4	12136.6	7382.3	9754.3
P59017	Bcl-2-like protein 13 OS=Mus musculus OX=10090 GN=Bcl2l13 PE=1 SV=2	18.774	2	2	2	Bcl2l13	-0.05	0.814679	98.3	101.7	362.2	446.5	352	394.8	516.6	397	389	470.6	408.2	431.1
Q9JHU4	Cytoplasmic dynein 1 heavy chain 1 OS=Mus musculus OX=10090 GN=Dync1h1 PE=1 SV=2	81.38	12	12	12	Dync1h1	-0.06	0.815316	98	102	2308.7	1713.3	2015.6	1935.6	2214.7	1873	2099.2	2025.9	2162.1	2131.3
Q61102	Iron-sulfur clusters transporter ABCB7, mitochondrial OS=Mus musculus OX=10090 GN=Abcb7 PE=1 SV=3	24.248	3	3	3	Abcb7	-0.21	0.815563	92.8	107.2	51.4	39.2	48.2	32.3	34.9	32.2	37.7	45.3	46.5	49.5
Q9JK42	[Pyruvate dehydrogenase (acetyl-transferring)] kinase isozyme 2, mitochondrial OS=Mus musculus OX=10090 GN=Pdk2 PE=1 SV=2	37.692	8	9	8	Pdk2	0.04	0.816061	101.6	98.4	1696.3	1177.3	1449.8	1438.6	1463.2	1405.4	1314.2	1610.4	1198.5	1553.9
Q9D6Y9	1,4-alpha-glucan-branching enzyme OS=Mus musculus OX=10090 GN=Gbe1 PE=1 SV=1	31.433	6	6	6	Gbe1	-0.02	0.816546	99.3	100.7	2926.2	2034.9	2379	2747	2507.7	1961.3	2233	3032.2	2540.5	2576.5
P47857	ATP-dependent 6-phosphofructokinase, muscle type OS=Mus musculus OX=10090 GN=Pfkm PE=1 SV=3	311.946	41	75	41	Pfkm	-0.08	0.818667	97.1	102.9	18961.8	15599.8	19007.9	19537.1	21111.8	20157.6	20128.1	16437.8	18040.8	20860.7
P63158	High mobility group protein B1 OS=Mus musculus OX=10090 GN=Hmgb1 PE=1 SV=2	19.184	6	8	6	Hmgb1	0.11	0.81887	103.8	96.2	2565.9	4476.7	3388.7	3749.2	3667.2	3415.1	3399	3020.1	4176.7	3222.1
A0A0A6YX73	cAMP-dependent protein kinase type II-alpha regulatory subunit OS=Mus musculus OX=10090 GN=Prkar2a PE=1 SV=1	17.918	5	6	5	Prkar2a	-0.03	0.819536	99	101	1167.3	1078.4	1026.7	1087.6	1154.9	1230.3	1261.8	987.1	1019.6	1108.7
Q3TMP8	Trimeric intracellular cation channel type A OS=Mus musculus OX=10090 GN=Tmem38a PE=1 SV=2	59.135	9	10	9	Tmem38a	-0.04	0.81963	98.7	101.3	3146.8	1762.5	2400.8	2251.5	2044.3	2372.8	2311.1	1799.8	2209.5	2463.7
P52480	Pyruvate kinase PKM OS=Mus musculus OX=10090 GN=Pkm PE=1 SV=4	395.316	41	124	41	Pkm	0.11	0.819984	103.7	96.3	33269.8	24324.4	30461.4	30875.7	33124.7	28562.6	28667.6	26932.8	32125.2	32821
A6H644	Protein phosphatase 1 regulatory subunit OS=Mus musculus OX=10090 GN=Ppp1r12b PE=1 SV=1	31.267	6	6	5	Ppp1r12b	-0.02	0.820013	99.4	100.6	954.8	1048.8	730.8	884.6	866.3	829.3	897.3	964.2	895.9	805
B7ZNL2	Nap1l4 protein OS=Mus musculus OX=10090 GN=Nap1l4 PE=1 SV=1	17.289	4	5	4	Nap1l4	0.07	0.821193	102.5	97.5	1433.1	1484	1050.5	1375.8	1404.3	1447.1	1334.6	1208.5	1376.3	1236.4
Q9CPQ1	Cytochrome c oxidase subunit 6C OS=Mus musculus OX=10090 GN=Cox6c PE=1 SV=3	27.762	8	14	8	Cox6c	0.01	0.821673	100.3	99.7	4896.2	5578.8	4608.7	5135.5	5929.9	5572.5	5041.5	7468.7	4063.8	5109.8
P34022	Ran-specific GTPase-activating protein OS=Mus musculus OX=10090 GN=Ranbp1 PE=1 SV=2	10.65	2	2	2	Ranbp1	0.14	0.822165	104.9	95.1	338.6	626.2	431.6	511.4	515.4	452.9	463.6	460.1	592.7	481.8
P0DN34	NADH dehydrogenase [ubiquinone] 1 beta subcomplex subunit 1 OS=Mus musculus OX=10090 GN=Ndufb1 PE=1 SV=1	6.932	2	2	2	Ndufb1	0.33	0.823047	111.4	88.6	275.2	327.5	274.5	315.5	314.8	250.4	250.2	510.5	223.9	286.8
Q62095	ATP-dependent RNA helicase DDX3Y OS=Mus musculus OX=10090 GN=Ddx3y PE=1 SV=2	11.931	2	2	2	Ddx3y	0.03	0.823107	101.1	98.9	760.5	739.4	912.2	936.3	946.4	822.3	736.4	913.8	1002.4	893.2
Q8BZA9	Fructose-2,6-bisphosphatase TIGAR OS=Mus musculus OX=10090 GN=Tigar PE=1 SV=1	30.136	4	6	4	Tigar	-0.04	0.82321	98.7	101.3	688.7	525.3	591.7	594.2	859.3	583.4	673.7	610.4	552.9	734.6
O09061	Proteasome subunit beta type-1 OS=Mus musculus OX=10090 GN=Psmb1 PE=1 SV=1	13.371	2	2	2	Psmb1	-0.05	0.823268	98.1	101.9	215.1	183	194.1	212.2	199.8	197.6	209.9	183.4	207.3	215.2
Q9DCD0	6-phosphogluconate dehydrogenase, decarboxylating OS=Mus musculus OX=10090 GN=Pgd PE=1 SV=3	9.864	2	2	2	Pgd	0.17	0.823321	105.7	94.3	136.5	108.8	127.1	152.8	131.1	110.6	116.9	113.8	159.1	145.3
Q8QZS1	3-hydroxyisobutyryl-CoA hydrolase, mitochondrial OS=Mus musculus OX=10090 GN=Hibch PE=1 SV=1	23.617	6	9	6	Hibch	0.13	0.823854	104.3	95.7	2941.7	2368.2	2831.5	3138	2992.3	2569.1	2467.6	3251.9	2697	3068.1
H3BKI6	ATPase family, AAA domain-containing 3A OS=Mus musculus OX=10090 GN=Atad3a PE=1 SV=1	15.771	2	2	2	Atad3a	-0.02	0.825047	99.4	100.6	199.7	135.4	130.2	152.9	126.1	130.5	137.8	184	137	132.8
A0A498WGD8	Thioredoxin-like protein 1 OS=Mus musculus OX=10090 GN=Txnl1 PE=1 SV=1	9.02	2	2	2	Txnl1	-0.07	0.827578	97.7	102.3	511.1	285.8	365.4	394.3	344.9	361.9	411.3	357.1	399.7	382.7
P19536	Cytochrome c oxidase subunit 5B, mitochondrial OS=Mus musculus OX=10090 GN=Cox5b PE=1 SV=1	78.342	10	27	10	Cox5b	0.03	0.82783	101	99	7759.1	8066.7	7548.3	9153.2	8962.4	7907.8	7763.4	10887	7297.5	8700.5
Q3UBX0	Transmembrane protein 109 OS=Mus musculus OX=10090 GN=Tmem109 PE=1 SV=2	28.642	4	9	4	Tmem109	0.02	0.829122	100.6	99.4	2715.7	2657.8	2306.9	2255.4	2554.1	3053.2	2875.2	1780.8	2156.5	2525.2
Q01853	Transitional endoplasmic reticulum ATPase OS=Mus musculus OX=10090 GN=Vcp PE=1 SV=4	282.92	41	48	41	Vcp	0.01	0.830504	100.3	99.7	8916.9	8562.1	8131.1	9232.6	10251	9123.5	8511.4	8235.2	9805.2	8872.4
Q9Z2I9	Succinate--CoA ligase [ADP-forming] subunit beta, mitochondrial OS=Mus musculus OX=10090 GN=Sucla2 PE=1 SV=2	144.616	22	41	22	Sucla2	0.15	0.830682	105.2	94.8	13388.1	10726.8	14565.5	14681.4	13588.6	11932.5	12256.2	16342.4	11989.5	16135
Q9D6J6	NADH dehydrogenase [ubiquinone] flavoprotein 2, mitochondrial OS=Mus musculus OX=10090 GN=Ndufv2 PE=1 SV=2	67.388	10	18	10	Ndufv2	0.1	0.830717	103.3	96.7	3329.4	3740.9	3395.1	3955	4007.1	3477.5	3500.6	4450.2	3086.5	3704.4
P84244	Histone H3.3 OS=Mus musculus OX=10090 GN=H3-3b PE=1 SV=2	6.205	4	4	4	H3-3a; H3-3b	-0.01	0.830979	99.5	100.5	905	705	689.1	711.6	607.2	711.8	720.3	665.5	880.3	691.7
Q9CRB9	MICOS complex subunit Mic19 OS=Mus musculus OX=10090 GN=Chchd3 PE=1 SV=1	78.924	14	20	14	Chchd3	0.07	0.832347	102.3	97.7	4906.3	6410	4591.5	5416	5103.8	4870.8	4747.9	6374.8	5355.6	4625
P70168	Importin subunit beta-1 OS=Mus musculus OX=10090 GN=Kpnb1 PE=1 SV=2	17.503	3	3	3	Kpnb1	-0.05	0.83405	98.4	101.6	705.9	763.7	647.5	834.5	873.5	767.4	852.9	647.8	823.4	788.2
Q8R164	Valacyclovir hydrolase OS=Mus musculus OX=10090 GN=Bphl PE=1 SV=1	11.39	2	2	2	Bphl	0.15	0.834101	105	95	635	530.8	708.6	666.1	738.9	592.6	602.3	703.8	579.3	743.7
E9Q1J7	Propionyl-CoA carboxylase beta chain, mitochondrial OS=Mus musculus OX=10090 GN=Pccb PE=1 SV=1	48.462	7	7	7	Pccb	-0.02	0.834145	99.2	100.8	1595.5	1417.6	1394.3	1466.8	1534.7	1459.2	1490.2	1498	1405.8	1503.6
G3X8T9	Serine protease inhibitor A3N OS=Mus musculus OX=10090 GN=Serpina3n PE=1 SV=1	22.245	4	4	2	Serpina3n	0.03	0.834537	101.1	98.9	632.8	750.1	744.7	895.9	996.5	733.4	873.3	716.7	687.6	900.9
P82347	Delta-sarcoglycan OS=Mus musculus OX=10090 GN=Sgcd PE=1 SV=1	8.249	2	2	2	Sgcd	0.04	0.836528	101.3	98.7	243	155.5	224.1	184.1	196.8	185.7	191.9	179.3	222.1	197.2
Q91YZ8	Polyadenylate-binding protein OS=Mus musculus OX=10090 GN=Pabpc4 PE=1 SV=1	18.76	4	4	4	Pabpc4	0.04	0.836877	101.5	98.5	752.9	498.2	553.1	585.8	580.8	544.5	526.6	633.4	564	633.7
F8WIV2	Serine (or cysteine) peptidase inhibitor, clade B, member 6a OS=Mus musculus OX=10090 GN=Serpinb6a PE=1 SV=1	92.218	15	21	15	Serpinb6a	0.1	0.837366	103.6	96.4	4430.1	4845.7	4304.4	5379.4	6563.1	4805.5	4508.4	4083.1	7320	4394.3
D6RCX5	Mitochondrial fission regulator OS=Mus musculus OX=10090 GN=Mtfr1l PE=1 SV=1	13.197	2	2	2	Mtfr1l	-0.16	0.837732	94.6	105.4	360	138.5	127.1	144.9	135.4	168.9	175.7	142.2	154.4	153.7
Q63918	Caveolae-associated protein 2 OS=Mus musculus OX=10090 GN=Cavin2 PE=1 SV=3	17.633	5	5	5	Cavin2	0.03	0.838049	101.2	98.8	1365.3	1730.1	1147	1570.4	1815.3	1533.3	1650.6	1628.7	1500.4	1375.3
Q924X2	Carnitine O-palmitoyltransferase 1, muscle isoform OS=Mus musculus OX=10090 GN=Cpt1b PE=1 SV=1	118.818	22	32	22	Cpt1b	0.18	0.839743	106.2	93.8	6935.9	5954.3	7269.1	7806.7	7744.8	6308.2	6416.1	9468.9	6312.8	8318.1
Q7TMM9	Tubulin beta-2A chain OS=Mus musculus OX=10090 GN=Tubb2a PE=1 SV=1	153.654	19	33	3	Tubb2a	0.02	0.840005	100.7	99.3	860	870.4	887.5	965.4	1360.5	755.2	875.4	824.2	1336.9	1042.7
Q8VDD5	Myosin-9 OS=Mus musculus OX=10090 GN=Myh9 PE=1 SV=4	95.505	14	18	8	Myh9	-0.1	0.840305	96.5	103.5	889.3	504	551.3	560.6	518.5	620	512.2	591.6	662.4	510.5
O35459	Delta(3,5)-Delta(2,4)-dienoyl-CoA isomerase, mitochondrial OS=Mus musculus OX=10090 GN=Ech1 PE=1 SV=1	27.671	4	5	4	Ech1	0.04	0.840534	101.3	98.7	1593.6	1713.2	1284.2	1723.3	1622.1	1571.7	1487.6	1678.4	1578.9	1682.5
O09110	Dual specificity mitogen-activated protein kinase kinase 3 OS=Mus musculus OX=10090 GN=Map2k3 PE=1 SV=2	8.534	2	3	1	Map2k3	0.15	0.840647	105.2	94.8	875.7	631.4	878	848.9	649.4	663.9	765	828.8	751.1	932.7
Q5DTJ9	Myopalladin OS=Mus musculus OX=10090 GN=Mypn PE=1 SV=2	26.862	4	4	4	Mypn	-0.02	0.841917	99.2	100.8	813.9	924	803.3	858.8	991.5	872.5	868.6	782.5	874.2	942.8
P46412	Glutathione peroxidase 3 OS=Mus musculus OX=10090 GN=Gpx3 PE=1 SV=2	23.224	5	6	5	Gpx3	-0.05	0.84221	98.4	101.6	1018.2	1103.6	985.1	1123.2	1346.6	1140.2	1201.5	842.7	1125.1	1181.1
Q99KU0	Vacuole membrane protein 1 OS=Mus musculus OX=10090 GN=Vmp1 PE=1 SV=2	16.731	2	2	2	Vmp1	0.05	0.842289	101.8	98.2	553.2	339	413.5	489.2	479.3	411.5	435.3	462.2	481.8	501.5
P16858	Glyceraldehyde-3-phosphate dehydrogenase OS=Mus musculus OX=10090 GN=Gapdh PE=1 SV=2	333.028	28	142	2	Gapdh	0.07	0.842754	102.6	97.4	32593.3	26624.2	30478.4	35084	38451.2	29188.4	29804.1	30949.9	34537.3	35552.5
Q6GSS7	Histone H2A type 2-A OS=Mus musculus OX=10090 GN=Hist2h2aa2 PE=1 SV=3	30.745	5	5	3	Hist2h2aa1; Hist2h2aa2	0.06	0.843501	102.1	97.9	1410.2	1591.7	1313.2	1532.9	925.7	1351.4	1043	1358.1	1745.2	1092.6
A0A1D5RLF1	Receptor expression-enhancing protein OS=Mus musculus OX=10090 GN=Reep1 PE=1 SV=1	15.287	3	3	3	Reep1	0.09	0.845805	103	97	369.5	362.8	296.6	288.8	246.8	279.4	278.4	291.2	545.9	268
Q9WVK4	EH domain-containing protein 1 OS=Mus musculus OX=10090 GN=Ehd1 PE=1 SV=1	28.789	6	7	4	Ehd1	-0.01	0.846922	99.7	100.3	623	584	667	732.6	759.5	696.9	684.8	620.8	643.2	671.3
Q9ERK4	Exportin-2 OS=Mus musculus OX=10090 GN=Cse1l PE=1 SV=1	29.267	5	5	5	Cse1l	-0.03	0.847549	99.1	100.9	1529	1207.7	1310.4	1368.1	1512	1334.2	1446.6	1256.6	1392.4	1408.7
Q9D051	Pyruvate dehydrogenase E1 component subunit beta, mitochondrial OS=Mus musculus OX=10090 GN=Pdhb PE=1 SV=1	174.473	15	27	15	Pdhb	0.27	0.847853	109.3	90.7	4829.5	3938.4	5632.3	5685.1	5479	4468.4	4549.8	6940.3	4481.3	5908.5
Q8CHS7	Dehydrogenase/reductase SDR family member 7C OS=Mus musculus OX=10090 GN=Dhrs7c PE=1 SV=3	46.685	11	15	11	Dhrs7c	0.02	0.849027	100.8	99.2	5111.2	3056.1	4229.8	4332.8	3979	4165.6	4679.8	3196.4	3293.6	4923.2
P11983	T-complex protein 1 subunit alpha OS=Mus musculus OX=10090 GN=Tcp1 PE=1 SV=3	18.964	3	3	3	Tcp1	-0.03	0.849345	98.9	101.1	1023.4	897.9	999.7	1093.8	1543.8	962.3	1276.2	1047	1046	1284.4
Q9CQR2	40S ribosomal protein S21 OS=Mus musculus OX=10090 GN=Rps21 PE=1 SV=1	8.749	2	2	2	Rps21	0.12	0.851222	104.2	95.8	264.8	356.3	212	238.9	258.6	258.4	237.7	236.3	451.3	219.6
P51881	ADP/ATP translocase 2 OS=Mus musculus OX=10090 GN=Slc25a5 PE=1 SV=3	89.577	14	46	3	Slc25a5	0.02	0.851367	100.7	99.3	1154.9	1089.7	1258.7	1309.3	1250.9	1186.7	1076.3	1356.3	1275.2	1233.7
Q6ZWX6	Eukaryotic translation initiation factor 2 subunit 1 OS=Mus musculus OX=10090 GN=Eif2s1 PE=1 SV=3	25.307	3	3	3	Eif2s1	0.02	0.852105	100.6	99.4	657.7	486.3	520.4	580.7	542.4	506.8	535.9	601.8	513.8	670.7
E9PZ67	Calsequestrin (Fragment) OS=Mus musculus OX=10090 GN=Casq2 PE=1 SV=1	13.792	2	2	2	Casq2	0.03	0.852586	100.9	99.1	616.6	429.4	421.4	541.1	441.7	409.4	433.5	655.8	401.2	509.7
P14206	40S ribosomal protein SA OS=Mus musculus OX=10090 GN=Rpsa PE=1 SV=4	48.561	7	7	7	Rpsa	0.02	0.852608	100.6	99.4	1510.2	1567.9	1375	1580.1	1687.4	1607.8	1466.2	1445.1	1582.1	1550.2
Q9D0M5	Dynein light chain 2, cytoplasmic OS=Mus musculus OX=10090 GN=Dynll2 PE=1 SV=1	14.036	3	6	3	Dynll2	-0.05	0.852644	98.2	101.8	2618.8	2630.5	2723.7	2858.6	2877.4	2979.7	2823.5	2280.2	2861.4	2675.9
A0A087WQH8	Probable UDP-sugar transporter protein SLC35A4 OS=Mus musculus OX=10090 GN=Slc35a4 PE=1 SV=1	4.229	2	2	2	Slc35a4	-0.05	0.853203	98.4	101.6	375	416.8	385.1	406.6	589.7	405.1	469.2	419.8	406.4	485.7
Q922Q1	Mitochondrial amidoxime reducing component 2 OS=Mus musculus OX=10090 GN=Mtarc2 PE=1 SV=1	6.318	2	2	2	Mtarc2	0.03	0.854798	101.2	98.8	563.4	469.8	489	569	689	518.8	550	485.5	647.8	613.2
Q9CQZ6	NADH dehydrogenase [ubiquinone] 1 beta subcomplex subunit 3 OS=Mus musculus OX=10090 GN=Ndufb3 PE=1 SV=1	21.944	4	6	4	Ndufb3	0.06	0.855114	102	98	1274.3	1523	1323.1	1488.2	1515.5	1429.1	1334.9	1603.8	1237.5	1449.1
G5E8K5	Ankyrin-3 OS=Mus musculus OX=10090 GN=Ank3 PE=1 SV=1	23.285	4	4	4	Ank3	0.08	0.855419	102.6	97.4	911.2	797.5	867.8	982.3	1032.6	864.8	862.9	808.3	1054	946.7
Q60932	Voltage-dependent anion-selective channel protein 1 OS=Mus musculus OX=10090 GN=Vdac1 PE=1 SV=3	199.637	20	57	18	Vdac1	0.11	0.855558	103.8	96.2	9612.3	7072.1	10080	10166.6	9513.3	8755.9	8903.1	11687.4	7587.3	10545.3
Q9D7N9	Adipocyte plasma membrane-associated protein OS=Mus musculus OX=10090 GN=Apmap PE=1 SV=1	11.103	2	2	2	Apmap	-0.01	0.855938	99.8	100.2	749.6	386.1	505	498.9	514.2	588.6	515.4	495.5	440.8	506.9
Q9DBP5	UMP-CMP kinase OS=Mus musculus OX=10090 GN=Cmpk1 PE=1 SV=1	16.005	4	4	3	Cmpk1	0.07	0.856393	102.6	97.4	300.5	521.7	332.2	408.7	445.3	388.4	374	393.4	504.8	366.2
P26043	Radixin OS=Mus musculus OX=10090 GN=Rdx PE=1 SV=3	84.108	18	23	11	Rdx	-0.01	0.856571	99.7	100.3	6793.6	5396.9	5244.8	6192.8	5691.8	5708	5761.9	4940.4	6831.3	5721.1
Q8BMS1	Trifunctional enzyme subunit alpha, mitochondrial OS=Mus musculus OX=10090 GN=Hadha PE=1 SV=1	208.089	28	47	28	Hadha	0.21	0.856799	107.3	92.7	9399.2	7838.6	10369.2	10610.1	10189.6	8739.6	8795.1	11926.3	8583	11428.4
P35979	60S ribosomal protein L12 OS=Mus musculus OX=10090 GN=Rpl12 PE=1 SV=2	11.475	3	4	3	Rpl12	0.05	0.856873	101.7	98.3	813.8	580.8	639.3	806.6	725.5	708.2	670.8	701.9	666.2	745.6
P05132	cAMP-dependent protein kinase catalytic subunit alpha OS=Mus musculus OX=10090 GN=Prkaca PE=1 SV=3	45.456	6	7	6	Prkaca	-0.04	0.857398	98.7	101.3	1058.6	1111.1	1239.1	1338	1444.3	1153.2	1272.6	1076.4	1326.2	1444.4
A0A1W2P6F6	Myosin light polypeptide 6 OS=Mus musculus OX=10090 GN=Myl6 PE=1 SV=1	54.157	7	45	5	Myl6	0	0.85786	99.9	100.1	1697.1	2202.4	1298.2	1964.2	1495.1	1787.9	1701.5	1457.7	2889.5	1297.7
P17742	Peptidyl-prolyl cis-trans isomerase A OS=Mus musculus OX=10090 GN=Ppia PE=1 SV=2	68.456	12	17	10	Ppia	0.07	0.858087	102.4	97.6	4294.3	5890.6	4399.5	5040.9	5900.8	5099.8	4559.8	3924.7	6793.2	4808.8
Q8QZT1	Acetyl-CoA acetyltransferase, mitochondrial OS=Mus musculus OX=10090 GN=Acat1 PE=1 SV=1	141.169	20	28	20	Acat1	0.2	0.85889	106.7	93.3	6472	5419.5	7397.7	7162.2	7153.4	5937.3	5853	7704.5	6248.8	7379.6
Q91ZJ5	UTP--glucose-1-phosphate uridylyltransferase OS=Mus musculus OX=10090 GN=Ugp2 PE=1 SV=3	178.011	25	34	25	Ugp2	-0.14	0.86002	95.1	104.9	8357.3	7858.3	8305.5	11042.4	11738.9	7942.1	8371.8	10470.6	9211.3	10079.8
F7CJS8	40S ribosomal protein S9 (Fragment) OS=Mus musculus OX=10090 GN=Rps9 PE=1 SV=1	9.617	4	4	4	Rps9	-0.06	0.860928	98	102	730.8	427	490.3	548.5	466	511.6	487.8	595.6	469.8	510.2
Q99LC3	NADH dehydrogenase [ubiquinone] 1 alpha subcomplex subunit 10, mitochondrial OS=Mus musculus OX=10090 GN=Ndufa10 PE=1 SV=1	116.575	18	24	18	Ndufa10	0.11	0.861025	103.7	96.3	4719	3729.5	5253.4	5498.1	4928.2	4578.6	4293.1	6096.5	4292.6	5312.4
P16045	Galectin-1 OS=Mus musculus OX=10090 GN=Lgals1 PE=1 SV=3	34.198	7	10	7	Lgals1	0.13	0.862044	104.6	95.4	2735.3	4535.2	2521.5	3307.9	3936.8	3263.9	3016.5	2835.7	4801.6	2653
Q6P5E4	UDP-glucose:glycoprotein glucosyltransferase 1 OS=Mus musculus OX=10090 GN=Uggt1 PE=1 SV=4	41.049	7	8	7	Uggt1	0.13	0.862599	104.5	95.5	1088.3	1045.9	1375.8	1349.5	1639.3	1203.7	1284.3	1129.3	1232.9	1478.5
P20029	Endoplasmic reticulum chaperone BiP OS=Mus musculus OX=10090 GN=Hspa5 PE=1 SV=3	150.712	24	34	21	Hspa5	-0.08	0.863643	97.1	102.9	5129.3	6794.7	5073.5	5627.6	6656.4	6532.9	5963.8	5229	6543.6	5328.9
P99027	60S acidic ribosomal protein P2 OS=Mus musculus OX=10090 GN=Rplp2 PE=1 SV=3	36.025	5	6	5	Rplp2	0.04	0.863784	101.3	98.7	908.2	1379.5	985.8	1129.4	1220.1	1132	1104.9	1099.8	1096.2	1053.7
A2AKD7	Alpha-1-syntrophin OS=Mus musculus OX=10090 GN=Snta1 PE=1 SV=1	14.837	5	6	5	Snta1	0.07	0.864059	102.5	97.5	2234	1792.4	2068.5	2344.8	2259.4	2123.2	1916.5	2048.7	2486.2	2242
Q8R404	MICOS complex subunit MIC13 OS=Mus musculus OX=10090 GN=Micos13 PE=1 SV=1	20.106	2	2	2	Micos13	0.1	0.864199	103.5	96.5	173.6	245.8	275.3	261.1	279.3	219.8	193.4	323.8	243.5	285.9
P00761 SWISS-PROT:P00761	Trypsin - Sus scrofa (Pig).	40.3	5	20	5		-0.03	0.865015	98.9	101.1	6601	5051.2	5522.8	4615	5336.4	5591	5228.2	5456.6	5355.3	5607.5
Q8CAQ8	MICOS complex subunit Mic60 OS=Mus musculus OX=10090 GN=Immt PE=1 SV=1	56.929	10	10	10	Immt	0.1	0.866594	103.6	96.4	1289.6	968.2	1117.8	1095.4	1078.5	997.5	1019.8	1313	999.4	1161.6
P02463	Collagen alpha-1(IV) chain OS=Mus musculus OX=10090 GN=Col4a1 PE=1 SV=4	11.806	3	6	3	Col4a1	-0.1	0.866741	96.5	103.5	197.3	1122.5	146.7	229.9	140.7	201.5	211.7	259.9	1162.8	129.7
Q9WTX5	S-phase kinase-associated protein 1 OS=Mus musculus OX=10090 GN=Skp1 PE=1 SV=3	17.184	2	3	2	Skp1	0.06	0.867403	101.9	98.1	213	342.6	273.9	333.6	325.4	267.1	241	379.7	313.1	313.9
P08122	Collagen alpha-2(IV) chain OS=Mus musculus OX=10090 GN=Col4a2 PE=1 SV=4	15.433	3	3	3	Col4a2	0.14	0.868455	104.9	95.1	1056.2	1097.2	1027.1	812.9	741	931.2	757.9	1022.5	1462.3	768.4
G5E902	Phosphate carrier protein, mitochondrial OS=Mus musculus OX=10090 GN=Slc25a3 PE=1 SV=1	130.137	18	37	18	Slc25a3	0.2	0.869309	106.9	93.1	8710.7	5522.8	7464.9	7892.8	7635	6345	6655.3	10417.4	6327.3	8654.4
B1ARA5	60S ribosomal protein L26 OS=Mus musculus OX=10090 GN=Rpl26 PE=1 SV=1	5.659	2	2	2	Rpl26	0.03	0.869578	101.1	98.9	1073.6	1317.1	1643.7	1731.5	1471.3	1289.9	1223.1	1568.7	1439.4	1528.7
A0A5F8MPM4	Myelin protein P0 OS=Mus musculus OX=10090 GN=Mpz PE=1 SV=1	46.491	10	20	10	Mpz	0.36	0.869851	112.4	87.6	3451.2	4963.9	2675.5	4942.4	5497.7	4580.2	3851.9	2082	15659.8	2972.3
Q8R0F8	Acylpyruvase FAHD1, mitochondrial OS=Mus musculus OX=10090 GN=Fahd1 PE=1 SV=2	21.198	3	3	3	Fahd1	0.14	0.869897	104.8	95.2	279.7	312.8	360.9	407.6	372.4	311.9	327.8	406.4	283.8	375.7
P61358	60S ribosomal protein L27 OS=Mus musculus OX=10090 GN=Rpl27 PE=1 SV=2	8.18	3	3	3	Rpl27	0.14	0.870859	104.8	95.2	1284.5	869.6	839.4	1052.4	1114.9	1167	1181.6	907.7	841.6	956.8
P03893	NADH-ubiquinone oxidoreductase chain 2 OS=Mus musculus OX=10090 GN=mt-Nd2 PE=1 SV=2	18.066	3	4	3	mt-Nd2	0.15	0.872205	105	95	438.2	346.9	468.8	499.1	461.1	416.9	398.7	556.9	370.4	520.1
D3Z6I8	Tropomyosin alpha-3 chain OS=Mus musculus OX=10090 GN=Tpm3 PE=1 SV=1	166.56	23	197	3	Tpm3	-0.05	0.872534	98.4	101.6	469.2	1099.4	599.6	717.3	788.4	752	855.6	621.4	740.4	671.7
A0A0R3P9C8	NADH dehydrogenase [ubiquinone] 1 alpha subcomplex subunit 9, mitochondrial OS=Mus musculus OX=10090 GN=Ndufa9 PE=1 SV=1	94.529	18	23	18	Ndufa9	0.05	0.872672	101.9	98.1	5993.8	5113.9	6257.6	6484.1	6429.3	5541.4	6028.7	6970.3	5250.3	6944.2
Q8BVI4	Dihydropteridine reductase OS=Mus musculus OX=10090 GN=Qdpr PE=1 SV=2	31.616	5	7	5	Qdpr	-0.13	0.872933	95.4	104.6	1509.6	1142.8	1104.5	1181.9	1293.1	1294.9	1411.6	999	1120.3	1327.8
Q91WD5	NADH dehydrogenase [ubiquinone] iron-sulfur protein 2, mitochondrial OS=Mus musculus OX=10090 GN=Ndufs2 PE=1 SV=1	111.591	17	22	17	Ndufs2	0.05	0.874092	101.7	98.3	5051.8	4288.8	5306.6	6159	5620	5000.9	5125.3	5774.7	4683.2	6117.9
Q8BH95	Enoyl-CoA hydratase, mitochondrial OS=Mus musculus OX=10090 GN=Echs1 PE=1 SV=1	65.044	10	16	10	Echs1	0.1	0.87799	103.4	96.6	6621.8	4586.7	5812.2	5921.4	5761.6	5226.7	5433.1	6854	5066.2	6537.4
Q60676	Serine/threonine-protein phosphatase 5 OS=Mus musculus OX=10090 GN=Ppp5c PE=1 SV=3	16.254	3	4	3	Ppp5c	-0.16	0.878025	94.6	105.4	1068	712.1	719.2	899.3	717.6	803.7	771.4	854.6	777	801.1
Q9DCJ5	NADH dehydrogenase [ubiquinone] 1 alpha subcomplex subunit 8 OS=Mus musculus OX=10090 GN=Ndufa8 PE=1 SV=3	54.529	9	14	9	Ndufa8	-0.01	0.878976	99.7	100.3	2712.5	3524.5	3157.1	3399.3	3893.6	3416.4	3297.2	3953.9	2760.3	3470
Q9CQB5	CDGSH iron-sulfur domain-containing protein 2 OS=Mus musculus OX=10090 GN=Cisd2 PE=1 SV=1	12.792	3	3	3	Cisd2	-0.09	0.880826	96.9	103.1	304.1	365.1	306.9	324.1	360.3	345.1	294.1	368.2	282.1	358.4
Q61598	Rab GDP dissociation inhibitor beta OS=Mus musculus OX=10090 GN=Gdi2 PE=1 SV=1	78.22	13	13	10	Gdi2	0.15	0.880828	105.1	94.9	2502.1	1664.1	2179.9	2334.8	2388.4	2107.2	2015.5	2071.6	2282	2369.9
Q9CY64	Biliverdin reductase A OS=Mus musculus OX=10090 GN=Blvra PE=1 SV=1	4.86	2	2	2	Blvra	-0.07	0.881286	97.7	102.3	242.7	172.6	189.6	195.5	186.5	205.4	198.4	169.8	213	186.1
P31938	Dual specificity mitogen-activated protein kinase kinase 1 OS=Mus musculus OX=10090 GN=Map2k1 PE=1 SV=2	17.786	3	3	2	Map2k1	-0.08	0.881385	97.1	102.9	733.5	631.7	708.7	809.3	960	656.8	778	650.1	813.3	879.5
E9QNY3	Myosin regulatory light chain 10 OS=Mus musculus OX=10090 GN=Myl10 PE=1 SV=1	10.068	2	2	1	Myl10	-0.26	0.881409	90.9	109.1	104	108.8	103.4	232.4	108.2	135.9	131.2	102.5	108.8	129.8
P62334	26S proteasome regulatory subunit 10B OS=Mus musculus OX=10090 GN=Psmc6 PE=1 SV=1	42.738	6	7	6	Psmc6	0.07	0.882987	102.3	97.7	1000.6	1342.2	899.7	1047.5	1030.8	990.5	985.2	922.4	1424.9	940
J3QP56	palmitoyl-protein hydrolase OS=Mus musculus OX=10090 GN=Lypla1 PE=1 SV=1	17.307	3	3	3	Lypla1	-0.03	0.883092	99.1	100.9	972.6	766.5	807.4	769.4	815.4	822.9	806.7	795.2	856.2	866.1
P47757	F-actin-capping protein subunit beta OS=Mus musculus OX=10090 GN=Capzb PE=1 SV=3	90.111	16	18	16	Capzb	-0.03	0.883143	99	101	5401.8	4543.3	4836.6	5108.3	4713.9	4950.8	4730.3	4939.4	4930.1	4890.4
P09542	Myosin light chain 3 OS=Mus musculus OX=10090 GN=Myl3 PE=1 SV=4	95.925	13	71	9	Myl3	0.43	0.88364	114.9	85.1	2377.5	2798.7	1230.6	1806.8	1788.4	1338	1762.9	12504.8	1060.8	1223.1
O09131	Glutathione S-transferase omega-1 OS=Mus musculus OX=10090 GN=Gsto1 PE=1 SV=2	27.012	7	7	7	Gsto1	-0.03	0.885105	99.1	100.9	1517.3	1380.2	1335	1414.5	1509.1	1308.8	1440.1	1457.5	1435.3	1477
Q8R5J9	PRA1 family protein 3 OS=Mus musculus OX=10090 GN=Arl6ip5 PE=1 SV=2	17.88	4	4	4	Arl6ip5	0.12	0.885458	104.3	95.7	576.8	481.1	468.7	561	535.5	491.2	523.3	485.1	461.2	644.1
Q8R429	Sarcoplasmic/endoplasmic reticulum calcium ATPase 1 OS=Mus musculus OX=10090 GN=Atp2a1 PE=1 SV=1	1045.15	80	598	64	Atp2a1	-0.09	0.885506	96.8	103.2	129130	106690	130273	121079	123913	138454	132059	95584.9	117100	139696
A0A0R4J1N9	Transcription factor A, mitochondrial OS=Mus musculus OX=10090 GN=Tfam PE=1 SV=1	15.599	5	7	5	Tfam	0.04	0.885774	101.5	98.5	1167.2	1469.8	1255.3	1417.6	1568.5	1370.9	1380	1550.3	1244.7	1375.7
P50171	(3R)-3-hydroxyacyl-CoA dehydrogenase OS=Mus musculus OX=10090 GN=Hsd17b8 PE=1 SV=2	14.351	2	4	2	Hsd17b8	-0.04	0.886358	98.5	101.5	981.2	804.9	738.2	802.8	868.4	756	829.6	937.7	849.9	777.4
P11404	Fatty acid-binding protein, heart OS=Mus musculus OX=10090 GN=Fabp3 PE=1 SV=5	57.031	11	37	11	Fabp3	-0.02	0.887376	99.4	100.6	10297.8	11291	10588.9	12040.8	13891.3	11423	10594.5	16194.3	7909.4	12092.3
Q52KG9	Chaperonin containing Tcp1, subunit 6a (Zeta) OS=Mus musculus OX=10090 GN=Cct6a PE=1 SV=1	16.955	2	2	2	Cct6a	-0.02	0.887524	99.2	100.8	313.1	321.2	337.6	387.9	396.7	343.1	337.1	367.7	337.8	378.6
P16332	Methylmalonyl-CoA mutase, mitochondrial OS=Mus musculus OX=10090 GN=Mmut PE=1 SV=2	18.494	4	4	4	Mmut	0.03	0.887841	101.1	98.9	425.4	365.6	505.7	362.4	452.1	400.9	416.4	437.8	371.8	450
P10605	Cathepsin B OS=Mus musculus OX=10090 GN=Ctsb PE=1 SV=2	32.496	5	5	5	Ctsb	0.22	0.887963	107.6	92.4	569.3	616.2	433.4	575.8	395.4	454.7	419.5	564	723.4	488.8
Q8BH64	EH domain-containing protein 2 OS=Mus musculus OX=10090 GN=Ehd2 PE=1 SV=1	83.359	18	23	15	Ehd2	-0.1	0.888386	96.7	103.3	4947.3	4918.4	4763.5	5508.2	6085	4922.8	5289.9	4953	5736.9	5460.7
Q9CQE8	RNA transcription, translation and transport factor protein OS=Mus musculus OX=10090 GN=RTRAF PE=1 SV=1	9.152	2	2	2	RTRAF	0.09	0.888525	103	97	319	657.8	494.9	563	693.5	530.6	572.6	476.4	618.2	504.9
A0A1L1SUI3	Solute carrier family 37 (glucose-6-phosphate transporter), member 4 OS=Mus musculus OX=10090 GN=Slc37a4 PE=1 SV=1	8.03	2	2	2	Slc37a4	0.01	0.888561	100.4	99.6	413.8	427.5	669.1	714.5	569.2	641.9	564.7	441.5	501.1	662.3
P37804	Transgelin OS=Mus musculus OX=10090 GN=Tagln PE=1 SV=3	27.319	5	7	5	Tagln	0.57	0.888988	119.6	80.4	912.4	1553.2	977.3	1426.3	1701.3	1119	959.7	821.6	3803.8	794
P85094	Isochorismatase domain-containing protein 2A OS=Mus musculus OX=10090 GN=Isoc2a PE=1 SV=1	7.571	2	2	2	Isoc2a	-0.03	0.88919	98.9	101.1	545.4	466	470	509	622.1	524.3	494.6	520.1	478.9	560.7
P28653	Biglycan OS=Mus musculus OX=10090 GN=Bgn PE=1 SV=1	50.815	7	12	6	Bgn	0.22	0.889622	107.7	92.3	2280.7	2804.2	1793.2	2279.5	2121.5	1953.3	1742.4	2142.9	3795.1	1784.1
O55103	Periaxin OS=Mus musculus OX=10090 GN=Prx PE=1 SV=1	52.939	9	10	9	Prx	0.2	0.889931	107	93	1715.3	2364.7	1446.9	2032.3	2398.2	1765.1	1774.7	1450.4	4570.3	1625.4
P05064	Fructose-bisphosphate aldolase A OS=Mus musculus OX=10090 GN=Aldoa PE=1 SV=2	445.022	40	254	11	Aldoa	0.07	0.890236	102.3	97.7	52138.1	44070.3	51805.7	53460.5	55725.7	48927.7	49755.2	45124.2	56542.4	54819.9
D3YWY5	Mth938 domain-containing protein (Fragment) OS=Mus musculus OX=10090 GN=Aamdc PE=1 SV=1	11.19	2	3	2	Aamdc	-0.03	0.892657	99.1	100.9	959.9	1125.8	1090.5	1118.3	1535.1	1139.5	1269.2	1095.2	1092.6	1240.1
Q91YP0	L-2-hydroxyglutarate dehydrogenase, mitochondrial OS=Mus musculus OX=10090 GN=L2hgdh PE=1 SV=1	22.186	3	3	3	L2hgdh	0.11	0.893778	103.7	96.3	454.3	413.2	498.3	491.7	544.3	454.6	452	483.4	456.8	530.9
A0A0G2JF72	Cold shock domain-containing protein E1 OS=Mus musculus OX=10090 GN=Csde1 PE=1 SV=1	12.836	2	2	2	Csde1	0.06	0.894025	102.1	97.9	465.1	211.5	202.8	285.9	244.6	234.5	385.3	157.4	205.7	405.2
Q8BWT1	3-ketoacyl-CoA thiolase, mitochondrial OS=Mus musculus OX=10090 GN=Acaa2 PE=1 SV=3	160.536	17	28	17	Acaa2	0.18	0.894119	106.3	93.7	4762.2	5065.8	5416.4	6039.2	6382.6	4778	4603.8	7358.6	4429.7	6482.9
Q61554	Fibrillin-1 OS=Mus musculus OX=10090 GN=Fbn1 PE=1 SV=2	168.91	33	37	33	Fbn1	0.04	0.894419	101.6	98.4	8676.5	10453.8	7298.9	8314.2	8668.1	8541.8	8402.4	6120.2	16978.3	7270.2
Q8BK30	NADH dehydrogenase [ubiquinone] flavoprotein 3, mitochondrial OS=Mus musculus OX=10090 GN=Ndufv3 PE=1 SV=1	34.913	6	10	6	Ndufv3	0.15	0.894877	105.2	94.8	2555.1	4204.5	2767.6	3390.4	3486.7	3054.9	2838.3	4129.4	2915.3	3120.8
P67778	Prohibitin 1 OS=Mus musculus OX=10090 GN=Phb1 PE=1 SV=1	81.57	11	14	11	Phb1	0.07	0.895375	102.5	97.5	3027.3	3236.9	3042.9	3184.5	3608.6	3016.8	3029.8	3645.7	2862.4	3458.7
Q60936	Atypical kinase COQ8A, mitochondrial OS=Mus musculus OX=10090 GN=Coq8a PE=1 SV=2	93.063	16	19	16	Coq8a	0.19	0.896363	106.7	93.3	4119.8	3571	4019	4102.9	4198.4	3498.8	3589.2	5079.3	3454	4372.7
P62869	Elongin-B OS=Mus musculus OX=10090 GN=Elob PE=1 SV=1	33.844	5	10	5	Elob	-0.03	0.897059	99.1	100.9	2559.7	3837.9	2291.6	2328.3	2378.2	2693.2	2345.1	2422.2	3337	2253.6
Q9R0P3	S-formylglutathione hydrolase OS=Mus musculus OX=10090 GN=Esd PE=1 SV=1	28.752	5	5	5	Esd	0.01	0.897246	100.4	99.6	1634.8	1384.8	1754.7	1931.4	1938.7	1729.9	1774.4	1537.8	1740.3	1899.2
A2A513	Keratin, type I cytoskeletal 10 OS=Mus musculus OX=10090 GN=Krt10 PE=1 SV=1	45.88	7	10	1	Krt10	-0.08	0.897704	97.2	102.8	75.1	68.7	92.7	79.4	73.6	52.6	63.5	89.1	132.4	79.5
Q9DBJ1	Phosphoglycerate mutase 1 OS=Mus musculus OX=10090 GN=Pgam1 PE=1 SV=3	72.275	7	27	2	Pgam1	-0.22	0.898107	92.6	107.4	245.4	418.6	377.2	363	458.8	295.6	282.2	438	438.3	444.8
P51150	Ras-related protein Rab-7a OS=Mus musculus OX=10090 GN=Rab7a PE=1 SV=2	8.035	2	3	2	Rab7a	0.05	0.898491	101.7	98.3	609.6	557.8	580.5	653.1	645	589.2	577.4	559.6	703.2	642.6
Q6XPS7	L-threonine aldolase OS=Mus musculus OX=10090 GN=Tha1 PE=1 SV=1	21.758	2	2	2	Tha1	-0.03	0.899758	98.8	101.2	204.2	183.6	244	234	199.2	160.9	167.4	328.9	209.1	210.2
F6T2S0	Ferrochelatase OS=Mus musculus OX=10090 GN=Fech PE=1 SV=1	34.758	6	6	6	Fech	0.11	0.89988	103.9	96.1	1551	1271.7	1408.2	1467.5	1614.3	1326.3	1350.1	1356.5	1582	1645.4
P97355	Spermine synthase OS=Mus musculus OX=10090 GN=Sms PE=1 SV=1	50.71	8	8	8	Sms	0.05	0.899919	101.7	98.3	1909	2230.7	1761.4	2294.9	2453.4	2268.9	2155.1	1669.5	2761.9	2002.4
O08756	3-hydroxyacyl-CoA dehydrogenase type-2 OS=Mus musculus OX=10090 GN=Hsd17b10 PE=1 SV=4	45.073	5	6	5	Hsd17b10	-0.14	0.900045	95.1	104.9	1032.6	733.2	765.7	868.4	693.2	847.4	905.1	844.7	682.9	833.9
P19783	Cytochrome c oxidase subunit 4 isoform 1, mitochondrial OS=Mus musculus OX=10090 GN=Cox4i1 PE=1 SV=2	77.564	12	30	12	Cox4i1	0.05	0.900295	101.9	98.1	6413.2	8221.5	6298.3	7287.6	7885.2	7433.4	6911.2	9535.9	5903	7016.4
P56480	ATP synthase subunit beta, mitochondrial OS=Mus musculus OX=10090 GN=Atp5f1b PE=1 SV=2	446.018	34	121	34	Atp5f1b	0.12	0.90276	104.2	95.8	17970.2	15566.6	17588.2	21227.5	20247.8	16209.6	16080.4	23756.5	16534.5	19472
O08532	Voltage-dependent calcium channel subunit alpha-2/delta-1 OS=Mus musculus OX=10090 GN=Cacna2d1 PE=1 SV=1	166.962	27	38	27	Cacna2d1	-0.11	0.902777	96.4	103.6	9356.2	8144.5	8106.3	8393.8	8162.3	9684.4	9128.8	6649.2	8779.8	8576.3
E0CYV0	Protein-L-isoaspartate O-methyltransferase OS=Mus musculus OX=10090 GN=Pcmt1 PE=1 SV=1	17.604	4	4	4	Pcmt1	0.09	0.903347	103.2	96.8	520.4	727.7	571.9	682.2	680.3	628.8	581.2	638.7	644.9	640.3
Q9CZU6	Citrate synthase, mitochondrial OS=Mus musculus OX=10090 GN=Cs PE=1 SV=1	178.444	26	48	26	Cs	0.18	0.903776	106.3	93.7	13187.4	11520.6	15427.2	17381.8	16671.6	12997.3	13598.3	20076.6	12078.2	17100
Q3TTY5	SWISS-PROT:Q3TTY5 Tax_Id=10090 Gene_Symbol=Krt2 Keratin, type II cytoskeletal 2 epidermal	36.498	5	6	1	Krt2	0.48	0.904621	116.4	83.6	30.2	43.1	67.3	59.7	69.3	42.4	42.8	41.2	88.1	48.2
A0A1B0GSX0	L-lactate dehydrogenase OS=Mus musculus OX=10090 GN=Ldha PE=1 SV=1	224.199	30	74	28	Ldha	0	0.904664	99.9	100.1	19128.2	15938.1	18546.7	20002.8	20239.2	19421.1	18699.2	16059.7	19153	21302.9
Q9D9P1	MICOS complex subunit Mic19 OS=Mus musculus OX=10090 GN=Chchd3 PE=1 SV=1	14.776	6	6	6	Chchd3	0.15	0.905033	105.2	94.8	1330	1806.7	1058.9	1285	1186.3	1157.9	1088.8	1412.6	1956.8	1015.9
P97384	Annexin A11 OS=Mus musculus OX=10090 GN=Anxa11 PE=1 SV=2	54.121	10	12	10	Anxa11	-0.01	0.905343	99.6	100.4	2390	1826	2088.5	2128	2066	1928	1893.2	2322.9	2333.3	2103.6
P47199	Quinone oxidoreductase OS=Mus musculus OX=10090 GN=Cryz PE=1 SV=1	16.187	2	2	2	Cryz	-0.11	0.905649	96.3	103.7	280.9	269.8	287.3	290.2	355.7	265.4	309.4	241.8	322.1	335
P46638	Ras-related protein Rab-11B OS=Mus musculus OX=10090 GN=Rab11b PE=1 SV=3	12.275	3	3	3	Rab11b	-0.11	0.906458	96.1	103.9	1781.4	908.3	1005.3	1068.7	1021.4	1214.9	1209.6	981.9	1104.4	1030.8
Q3TN85	UV excision repair protein RAD23 homolog A (Fragment) OS=Mus musculus OX=10090 GN=Rad23a PE=1 SV=1	8.449	3	3	1	Rad23a	0.25	0.906878	108.5	91.5	262.4	273.8	125	190.6	121.7	182.8	160.7	158	274.2	144.3
Q9DCS3	Enoyl-[acyl-carrier-protein] reductase, mitochondrial OS=Mus musculus OX=10090 GN=Mecr PE=1 SV=2	15.057	2	2	2	Mecr	0.02	0.907247	100.6	99.4	381.8	283.2	329.2	327.4	318	325.9	303	373.7	321.5	323.5
P50608	Fibromodulin OS=Mus musculus OX=10090 GN=Fmod PE=2 SV=1	63.572	12	15	12	Fmod	0.14	0.907391	105	95	2561.2	4264.8	2735.6	3469.1	3342.7	2944.3	3023.5	2869.3	4371.7	3333
Q8BGH2	Sorting and assembly machinery component 50 homolog OS=Mus musculus OX=10090 GN=Samm50 PE=1 SV=1	52.771	11	11	11	Samm50	0.01	0.907843	100.3	99.7	3240.2	1974.2	2330.3	2378.4	2543.4	2278.7	2284.2	2632	2362.2	2643.1
Q64478	Histone H2B type 1-H OS=Mus musculus OX=10090 GN=H2bc9 PE=1 SV=3	61.43	11	26	11	H2bc9	0.01	0.908808	100.5	99.5	10305.9	9542.6	7991.2	8617.7	6620.8	8941.6	8536.3	8186.9	9321.3	7308
P14211	Calreticulin OS=Mus musculus OX=10090 GN=Calr PE=1 SV=1	57.926	13	17	13	Calr	-0.01	0.909368	99.5	100.5	3766.9	3971.9	3547.8	3907.5	4359.3	4336.6	3942.9	3130.7	4468.8	3942.3
A2AKU9	ATP synthase subunit gamma OS=Mus musculus OX=10090 GN=Atp5c1 PE=1 SV=1	95.735	15	31	14	Atp5c1	0.21	0.910267	107.3	92.7	12064.3	8665	12392.1	13565	11208.7	10393.5	10416	16372	9517.7	12544.7
P62830	60S ribosomal protein L23 OS=Mus musculus OX=10090 GN=Rpl23 PE=1 SV=1	10.152	2	2	2	Rpl23	-0.16	0.910345	94.4	105.6	1570.8	1385	1605	2021.2	2276.8	1817.9	1796.9	1571.8	1633.7	1810.4
P32261	Antithrombin-III OS=Mus musculus OX=10090 GN=Serpinc1 PE=1 SV=1	14.663	3	3	3	Serpinc1	-0.06	0.91057	98	102	166.8	216.7	204.1	273.7	260.5	225.4	210.1	206.2	240	237.3
Q9D3D9	ATP synthase subunit delta, mitochondrial OS=Mus musculus OX=10090 GN=Atp5f1d PE=1 SV=1	56.847	5	13	5	Atp5f1d	0.1	0.911364	103.4	96.6	3578.5	4205.7	3062.6	3559	3662.8	3342.2	3200.1	5384.4	2812.9	3456.5
G3UZI2	Heterogeneous nuclear ribonucleoprotein Q OS=Mus musculus OX=10090 GN=Syncrip PE=1 SV=1	10.394	4	5	4	Syncrip	-0.03	0.9118	99.1	100.9	1983.1	1756.4	1726.5	1958.7	2313.3	2119.2	2039.8	1656.5	1993.1	1984.6
P08074	Carbonyl reductase [NADPH] 2 OS=Mus musculus OX=10090 GN=Cbr2 PE=1 SV=1	22.23	5	6	5	Cbr2	-0.02	0.911995	99.2	100.8	1624	1433.5	1417.5	1456.2	1654	1592.6	1479	1056.9	2258	1311.2
P32848	Parvalbumin alpha OS=Mus musculus OX=10090 GN=Pvalb PE=1 SV=3	264.891	27	354	27	Pvalb	-0.1	0.912261	96.6	103.4	56392.3	90793.5	73814	63129	78507.6	91002.3	88551.5	42585.2	79033.1	75759.4
P04247	Myoglobin OS=Mus musculus OX=10090 GN=Mb PE=1 SV=3	290.237	27	134	27	Mb	0.26	0.913236	108.8	91.2	16673.6	39048.7	23006.3	30329.5	38502.2	20990.6	21192.2	49199.3	27716.6	25411.3
Q9CRD0	OCIA domain-containing protein 1 OS=Mus musculus OX=10090 GN=Ociad1 PE=1 SV=1	20.803	3	3	3	Ociad1	-0.03	0.913422	98.9	101.1	599.5	699.4	652.4	801.2	589.9	664.6	616.5	670.1	731.9	666.5
Q62000	Mimecan OS=Mus musculus OX=10090 GN=Ogn PE=1 SV=1	57.083	9	11	9	Ogn	0.15	0.914187	105.1	94.9	2602.1	2760.3	2244.2	2551.8	2347.6	2377.6	2082.8	2224.1	4087.1	2306.1
O35367	Keratocan OS=Mus musculus OX=10090 GN=Kera PE=2 SV=1	31.775	6	7	6	Kera	-0.02	0.915093	99.3	100.7	740.9	1774.8	789.3	1030.2	1189.5	941.2	1044.7	717.7	1298.9	1249.1
O88569	Heterogeneous nuclear ribonucleoproteins A2/B1 OS=Mus musculus OX=10090 GN=Hnrnpa2b1 PE=1 SV=2	18.306	4	5	3	Hnrnpa2b1	-0.02	0.91596	99.3	100.7	1137.5	1291.4	1373.5	1669	1670.1	1507.6	1348.3	1261.3	1505.3	1392.6
P60335	Poly(rC)-binding protein 1 OS=Mus musculus OX=10090 GN=Pcbp1 PE=1 SV=1	22.924	3	4	3	Pcbp1	-0.07	0.916209	97.7	102.3	754.6	898.1	858.3	985.7	1335.6	884.2	940.6	970	879.7	1020.8
P31786	Acyl-CoA-binding protein OS=Mus musculus OX=10090 GN=Dbi PE=1 SV=2	28.281	4	8	4	Dbi	0.13	0.916327	104.5	95.5	1819.8	4383.5	2572.4	3085.8	3590.6	2779.1	2716	3137.9	3125.3	2820.8
P09103	Protein disulfide-isomerase OS=Mus musculus OX=10090 GN=P4hb PE=1 SV=2	178.055	29	44	28	P4hb	0.06	0.916657	102	98	8371.2	12436.7	8490.9	9945.9	10692.5	10443	9550.2	8667.3	11661	8872.7
P70296	Phosphatidylethanolamine-binding protein 1 OS=Mus musculus OX=10090 GN=Pebp1 PE=1 SV=3	86.213	11	26	11	Pebp1	0.02	0.918262	100.5	99.5	4281.3	5750.1	4399.6	4950.6	5305.9	4958.3	4735.6	4467.9	5354.2	4897.2
Q91VD9	NADH-ubiquinone oxidoreductase 75 kDa subunit, mitochondrial OS=Mus musculus OX=10090 GN=Ndufs1 PE=1 SV=2	231.577	34	48	34	Ndufs1	0.09	0.918761	103.2	96.8	11709.8	9687.6	10882.5	12219	12091.6	10708.2	10993.6	13118.7	9825.2	12457.7
P51885	Lumican OS=Mus musculus OX=10090 GN=Lum PE=1 SV=2	85.904	12	17	12	Lum	0.14	0.919422	104.7	95.3	4060.8	4513.7	3534.1	3958.4	4520.8	3979.3	3693.9	3158.1	6589.3	3525.6
P04370	Myelin basic protein OS=Mus musculus OX=10090 GN=Mbp PE=1 SV=2	17.929	4	6	4	Mbp	0.22	0.920212	107.8	92.2	1099.5	1947.6	966.1	1389.2	1484.5	1367.5	1188.7	851.1	3863.4	932.6
E9Q9K5	Triadin OS=Mus musculus OX=10090 GN=Trdn PE=1 SV=1	175.917	46	77	46	Trdn	-0.16	0.920822	94.5	105.5	23821.3	29436.5	31416.9	23660	22544.5	27776.3	26568	22114.5	25525	27100.6
E9PWN2	isoleucine--tRNA ligase OS=Mus musculus OX=10090 GN=Iars2 PE=1 SV=1	7.593	2	2	2	Iars2	-0.3	0.921387	89.5	110.5	733.9	288.4	359	377.3	479.5	476.3	589.3	271.5	429.9	465.8
P38647	Stress-70 protein, mitochondrial OS=Mus musculus OX=10090 GN=Hspa9 PE=1 SV=3	217.206	33	43	32	Hspa9	0.1	0.922303	103.5	96.5	9019.4	11120.9	8673.9	10153.6	10785.4	9190.9	9461.1	12482.9	8433.2	9986.5
Q9Z1Z2	Serine-threonine kinase receptor-associated protein OS=Mus musculus OX=10090 GN=Strap PE=1 SV=2	13.259	3	3	3	Strap	-0.01	0.924922	99.7	100.3	691.3	452.9	519.4	580.8	618.5	584.7	526.7	463.5	627.3	623.7
A0A0J9YUK6	Ketohexokinase (Fragment) OS=Mus musculus OX=10090 GN=Khk PE=1 SV=1	17.081	2	2	2	Khk	-0.03	0.926613	99.1	100.9	179.9	196.3	134.3	151.6	145.3	155.4	197	154.5	153.6	149.8
Q91WQ3	Tyrosine--tRNA ligase, cytoplasmic OS=Mus musculus OX=10090 GN=Yars1 PE=1 SV=3	20.545	5	7	5	Yars1	0.11	0.926796	103.7	96.3	1602.4	1784.2	1576.9	1871.2	2146.3	1582.4	1550.2	2176.5	2141.4	1655.7
Q9JJV2	Profilin-2 OS=Mus musculus OX=10090 GN=Pfn2 PE=1 SV=3	21.267	3	4	3	Pfn2	0.1	0.928196	103.3	96.7	1166.5	1001.8	912.6	982.2	880	919.5	896.3	915.9	1251.7	940.3
A0A338P786	Ubiquitin-conjugating enzyme E2 L3 (Fragment) OS=Mus musculus OX=10090 GN=Ube2l3 PE=1 SV=1	37.705	5	5	5	Ube2l3	0.08	0.929671	102.7	97.3	1089.2	1422.8	1189.6	1288.3	1362.4	1251.2	1219.8	1214.6	1472.1	1218.7
Q8BMF4	Dihydrolipoyllysine-residue acetyltransferase component of pyruvate dehydrogenase complex, mitochondrial OS=Mus musculus OX=10090 GN=Dlat PE=1 SV=2	104.545	14	21	14	Dlat	0.12	0.929939	104.3	95.7	5378.1	4650.5	5545.2	5669.2	5942.4	5085.8	5070.3	6516.4	4649.5	5786.8
Q9ET80	Junctophilin-1 OS=Mus musculus OX=10090 GN=Jph1 PE=1 SV=1	91.339	15	20	14	Jph1	-0.09	0.929952	96.8	103.2	4871.2	5077.2	4789.1	4877.7	5281.4	5204.8	5302.7	3979.9	5303.1	5099.9
O70325	Phospholipid hydroperoxide glutathione peroxidase OS=Mus musculus OX=10090 GN=Gpx4 PE=1 SV=4	18.574	4	4	4	Gpx4	0.06	0.931061	102	98	1072.1	842.2	1009	925	1019.8	969.3	981.4	941	932.6	1051.9
Q8R5L1	Complement component 1 Q subcomponent-binding protein, mitochondrial OS=Mus musculus OX=10090 GN=C1qbp PE=1 SV=1	74.058	7	8	7	C1qbp	0.14	0.931574	104.7	95.3	997.8	1511.6	1220.6	1367.9	1343.5	1222.7	1085.9	1940.6	1105	1257.5
A0A0A6YWR2	Ig gamma-1 chain C region secreted form (Fragment) OS=Mus musculus OX=10090 GN=Ighg1 PE=1 SV=1	20.881	3	3	3	Ighg1	0.12	0.93187	104.2	95.8	524.1	480.8	779.7	912.8	741.7	855.9	681.8	582.5	575.4	724.6
O08911	Mitogen-activated protein kinase 12 OS=Mus musculus OX=10090 GN=Mapk12 PE=1 SV=1	38.139	9	10	8	Mapk12	0.14	0.93223	104.9	95.1	1585.3	1105.3	1435.2	1531.6	1547.3	1282.8	1359.7	1389.7	1413.8	1678.8
Q3TLP8	Ras-related C3 botulinum toxin substrate 1 OS=Mus musculus OX=10090 GN=Rac1 PE=1 SV=1	20.783	5	5	5	Rac1	-0.03	0.932699	99	101	1566.2	1478	1411.9	1555	1732.9	1601.6	1745.9	1304.1	1562.6	1585.9
A0A087WQ94	Tensin 1 (Fragment) OS=Mus musculus OX=10090 GN=Tns1 PE=1 SV=1	6.097	3	3	3	Tns1	0.06	0.934107	102.2	97.8	666.6	669.1	753.5	836.9	818.1	690.2	721.5	678.3	852.2	777.9
Q9JMG1	Endothelial differentiation-related factor 1 OS=Mus musculus OX=10090 GN=Edf1 PE=1 SV=1	4.783	2	2	2	Edf1	0.03	0.934952	101	99	305.8	472.3	351.7	349.5	319.9	361.5	313.9	342.6	514.2	299.1
Q9JK92	Heat shock protein beta-8 OS=Mus musculus OX=10090 GN=Hspb8 PE=1 SV=1	25.937	4	4	4	Hspb8	0.03	0.935941	101	99	521.7	647.2	573.9	649.5	742.6	633.9	615.4	638.2	639.5	602.5
P56391	Cytochrome c oxidase subunit 6B1 OS=Mus musculus OX=10090 GN=Cox6b1 PE=1 SV=2	45.142	9	18	9	Cox6b1	0.03	0.936411	101.1	98.9	4178.2	5233.2	3899.6	4568	5088.7	4483	4390.9	6083.4	3850.2	4468.8
Q9CR68	Cytochrome b-c1 complex subunit Rieske, mitochondrial OS=Mus musculus OX=10090 GN=Uqcrfs1 PE=1 SV=1	101.735	15	23	15	Uqcrfs1	0.04	0.93669	101.3	98.7	4277.6	4407.1	4328.8	4680.8	5171.1	4294.1	4166.3	5198.5	4223.6	4912.3
O35857	Mitochondrial import inner membrane translocase subunit TIM44 OS=Mus musculus OX=10090 GN=Timm44 PE=1 SV=2	15.378	2	2	2	Timm44	0.01	0.936779	100.3	99.7	747.4	674.3	759.7	863.4	864	755.6	743.4	913	662	867.3
Q8CI70	Leucine-rich repeat-containing protein 20 OS=Mus musculus OX=10090 GN=Lrrc20 PE=1 SV=1	11.467	3	3	3	Lrrc20	-0.06	0.938993	97.8	102.2	544.8	624.8	547.2	622.2	753.6	649.8	684.4	555.9	547	665.5
Q9CQB4	Cytochrome b-c1 complex subunit 7 OS=Mus musculus OX=10090 GN=Uqcrb PE=1 SV=1	68.579	15	28	15	Uqcrb	0.1	0.940722	103.5	96.5	7305.1	9481.6	6768.9	8271.6	8672.2	7458.1	7706.9	10853.3	6892.3	8123.3
Q80XN0	D-beta-hydroxybutyrate dehydrogenase, mitochondrial OS=Mus musculus OX=10090 GN=Bdh1 PE=1 SV=2	27.482	5	7	5	Bdh1	0.01	0.940735	100.2	99.8	1331	1470.5	1401.1	1840.3	2147	1246.2	1464.3	3506.7	1217.8	1511.7
A0A6I8MX27	L-lactate dehydrogenase OS=Mus musculus OX=10090 GN=Ldhb PE=1 SV=1	84.871	13	23	11	Ldhb	0.16	0.94075	105.4	94.6	2979.1	3959.7	3821.1	4676.3	5094.4	3403.1	3556	5856.4	3279.2	4889.4
B0QZL1	phosphopyruvate hydratase (Fragment) OS=Mus musculus OX=10090 GN=Eno1 PE=1 SV=1	109.625	13	39	1	Eno1	0.1	0.941929	103.4	96.6	167.1	163.8	213.9	211.7	198.8	184.9	185.8	181.1	198.7	204.1
Q920M5	Coronin-6 OS=Mus musculus OX=10090 GN=Coro6 PE=1 SV=1	6.444	2	2	2	Coro6	-0.03	0.942182	99	101	60.5	42.6	48.9	69.2	41.7	46.2	46.9	49.8	58.7	55
P56375	Acylphosphatase-2 OS=Mus musculus OX=10090 GN=Acyp2 PE=1 SV=2	45.289	8	15	8	Acyp2	0	0.943419	100.1	99.9	3078.2	2956.6	3018.8	2985.4	3230.5	3096.7	2945.5	2943.1	3011.9	3309.6
Q8BMF3	NADP-dependent malic enzyme, mitochondrial OS=Mus musculus OX=10090 GN=Me3 PE=1 SV=2	13.032	3	3	3	Me3	-0.02	0.94421	99.3	100.7	722.1	733.7	860.5	779.8	1032	791.5	700.2	1071.8	643.3	921.6
Q6P8J7	Creatine kinase S-type, mitochondrial OS=Mus musculus OX=10090 GN=Ckmt2 PE=1 SV=1	284.188	29	115	24	Ckmt2	0.19	0.944998	106.7	93.3	14438.7	14413.7	12635.7	17505.3	16991.1	12282.8	12622	24884.4	12110.8	15861.4
Q9CX34	Protein SGT1 homolog OS=Mus musculus OX=10090 GN=Sugt1 PE=1 SV=3	10.55	2	2	2	Sugt1	-0.04	0.946867	98.8	101.2	419.4	412.7	444.6	414.3	465.3	454.7	393.1	429.9	481.7	406.7
P35282	Ras-related protein Rab-21 OS=Mus musculus OX=10090 GN=Rab21 PE=1 SV=4	13.256	2	2	2	Rab21	-0.06	0.946896	97.8	102.2	379.4	272.5	267.8	285.3	282.7	316.4	274.5	295.1	290.3	307.4
Q791V5	Mitochondrial carrier homolog 2 OS=Mus musculus OX=10090 GN=Mtch2 PE=1 SV=1	33.512	7	8	7	Mtch2	0.04	0.947475	101.2	98.8	2103.9	1533.3	1832	1945.6	2024.6	1829.6	1898.6	2017.4	1652.4	2057.3
H7BX64	Sarcolemmal membrane-associated protein OS=Mus musculus OX=10090 GN=Slmap PE=1 SV=1	17.129	4	4	4	Slmap	0.09	0.947713	103.1	96.9	302.3	406.1	426.2	448.9	454.5	332.9	355.5	502.6	432.6	400.6
Q9CX56	26S proteasome non-ATPase regulatory subunit 8 OS=Mus musculus OX=10090 GN=Psmd8 PE=1 SV=2	6.313	2	2	2	Psmd8	-0.11	0.947954	96.3	103.7	639.6	822.5	699.7	755.3	1002.6	658	813.4	603.2	1004.7	825.7
P48758	Carbonyl reductase [NADPH] 1 OS=Mus musculus OX=10090 GN=Cbr1 PE=1 SV=3	27.282	4	4	4	Cbr1	0.03	0.948	101.2	98.8	672.4	723	865.8	921.1	805.8	775.8	739.4	787.2	803.3	880.2
Q8BFU2	Histone H2A type 3 OS=Mus musculus OX=10090 GN=H2ac25 PE=1 SV=3	31.722	6	11	1	H2ac25	0.22	0.948005	107.7	92.3	1514.3	1807.4	1414.6	1667.1	682.5	1508	1120.4	1297.5	2115.7	1021.8
P05977	Myosin light chain 1/3, skeletal muscle isoform OS=Mus musculus OX=10090 GN=Myl1 PE=1 SV=2	388.325	25	338	21	Myl1	0.01	0.948276	100.2	99.8	51515.8	74534.8	48331.3	55192.8	55214.3	61886.4	61787.5	50735.5	54967.2	51520
P58771	Tropomyosin alpha-1 chain OS=Mus musculus OX=10090 GN=Tpm1 PE=1 SV=1	589.512	67	479	16	Tpm1	0.01	0.949361	100.5	99.5	50498.3	91391.8	52080.3	63471.2	68266	71643.7	71329.5	55121.3	62855.2	56517.4
P63028	Translationally-controlled tumor protein OS=Mus musculus OX=10090 GN=Tpt1 PE=1 SV=1	44.496	8	10	8	Tpt1	0.01	0.949862	100.3	99.7	3137.3	4162.9	2948.1	3348.6	3781	3326.8	3391	3186.5	3975	3330.8
Q62446	Peptidyl-prolyl cis-trans isomerase FKBP3 OS=Mus musculus OX=10090 GN=Fkbp3 PE=1 SV=2	23.347	5	5	5	Fkbp3	-0.01	0.951554	99.7	100.3	1180.7	1989	1580.4	1470.6	1658.5	1588.4	1522.5	1646.6	1375.2	1606
Q8JZN5	Complex I assembly factor ACAD9, mitochondrial OS=Mus musculus OX=10090 GN=Acad9 PE=1 SV=2	2.325	2	2	2	Acad9	0.03	0.952396	101	99	198.8	271.2	244.8	270.4	252.1	248	233.6	247.3	242.5	263.9
P30275	Creatine kinase U-type, mitochondrial OS=Mus musculus OX=10090 GN=Ckmt1 PE=1 SV=1	12.126	5	6	1	Ckmt1	-0.02	0.95264	99.2	100.8	40.6	48.2	44.1	41.2	46.4	44.8	40.7	57.8	30.6	53
Q8VCT4	Carboxylesterase 1D OS=Mus musculus OX=10090 GN=Ces1d PE=1 SV=1	27.184	5	5	3	Ces1d	-0.06	0.952859	98	102	110.1	125.9	130.2	110.3	177.4	116.5	118.5	131.5	131.1	144.1
Q9Z0F7	Gamma-synuclein OS=Mus musculus OX=10090 GN=Sncg PE=1 SV=1	10.516	2	2	2	Sncg	-0.18	0.953379	93.9	106.1	190.7	847.9	205	287.7	219.2	228.3	247.7	294.4	820.2	171.9
Q3TXN1	Prostaglandin reductase 2 OS=Mus musculus OX=10090 GN=Ptgr2 PE=1 SV=1	7.662	3	3	3	Ptgr2	-0.08	0.955375	97.3	102.7	697	774.6	778.4	856.7	1178.2	753.5	1006.5	821.5	719.7	977.2
Q6PA06	Atlastin-2 OS=Mus musculus OX=10090 GN=Atl2 PE=1 SV=1	27.972	5	7	5	Atl2	-0.01	0.955619	99.6	100.4	2307.8	1985.5	2151.8	2143.5	2182.2	2168	2177.1	1914.1	2095.4	2405.5
O35945	Aldehyde dehydrogenase, cytosolic 1 OS=Mus musculus OX=10090 GN=Aldh1a7 PE=1 SV=1	46.78	6	7	1	Aldh1a7	-0.01	0.956276	99.7	100.3	83.6	141.1	251.2	174	236.2	74	108.4	175.2	273.1	288.9
A1BN54	Alpha actinin 1a OS=Mus musculus OX=10090 GN=Actn1 PE=1 SV=1	168.709	22	63	4	Actn1	-0.02	0.956394	99.4	100.6	959.4	1148.5	880.6	1024	947.2	941.8	972.7	971	1260.4	858.1
O09161	Calsequestrin-2 OS=Mus musculus OX=10090 GN=Casq2 PE=1 SV=3	40.371	8	10	8	Casq2	0.1	0.957153	103.5	96.5	2465	2288.1	2402.5	2995.4	2362.4	2242	2192.8	4198.7	1697.6	2863.1
Q66JS6	Eukaryotic translation initiation factor 3 subunit J-B OS=Mus musculus OX=10090 GN=Eif3j2 PE=1 SV=1	13.346	3	4	3	Eif3j2	0.07	0.95764	102.6	97.4	724	854.5	659.2	780.3	843.5	714.6	723	772.3	892.1	741.2
Q9R1P0	Proteasome subunit alpha type-4 OS=Mus musculus OX=10090 GN=Psma4 PE=1 SV=1	17.176	4	4	4	Psma4	0.07	0.959709	102.6	97.4	1111	1055.2	1273.3	1357.2	1394.1	1196	1144.1	1209.2	1266	1327.2
Q64525	Histone H2B type 2-B OS=Mus musculus OX=10090 GN=Hist2h2bb PE=1 SV=3	33.027	8	10	8	Hist2h2bb	0.08	0.960837	102.9	97.1	3816.1	3983	3670.9	3686.2	2669.8	3725.9	3464.3	3480.6	4103.7	3044.8
Q9DCW4	Electron transfer flavoprotein subunit beta OS=Mus musculus OX=10090 GN=Etfb PE=1 SV=3	86.383	15	27	15	Etfb	0.12	0.96091	104.2	95.8	6325.8	6324.8	5668.7	6182.2	6491.1	5705.5	5811.3	7996.2	5393.4	6486.8
Q8BGB7	Enolase-phosphatase E1 OS=Mus musculus OX=10090 GN=Enoph1 PE=1 SV=1	10.033	2	2	2	Enoph1	-0.01	0.961849	99.6	100.4	244.5	231.5	229.7	253.5	283.4	243.3	274.9	210.7	246.6	273
Q99KR7	Peptidyl-prolyl cis-trans isomerase F, mitochondrial OS=Mus musculus OX=10090 GN=Ppif PE=1 SV=1	27.95	8	10	6	Ppif	0.13	0.962431	104.5	95.5	2248.4	2145.7	2059.8	2374.2	2226.9	1984.8	2035.2	2893.6	1977	2231.4
P97457	Myosin regulatory light chain 11 OS=Mus musculus OX=10090 GN=Myl11 PE=1 SV=3	373.895	28	338	18	Myl11	-0.02	0.962587	99.3	100.7	45242.5	83368.4	50973.2	61237.2	72646	64834.4	64370.8	55455.7	62153.8	57776.3
Q8BVJ7	PDZ and LIM domain protein 7 OS=Mus musculus OX=10090 GN=Pdlim7 PE=1 SV=1	87.545	14	24	14	Pdlim7	-0.06	0.964252	97.9	102.1	6038.3	6164.8	5093.2	5147.4	5423.4	6051.3	6169.1	4381.4	5629.6	5651.1
Q61425	Hydroxyacyl-coenzyme A dehydrogenase, mitochondrial OS=Mus musculus OX=10090 GN=Hadh PE=1 SV=2	108.324	20	28	20	Hadh	0.08	0.965617	102.9	97.1	7146	7395.4	8020.9	9119	9186	6936.8	6712.2	11271.5	7571.7	9158.9
Q64433	10 kDa heat shock protein, mitochondrial OS=Mus musculus OX=10090 GN=Hspe1 PE=1 SV=2	34.27	8	11	8	Hspe1	-0.03	0.965702	99	101	2443.6	2924	2325.2	2474.7	2884.6	2526.7	2478.6	3165.3	2279.5	2583.3
Q8K2B3	Succinate dehydrogenase [ubiquinone] flavoprotein subunit, mitochondrial OS=Mus musculus OX=10090 GN=Sdha PE=1 SV=1	136.367	22	38	22	Sdha	0.16	0.966835	105.7	94.3	11242.4	9678	11564	12222.7	11840	9720.7	10088	13823.7	10320.4	12788.1
P28474	Alcohol dehydrogenase class-3 OS=Mus musculus OX=10090 GN=Adh5 PE=1 SV=3	38.191	8	10	8	Adh5	-0.04	0.967526	98.8	101.2	3036.5	2730.4	2717.1	2850.9	3042.3	3320	3169.3	2455	2554.2	2921.3
Q99L13	3-hydroxyisobutyrate dehydrogenase, mitochondrial OS=Mus musculus OX=10090 GN=Hibadh PE=1 SV=1	58.13	7	7	7	Hibadh	0.19	0.967738	106.5	93.5	514.5	677.6	678.6	748.4	715	581.4	596.3	842.8	583.9	757.9
O35490	Betaine--homocysteine S-methyltransferase 1 OS=Mus musculus OX=10090 GN=Bhmt PE=1 SV=1	23.132	2	3	2	Bhmt	-0.08	0.96781	97.2	102.8	321.4	414.8	294.7	547.1	265.8	364.1	327	340.2	441.9	309.6
P08207	Protein S100-A10 OS=Mus musculus OX=10090 GN=S100a10 PE=1 SV=2	21.33	3	4	3	S100a10	0.24	0.967841	108.2	91.8	943.6	1764.9	1396.1	1630.1	1725.5	1408.9	1351.8	1190.5	2153.3	1383
P47738	Aldehyde dehydrogenase, mitochondrial OS=Mus musculus OX=10090 GN=Aldh2 PE=1 SV=1	48.542	8	8	8	Aldh2	0.04	0.968442	101.4	98.6	1096.7	1117.4	1300.4	1323.2	1376.3	1098.1	1100.7	1264.6	1330.3	1407.3
Q9CQX8	Alpha-ketoglutarate dehydrogenase component 4 OS=Mus musculus OX=10090 GN=Mrps36 PE=1 SV=1	17.771	3	3	3	Mrps36	0.12	0.968833	104.3	95.7	198.1	200.5	174.6	192.6	197	170.2	174.7	237.5	180.9	203.1
P45376	Aldo-keto reductase family 1 member B1 OS=Mus musculus OX=10090 GN=Akr1b1 PE=1 SV=3	87.219	18	32	17	Akr1b1	-0.04	0.968986	98.5	101.5	12107.4	9257.5	11242	11187.5	12933.5	11376.4	11578.1	9913.6	11725.7	12066.6
Q9WUM5	Succinate--CoA ligase [ADP/GDP-forming] subunit alpha, mitochondrial OS=Mus musculus OX=10090 GN=Suclg1 PE=1 SV=4	49.421	8	13	8	Suclg1	0.06	0.969246	102.2	97.8	2440.2	1699.7	2356.6	2451.9	2324.4	1743.2	2255.3	2526.2	1873.8	2924.1
D3YUM1	NADH dehydrogenase [ubiquinone] flavoprotein 1, mitochondrial OS=Mus musculus OX=10090 GN=Ndufv1 PE=1 SV=1	137.904	20	28	20	Ndufv1	0.06	0.969537	102.2	97.8	6369.7	5525.8	6637	7630.3	7701.2	5927	6347.4	8144.2	5837.3	7817.9
Q9CQ69	Cytochrome b-c1 complex subunit 8 OS=Mus musculus OX=10090 GN=Uqcrq PE=1 SV=3	50.173	8	11	8	Uqcrq	0.26	0.970685	109	91	4218.5	3221.1	3673.5	4254.3	3974.6	3317.2	3285.2	5240.4	3293.7	4394.5
Q61937	Nucleophosmin OS=Mus musculus OX=10090 GN=Npm1 PE=1 SV=1	13.274	5	5	5	Npm1	0.06	0.97077	102.2	97.8	1672.1	2724	1761.8	2203.9	2453.8	2107.2	2243.3	1791	2486.2	2019.5
P13020	Gelsolin OS=Mus musculus OX=10090 GN=Gsn PE=1 SV=3	29.809	6	6	6	Gsn	0.04	0.972303	101.3	98.7	1469.8	1580.3	1572.3	1697.6	1633.7	1539.3	1404.4	1360.4	2150.9	1626.1
P52503	NADH dehydrogenase [ubiquinone] iron-sulfur protein 6, mitochondrial OS=Mus musculus OX=10090 GN=Ndufs6 PE=1 SV=2	65.787	7	11	7	Ndufs6	0.16	0.972847	105.4	94.6	1934.5	3207.3	2512.3	2801.8	2814.9	2514.4	2449.6	3301.8	2368	2599.9
P63094	Guanine nucleotide-binding protein G(s) subunit alpha isoforms short OS=Mus musculus OX=10090 GN=Gnas PE=1 SV=1	14.957	2	2	2	Gnas	-0.05	0.97299	98.3	101.7	54.7	38.9	38.1	30.2	40.8	36.4	33.1	41.8	48.4	40.3
P54923	ADP-ribosylhydrolase ARH1 OS=Mus musculus OX=10090 GN=Adprh PE=1 SV=1	6.228	2	2	2	Adprh	0.12	0.973069	104.2	95.8	702.4	557.8	722.9	717.8	780.2	631.5	654.5	659.5	751.4	783.9
Q9Z1N5	Spliceosome RNA helicase Ddx39b OS=Mus musculus OX=10090 GN=Ddx39b PE=1 SV=1	6.682	2	2	2	Ddx39b	-0.05	0.973133	98.1	101.9	460.1	516.5	516.3	540.9	655.9	549.3	521.7	524.5	545.8	536.1
Q6ZQI3	Malectin OS=Mus musculus OX=10090 GN=Mlec PE=1 SV=2	11.79	2	4	2	Mlec	-0.17	0.973277	94.3	105.7	1258.6	847.7	898.5	922.9	807.7	1008	947.7	719.4	1037.5	1020.4
Q99JY0	Trifunctional enzyme subunit beta, mitochondrial OS=Mus musculus OX=10090 GN=Hadhb PE=1 SV=1	83.279	15	23	15	Hadhb	0.08	0.974929	102.9	97.1	6279.9	5114.1	6372.6	6504.2	6999.5	5841.5	6014.7	7138.6	5114.9	7166
Q9Z0P5	Twinfilin-2 OS=Mus musculus OX=10090 GN=Twf2 PE=1 SV=1	5.959	3	3	3	Twf2	-0.01	0.974948	99.6	100.4	601	716	845.3	872.2	1123	748.6	851.7	865.9	745	882.2
Q9D898	Actin-related protein 2/3 complex subunit 5-like protein OS=Mus musculus OX=10090 GN=Arpc5l PE=1 SV=1	12.327	2	2	2	Arpc5l	0.09	0.975713	103.1	96.9	514.6	472	346	399.3	477.3	443.5	468.4	393	403.6	479.7
Q9WV55	Vesicle-associated membrane protein-associated protein A OS=Mus musculus OX=10090 GN=Vapa PE=1 SV=2	73.729	11	16	10	Vapa	-0.01	0.976302	99.6	100.4	3189.5	3845.7	2882.6	3434.9	4183.4	3461.5	3438.8	2999.3	3840.7	3660.9
Q3UXJ2	Transforming growth factor-beta-induced protein ig-h3 OS=Mus musculus OX=10090 GN=Tgfbi PE=1 SV=1	31.904	5	5	5	Tgfbi	-0.16	0.976987	94.4	105.6	826.6	829.1	728.4	1109.2	1066.2	826.7	1004.8	696	1119.3	928.2
P0DP27	Calmodulin-2 OS=Mus musculus OX=10090 GN=Calm2 PE=1 SV=1	156.896	11	34	7	Calm2	-0.2	0.979655	93.1	106.9	4023.8	6203.1	4205.4	4406	5062.8	5449	5062.5	3926.3	5088.4	4304.4
Q9D6S7	Ribosome-recycling factor, mitochondrial OS=Mus musculus OX=10090 GN=Mrrf PE=1 SV=1	18.594	2	2	2	Mrrf	0.09	0.980211	103	97	204.2	193.7	135.6	139.7	164.8	155.3	153.9	234.4	134.9	160.7
O09165	Calsequestrin-1 OS=Mus musculus OX=10090 GN=Casq1 PE=1 SV=3	334.717	22	119	22	Casq1	-0.06	0.9811	97.9	102.1	20783.5	28249	22119.6	22222.7	23044.9	28817	23176	16694.5	28678.9	21096.5
G3UXL2	ribose-phosphate diphosphokinase OS=Mus musculus OX=10090 GN=Prps1l3 PE=3 SV=1	41.078	8	8	8	Prps1l3	-0.15	0.983242	94.8	105.2	2385.4	1538.8	2601	1912.3	1696.2	2120.1	2026.3	1455.4	2247	2235.1
F8WJ64	Acyl carrier protein (Fragment) OS=Mus musculus OX=10090 GN=Ndufab1 PE=1 SV=1	14.004	3	5	3	Ndufab1	-0.08	0.983566	97.3	102.7	1498.1	2139	1585	1860.8	2445.6	1737.9	1965.9	2321.8	1484.5	1987.5
P49722	Proteasome subunit alpha type-2 OS=Mus musculus OX=10090 GN=Psma2 PE=1 SV=3	18.723	2	2	2	Psma2	0.13	0.983774	104.5	95.5	190.9	180	246.4	261.3	228.6	202.9	200.5	209.1	256.7	229.5
Q9CR00	26S proteasome non-ATPase regulatory subunit 9 OS=Mus musculus OX=10090 GN=Psmd9 PE=1 SV=1	17.519	4	5	4	Psmd9	-0.16	0.984496	94.5	105.5	1117.6	1409.2	713.9	746.8	768.5	839.3	861.6	858.3	1416.9	746.7
Q99NF7	protein-serine/threonine phosphatase OS=Mus musculus OX=10090 GN=Ppm1b PE=1 SV=1	4.884	2	3	1	Ppm1b	0.21	0.984773	107.3	92.7	451.9	755.5	532.7	713.8	674.8	556	583.4	667.5	749.8	533.5
Q8BK84	Dual specificity phosphatase 29 OS=Mus musculus OX=10090 GN=Dusp29 PE=1 SV=1	23.604	7	8	7	Dusp29	-0.04	0.985972	98.5	101.5	1258.5	952.5	891.5	987.2	1101.6	1043.1	1108.2	1018.1	993.7	987.8
Q64152	Transcription factor BTF3 OS=Mus musculus OX=10090 GN=Btf3 PE=1 SV=3	31.186	4	4	4	Btf3	0	0.986478	100	100	242.1	327.9	252.8	315.9	274.9	308.3	272.8	274.7	298.5	251.1
P61161	Actin-related protein 2 OS=Mus musculus OX=10090 GN=Actr2 PE=1 SV=1	7.313	2	48	1	Actr2	0.08	0.986829	102.7	97.3	141.9	143.9	132	140.5	142.5	134.4	118	141.5	194.3	124.7
P21981	Protein-glutamine gamma-glutamyltransferase 2 OS=Mus musculus OX=10090 GN=Tgm2 PE=1 SV=4	33.907	4	4	4	Tgm2	-0.01	0.987193	99.6	100.4	816.4	666.5	697.3	816.1	730.4	743.7	684.7	735.9	1001	607.7
D3Z7H8	Cartilage intermediate layer protein 2 OS=Mus musculus OX=10090 GN=Cilp2 PE=1 SV=1	8.397	3	3	3	Cilp2	0.25	0.988498	108.6	91.4	585.1	738.8	390	572.6	383.1	481.8	446.3	548.9	752.7	411.3
P55302	Alpha-2-macroglobulin receptor-associated protein OS=Mus musculus OX=10090 GN=Lrpap1 PE=1 SV=1	29.722	5	5	5	Lrpap1	-0.25	0.988984	91.5	108.5	931.5	1241.8	926.3	923.4	1101.4	1127.2	1169.2	722.6	1105.5	1027.3
Q3TVI8	Pre-B-cell leukemia transcription factor-interacting protein 1 OS=Mus musculus OX=10090 GN=Pbxip1 PE=1 SV=2	82.204	13	16	13	Pbxip1	0.1	0.990242	103.6	96.4	3991.1	4002.1	3076.8	3728.8	4019.3	4304.2	3712.8	3411.1	4009.1	3355.7
Q91VA7	Isocitrate dehydrogenase [NAD] subunit, mitochondrial OS=Mus musculus OX=10090 GN=Idh3b PE=1 SV=1	78.049	17	22	16	Idh3b	0.2	0.990981	107	93	5199.3	4241.6	5553.8	5924	5131.8	4477.7	4395.6	7259.9	4520.2	5803.3
Q64727	Vinculin OS=Mus musculus OX=10090 GN=Vcl PE=1 SV=4	142.806	25	28	25	Vcl	0.18	0.99332	106.4	93.6	4370.4	5711.3	4092.1	5575	6155.9	4908.5	4906.3	5066.3	6370.8	4529
P28481	Collagen alpha-1(II) chain OS=Mus musculus OX=10090 GN=Col2a1 PE=1 SV=2	6.545	2	4	2	Col2a1	-0.11	0.99407	96.3	103.7	299.3	1227.6	280.2	377.2	227.6	261	322.2	360.1	1192.4	248.7
B1B0C7	Basement membrane-specific heparan sulfate proteoglycan core protein OS=Mus musculus OX=10090 GN=Hspg2 PE=1 SV=1	74.62	16	18	16	Hspg2	0.01	0.994429	100.3	99.7	3429	3011.3	2978.5	2911.2	2630.7	2959.6	2736.9	2994.7	3445.6	2812.2
Q99MR9	Protein phosphatase 1 regulatory subunit 3A OS=Mus musculus OX=10090 GN=Ppp1r3a PE=1 SV=2	141.929	23	23	23	Ppp1r3a	0.02	0.995946	100.5	99.5	3338.2	4301.4	3443.3	3892.8	4311.1	3875.2	3851.7	3627.6	4006.6	3819
B1AXP6	Mitochondrial import receptor subunit TOM5 homolog OS=Mus musculus OX=10090 GN=Tomm5 PE=3 SV=1	5.184	2	2	2	Tomm5	0.12	0.996302	104	96	265.4	411.5	274.3	338	333	302.3	307.2	399	292.5	310.5
P58252	Elongation factor 2 OS=Mus musculus OX=10090 GN=Eef2 PE=1 SV=2	230.466	37	46	37	Eef2	0.03	0.996789	101.1	98.9	11560.5	9786.5	11786	12731	13322	10843.6	10919	11524.3	12227.5	13536
A0A0R4J1B0	Troponin T, fast skeletal muscle OS=Mus musculus OX=10090 GN=Tnnt3 PE=1 SV=1	255.523	27	131	1	Tnnt3	0.4	0.998309	113.7	86.3	214.3	360.9	191.8	233.9	267.2	299	164	175.2	605.4	177.6
O70571	[Pyruvate dehydrogenase (acetyl-transferring)] kinase isozyme 4, mitochondrial OS=Mus musculus OX=10090 GN=Pdk4 PE=1 SV=1	57.975	12	15	12	Pdk4	-0.02	0.998737	99.3	100.7	3735.8	3096.3	2910.1	3680.2	4628.6	3172.8	3731	3903.2	2859.3	4344.3
P02769	SWISS-PROT:P02769 (Bos taurus) Bovine serum albumin precursor	17.312	4	6	1	ALB	-0.06	0.999981	98	102	373.3	230.9	324.7	254.1	297.1	331.8	250.5	309.2	350.2	234.8

## Sheet: abundance_liver
Accession	Description	Sum PEP Score	# Peptides	# PSMs	# Unique Peptides	Gene Symbol	Abundance Ratio (log2): (dKO) / (wt)	Abundance Ratio adjusted P-Value: (dKO) / (wt)	Abundances (Grouped): dKO	Abundances (Grouped): wt	Abundances (Normalized): F6: 127N, Sample, liver, dKO	Abundances (Normalized): F6: 128N, Sample, liver, dKO	Abundances (Normalized): F6: 129N, Sample, liver, dKO	Abundances (Normalized): F6: 130N, Sample, liver, dKO	Abundances (Normalized): F6: 131, Sample, liver, dKO	Abundances (Normalized): F6: 126, Sample, liver, wt	Abundances (Normalized): F6: 127C, Sample, liver, wt	Abundances (Normalized): F6: 128C, Sample, liver, wt	Abundances (Normalized): F6: 129C, Sample, liver, wt	Abundances (Normalized): F6: 130C, Sample, liver, wt
Q9R257	Heme-binding protein 1 OS=Mus musculus OX=10090 GN=Hebp1 PE=1 SV=2	38.549	8	12	8	Hebp1	0.78	2.04943e-05	126.4	73.6	2754.6	2821.4	3297.3	3093.3	2535.6	1509.1	1641.4	1845.9	1809.1	1596.8
V9GX22	Transmembrane protein 254 OS=Mus musculus OX=10090 GN=Tmem254 PE=1 SV=1	9.944	2	3	2	Tmem254	-0.3	0.000268773	89.7	110.3	485.1	413.1	447.3	466.7	469.5	599.8	579.8	567.5	574.1	538.7
P0DN91	Transmembrane protein 254c OS=Mus musculus OX=10090 GN=Tmem254c PE=1 SV=1	15.847	2	2	2	Tmem254c	-0.52	0.000297692	82.2	117.8	298.6	253.1	281.9	233.9	277.4	383.6	398.4	397.2	361.3	405.4
Q9QY76	Vesicle-associated membrane protein-associated protein B OS=Mus musculus OX=10090 GN=Vapb PE=1 SV=3	62.524	13	18	12	Vapb	-0.18	0.0016643	93.7	106.3	3250.7	3495.2	3252.3	3207.5	3383.8	3753.1	3716.3	3651.1	3477.4	3688.9
Q91WL5	Cytochrome P450 4A12A OS=Mus musculus OX=10090 GN=Cyp4a12a PE=1 SV=2	97.342	22	31	4	Cyp4a12a	-0.39	0.00198182	86.4	113.6	3446.1	3068.9	2691.6	3335.8	3080	3761.3	3713.9	4046	4523.5	4066
Q99N42	Thymidine phosphorylase OS=Mus musculus OX=10090 GN=Tymp PE=2 SV=1	28.474	4	7	4	Tymp	0.52	0.00269444	117.7	82.3	961.5	765.8	1035.5	977.6	790.6	574.6	627.3	673.2	671.8	675.8
Q61696	Heat shock 70 kDa protein 1A OS=Mus musculus OX=10090 GN=Hspa1a PE=1 SV=2	66.267	16	40	11	Hspa1a	-0.21	0.00276669	92.9	107.1	3666.8	3289	3111.6	3773.5	3713.1	4110.2	4042.9	4771.3	4591	4229.2
Q9D1D4	Transmembrane emp24 domain-containing protein 10 OS=Mus musculus OX=10090 GN=Tmed10 PE=1 SV=1	45.851	8	11	8	Tmed10	-0.12	0.00339916	95.8	104.2	2093.2	2178.1	2110.9	2147.9	2094.6	2357.7	2217.6	2361.4	2296	2212.9
A0A494BAI5	Ferrochelatase OS=Mus musculus OX=10090 GN=Fech PE=1 SV=1	82.063	14	22	14	Fech	-0.09	0.00344563	96.8	103.2	3318.9	3343.5	3172	3420.3	3385.7	3673.3	3497.6	3566.1	3596	3484.1
E9PUM4	Talin-2 OS=Mus musculus OX=10090 GN=Tln2 PE=1 SV=1	100.913	27	32	10	Tln2	-0.15	0.00412447	94.9	105.1	1644.4	1517.6	1630.4	1615.8	1666.7	1742.6	1967	1915.3	1737.5	1804.3
P28658	Ataxin-10 OS=Mus musculus OX=10090 GN=Atxn10 PE=1 SV=2	19.081	3	3	3	Atxn10	-0.24	0.00434714	91.6	108.4	205.3	214.7	207.4	242.9	219.8	257	247.6	264.9	241.6	254
P50580	Proliferation-associated protein 2G4 OS=Mus musculus OX=10090 GN=Pa2g4 PE=1 SV=3	91.913	15	25	15	Pa2g4	-0.09	0.00446519	96.9	103.1	5223.9	5330.5	5119.9	5424.8	5402.7	5675.2	5531	5737.2	5774.2	5445.9
Q9DBE0	Cysteine sulfinic acid decarboxylase OS=Mus musculus OX=10090 GN=Csad PE=1 SV=1	157.014	27	38	27	Csad	-0.33	0.00449315	88.6	111.4	8612.9	6241.7	8597.6	8194.5	8404.7	10560.6	12467	12177.3	9650.9	10009.4
A8Y5N4	17-beta-hydroxysteroid dehydrogenase 13 OS=Mus musculus OX=10090 GN=Hsd17b13 PE=1 SV=1	89.893	15	18	1	Hsd17b13	-0.25	0.00452554	91.3	108.7	150.3	158.3	135	132.1	144	162.6	179	171.3	158	182
B1AUN2	Eukaryotic translation initiation factor 2B, subunit 3 OS=Mus musculus OX=10090 GN=Eif2b3 PE=1 SV=1	10.006	3	3	3	Eif2b3	-0.15	0.00525851	94.7	105.3	475	484.8	480.5	450.3	528.5	534.7	528.1	565.7	533.2	575
Q66JS6	Eukaryotic translation initiation factor 3 subunit J-B OS=Mus musculus OX=10090 GN=Eif3j2 PE=1 SV=1	68.959	10	13	10	Eif3j2	-0.16	0.00638823	94.4	105.6	2031.8	2250.1	2111.7	2096.9	2227.5	2432.4	2314.6	2415	2360.3	2228.7
O35423	Alanine--glyoxylate aminotransferase OS=Mus musculus OX=10090 GN=Agxt PE=1 SV=3	78.978	17	24	17	Agxt	0.14	0.00649702	104.8	95.2	7295.8	8334.8	7113.9	7397.8	8223.8	6726.7	6937.4	6098.7	6437.8	6761.3
P28650	Adenylosuccinate synthetase isozyme 1 OS=Mus musculus OX=10090 GN=Adss1 PE=1 SV=2	28.026	8	8	7	Adss1	0.24	0.0064977	108.4	91.6	1933.7	1558.7	1615	1560.8	1538.3	1284.8	1318	1313.3	1332.8	1361.8
Q8BTU6	RNA helicase OS=Mus musculus OX=10090 GN=Eif4a2 PE=1 SV=1	121.879	20	28	6	Eif4a2	-0.14	0.00985516	95.2	104.8	678.4	723	625.7	694.7	677.2	771.6	725	779	727.7	747.5
P48722	Heat shock 70 kDa protein 4L OS=Mus musculus OX=10090 GN=Hspa4l PE=1 SV=2	26.488	7	8	6	Hspa4l	-0.14	0.0100161	95	105	1012.4	1016.6	1026.4	1020.7	1080.2	1127.7	1064.5	1221	1148	1108.1
Q9DCJ5	NADH dehydrogenase [ubiquinone] 1 alpha subcomplex subunit 8 OS=Mus musculus OX=10090 GN=Ndufa8 PE=1 SV=3	35.779	7	9	7	Ndufa8	-0.12	0.0102125	95.8	104.2	1900.4	1889.5	1963	2092.5	1940.6	2109.4	2033.8	2168.1	2204.1	2073.6
Q9CX34	Protein SGT1 homolog OS=Mus musculus OX=10090 GN=Sugt1 PE=1 SV=3	10.956	3	4	3	Sugt1	-0.12	0.0105255	96	104	656	700.1	681.7	709.1	693.2	751.6	757.1	751.1	698.9	723.1
Q8VEK3	Heterogeneous nuclear ribonucleoprotein U OS=Mus musculus OX=10090 GN=Hnrnpu PE=1 SV=1	166.082	30	43	30	Hnrnpu	-0.07	0.0106972	97.6	102.4	9538.1	9894.5	9646.4	10170.2	10093.8	10265.2	10534	10391.4	10540.2	10190.7
D3Z0M9	RNA helicase OS=Mus musculus OX=10090 GN=Ddx23 PE=1 SV=1	14.274	4	4	4	Ddx23	-0.16	0.0107067	94.3	105.7	217.9	243.6	253.5	260.5	248	262.3	276.8	315.5	279.2	277.8
P20029	Endoplasmic reticulum chaperone BiP OS=Mus musculus OX=10090 GN=Hspa5 PE=1 SV=3	305.466	44	122	41	Hspa5	-0.09	0.010796	96.9	103.1	22152.1	24684.7	23282.2	25315.8	25032.9	25886.5	26256.4	27905.5	27610.3	25921.8
Q8VDM6	Heterogeneous nuclear ribonucleoprotein U-like protein 1 OS=Mus musculus OX=10090 GN=Hnrnpul1 PE=1 SV=1	19.432	4	5	4	Hnrnpul1	-0.08	0.011065	97.1	102.9	488.6	519.7	518.2	507.2	528.2	571.7	544	520.7	553.4	548.9
P0DN34	NADH dehydrogenase [ubiquinone] 1 beta subcomplex subunit 1 OS=Mus musculus OX=10090 GN=Ndufb1 PE=1 SV=1	8.866	3	4	3	Ndufb1	-0.08	0.0113256	97.2	102.8	1624.8	1648.5	1624.6	1661.9	1665.7	1746.3	1650.8	1710.9	1742.7	1746.7
Q61081	Hsp90 co-chaperone Cdc37 OS=Mus musculus OX=10090 GN=Cdc37 PE=1 SV=1	52.453	9	16	9	Cdc37	0.23	0.0130899	108.1	91.9	2491.7	2164.6	2487.9	2457.3	2214.1	2091.1	2002.5	2132.9	2204.9	2027.7
E9Q3Q6	CD166 antigen OS=Mus musculus OX=10090 GN=Alcam PE=1 SV=1	55.037	11	13	11	Alcam	-0.15	0.0139525	94.7	105.3	1778.5	1883.6	1683.2	1729.6	1853.5	2035.6	2094.3	1857.1	1976	1880.2
Q99N92	39S ribosomal protein L27, mitochondrial OS=Mus musculus OX=10090 GN=Mrpl27 PE=1 SV=1	7.117	2	2	2	Mrpl27	-0.14	0.0140698	95.3	104.7	116	115.7	115.6	113.2	114.2	127.1	118.4	131.5	120.6	132.2
A2A4P3	Predicted gene, 27029 OS=Mus musculus OX=10090 GN=Gm27029 PE=3 SV=1	18.467	4	4	4	Gm27029	0.12	0.014085	104.2	95.8	529.7	470.8	501.5	525.9	479.6	445.7	445.4	467.2	466.4	461.3
P97449	Aminopeptidase N OS=Mus musculus OX=10090 GN=Anpep PE=1 SV=4	118.784	19	23	19	Anpep	-0.06	0.0142658	98	102	4420.5	4367.4	4310	4350.5	4089.4	4521.5	4671.9	4396.4	4617.5	4525.3
G3X8T3	Carboxypeptidase OS=Mus musculus OX=10090 GN=Ctsa PE=1 SV=1	35.437	7	8	7	Ctsa	-0.27	0.0147486	90.8	109.2	1328.4	1512.4	1334.9	1328.8	1512.3	1691.7	1610.8	1606	1446	1605.4
Q80UW8	DNA-directed RNA polymerases I, II, and III subunit RPABC1 OS=Mus musculus OX=10090 GN=Polr2e PE=1 SV=1	6.858	2	2	2	Polr2e	0.44	0.0147532	115.3	84.7	648.4	612.7	485.7	615.5	519	406.3	400.2	528.4	485.4	450.5
Q61937	Nucleophosmin OS=Mus musculus OX=10090 GN=Npm1 PE=1 SV=1	59.445	13	22	13	Npm1	-0.13	0.014889	95.5	104.5	4831.9	5885.7	5714.6	5315.5	5825.2	6302.3	6788.3	6255	6255.1	6070.5
Q9R0P5	Destrin OS=Mus musculus OX=10090 GN=Dstn PE=1 SV=3	47.818	9	15	8	Dstn	-0.12	0.0149062	96	104	1479.2	1510.3	1462.8	1566.7	1466.4	1603.4	1551.7	1635.3	1686.2	1534.6
Q71RI9	Kynurenine--oxoglutarate transaminase 3 OS=Mus musculus OX=10090 GN=Kyat3 PE=1 SV=1	62.416	11	20	10	Kyat3	0.17	0.0157591	106	94	2825.6	2757.1	3041.7	3240.1	3036	2669.8	2390.2	2737.6	2694.7	2741.7
P62849	40S ribosomal protein S24 OS=Mus musculus OX=10090 GN=Rps24 PE=1 SV=1	28.296	5	10	5	Rps24	-0.09	0.0158866	96.8	103.2	1842.9	2044.7	1982	2014	2107.6	2146.5	2113.3	2222.7	2269.5	2116.3
Q6P6M7	O-phosphoseryl-tRNA(Sec) selenium transferase OS=Mus musculus OX=10090 GN=Sepsecs PE=1 SV=2	14.338	4	4	4	Sepsecs	-0.14	0.0158911	95.1	104.9	732.2	738.2	704.1	721.2	805.9	785.1	808.3	918.1	794.7	835.5
Q9Z2I8	Succinate--CoA ligase [GDP-forming] subunit beta, mitochondrial OS=Mus musculus OX=10090 GN=Suclg2 PE=1 SV=3	191.757	27	51	27	Suclg2	-0.12	0.0159409	95.9	104.1	10772.7	11416.8	10723.2	10900.2	11654.5	11824.7	11466.2	11981.9	11588.2	12341.8
O35685	Nuclear migration protein nudC OS=Mus musculus OX=10090 GN=Nudc PE=1 SV=1	47.881	9	9	8	Nudc	-0.09	0.0159721	96.9	103.1	1393.6	1495.3	1353.7	1449.4	1461.1	1502.3	1578.2	1542.6	1553.5	1475
Q8BI84	Transport and Golgi organization protein 1 homolog OS=Mus musculus OX=10090 GN=Mia3 PE=1 SV=2	181.938	37	40	37	Mia3	-0.09	0.016316	96.9	103.1	6656.1	6916	6569.4	6400.6	6748.7	7411.8	7746.5	6981.2	6892.6	7079.4
H3BLB7	Insulin-like growth factor-binding protein 4 OS=Mus musculus OX=10090 GN=Igfbp4 PE=1 SV=1	3.22	2	3	2	Igfbp4	-0.26	0.0163252	90.9	109.1	92.8	104.8	98.4	80.9	102.8	122	120.9	112.3	100.5	118
Q9D0R2	Threonine--tRNA ligase 1, cytoplasmic OS=Mus musculus OX=10090 GN=Tars1 PE=1 SV=2	84.096	17	21	17	Tars1	-0.11	0.0170138	96	104	4011.3	4246.9	3905.3	3933.6	4176.7	4343.8	4201.9	4663.6	4396.5	4238.5
Q61233	Plastin-2 OS=Mus musculus OX=10090 GN=Lcp1 PE=1 SV=4	137.81	26	36	21	Lcp1	-0.09	0.0170428	96.9	103.1	4929.1	5002.7	4662.7	4753.5	5000.7	5184	5242.6	5481.7	5317.9	4906.2
P12970	60S ribosomal protein L7a OS=Mus musculus OX=10090 GN=Rpl7a PE=1 SV=2	98.178	16	22	16	Rpl7a	-0.12	0.0175729	95.7	104.3	4280.5	4703.9	4384.6	4796.7	4926	5050	5162.5	5126.3	5234.1	4870.8
Q99L27	GMP reductase 2 OS=Mus musculus OX=10090 GN=Gmpr2 PE=1 SV=2	10.023	2	2	2	Gmpr2	0.13	0.0176149	104.5	95.5	971.6	952	880.3	957	891.7	879	842.7	869.4	883	846.8
Q9D826	Peroxisomal sarcosine oxidase OS=Mus musculus OX=10090 GN=Pipox PE=1 SV=1	64.414	15	18	15	Pipox	0.11	0.0176151	103.9	96.1	4588.1	4766.7	4623.1	4410.9	4373	4360.3	4340.5	4094.4	3848.5	4247.2
P62754	40S ribosomal protein S6 OS=Mus musculus OX=10090 GN=Rps6 PE=1 SV=1	81.37	12	31	12	Rps6	-0.09	0.0176549	96.7	103.3	5829	5935.6	5605.1	6225.2	6119.8	6339.5	6098	6733.1	6575.8	6295
P05201	Aspartate aminotransferase, cytoplasmic OS=Mus musculus OX=10090 GN=Got1 PE=1 SV=3	165.379	29	56	29	Got1	0.21	0.017873	107.4	92.6	14070.5	14497.8	14738.6	13554.4	14878.2	12033.2	12504.3	12714.5	14424.7	12205.9
Q8R086	Sulfite oxidase, mitochondrial OS=Mus musculus OX=10090 GN=Suox PE=1 SV=2	117.228	21	40	21	Suox	0.1	0.0181302	103.6	96.4	8753	8644.7	9039.9	8516.2	8312	8494	8200.7	7689.7	7529.6	8050.5
Q5SV41	Phosphatidylcholine transfer protein OS=Mus musculus OX=10090 GN=Pctp PE=1 SV=1	19.291	4	4	4	Pctp	-0.06	0.0182843	97.8	102.2	1048.3	1125.7	1122.8	1139.4	1093.9	1199.2	1173.1	1160.3	1127.2	1240
Q61941	NAD(P) transhydrogenase, mitochondrial OS=Mus musculus OX=10090 GN=Nnt PE=1 SV=2	120.846	26	32	26	Nnt	0.49	0.0183194	116.7	83.3	8664.7	9277.6	9775.9	10246.2	9671.1	3908.3	6900.6	6824.4	6901.4	7146.1
Q9WUD0	Cytochrome P450 OS=Mus musculus OX=10090 GN=Cyp2b10 PE=1 SV=1	49.989	9	12	9	Cyp2b10	0.25	0.0186303	108.7	91.3	1635.7	1593.4	2184.7	2354.2	1645.7	1432.1	1350.8	1382	1211.1	1535.8
A0A494BB95	Eukaryotic translation initiation factor 4C OS=Mus musculus OX=10090 GN=Eif1a PE=1 SV=1	32.637	9	12	9	Eif1a	-0.09	0.0186958	96.9	103.1	2281.7	2372.5	2156.6	2325.8	2284.3	2658.1	2378	2429.9	2378.5	2571.2
Q9D1M0	Protein SEC13 homolog OS=Mus musculus OX=10090 GN=Sec13 PE=1 SV=3	51.516	9	10	9	Sec13	-0.11	0.018871	96.3	103.7	1593.7	1742.7	1640	1713.5	1799.4	1944.3	1769.1	1886.5	1777.7	1843.7
Q63836	Selenium-binding protein 2 OS=Mus musculus OX=10090 GN=Selenbp2 PE=1 SV=2	268.686	33	85	6	Selenbp2	-0.86	0.0191619	71.1	128.9	2589	1508.2	1057.4	1686.6	2374.6	3717.4	2865.4	3394.7	3061	2824.7
L7N466	5-formyltetrahydrofolate cyclo-ligase OS=Mus musculus OX=10090 GN=Mthfsl PE=1 SV=1	11.402	4	4	1	Mthfsl	0.14	0.0192377	104.8	95.2	672.5	637.9	657.8	664.4	684	603.2	658.8	592.1	597.4	633.6
Q9Z1A1	TFG protein OS=Mus musculus OX=10090 GN=Tfg PE=1 SV=1	42.571	8	13	8	Tfg	-0.09	0.0195215	97	103	1843.9	1890.9	1824	1843.6	1893.9	2040.7	1899.4	1975.1	1957.4	1893.7
Q3UEL5	urocanate hydratase OS=Mus musculus OX=10090 GN=Uroc1 PE=1 SV=1	174.239	30	58	30	Uroc1	0.15	0.0197701	105.1	94.9	14845.3	13687.6	14411.6	13986.3	12879.4	12348.8	12633.8	12586.9	13054.7	13371.4
Q9DBR7	Protein phosphatase 1 regulatory subunit 12A OS=Mus musculus OX=10090 GN=Ppp1r12a PE=1 SV=2	13.196	2	2	2	Ppp1r12a	-0.08	0.0198303	97.4	102.6	273.5	287.7	275	270.8	261.5	320	297.9	288.2	286.5	286.6
Q5XJY5	Coatomer subunit delta OS=Mus musculus OX=10090 GN=Arcn1 PE=1 SV=2	51.689	13	16	13	Arcn1	-0.12	0.0199682	95.9	104.1	3715.8	3900	3730.6	3971.5	4234.6	4182.4	4085.7	4465.1	4319.7	4231.2
E9Q1Y3	Apolipoprotein B-100 (Fragment) OS=Mus musculus OX=10090 GN=Apob PE=1 SV=1	147.138	36	39	36	Apob	-0.07	0.0203709	97.6	102.4	7785.3	8337.3	7772.5	8116.8	8069.1	8468.9	8658.6	8424.6	8069.8	8695.1
Q8VDD8	WASH complex subunit 1 OS=Mus musculus OX=10090 GN=Washc1 PE=1 SV=1	5.97	2	2	2	Washc1	-0.12	0.0208211	95.9	104.1	284.3	314.3	284.6	292.5	306.6	317.8	334.7	317.5	317.3	306.2
Q80ZP8	Armet protein OS=Mus musculus OX=10090 GN=Manf PE=1 SV=1	46.303	6	8	6	Manf	-0.14	0.0208539	95.2	104.8	1190.2	1402.3	1134.6	1357.4	1398.1	1581.2	1448.7	1615.2	1494.9	1412.3
Q61768	Kinesin-1 heavy chain OS=Mus musculus OX=10090 GN=Kif5b PE=1 SV=3	65.961	11	11	10	Kif5b	-0.11	0.0209674	96.3	103.7	1087.8	1133.9	1135.4	1099.1	1221.4	1206.9	1222.1	1279.2	1159.3	1263
A0A140LHR3	Signal peptidase complex subunit 2 OS=Mus musculus OX=10090 GN=Spcs2 PE=1 SV=1	16.402	4	5	4	Spcs2	-0.26	0.021229	91.1	108.9	1057	1363.9	1139.7	1179.9	1333.8	1528.9	1386.8	1487.1	1410.2	1344.8
Q99J08	SEC14-like protein 2 OS=Mus musculus OX=10090 GN=Sec14l2 PE=1 SV=1	140.978	23	39	23	Sec14l2	0.12	0.0212422	104	96	6605.5	6356	6215.8	6754.2	6588.1	6173.3	6353.3	5946	5599.2	6076.8
Q9D6K5	Synaptojanin-2-binding protein OS=Mus musculus OX=10090 GN=Synj2bp PE=1 SV=1	43.794	6	8	6	Synj2bp	-0.06	0.0214297	97.9	102.1	1286.1	1306.1	1315.4	1361.9	1304.4	1324.4	1375.9	1362.5	1381.9	1363.2
Q9CQ60	6-phosphogluconolactonase OS=Mus musculus OX=10090 GN=Pgls PE=1 SV=1	56.137	9	11	9	Pgls	0.14	0.0216346	104.7	95.3	1515.8	1359.5	1371.8	1292.7	1331.1	1234	1252.2	1231.2	1236.4	1287.8
P29758	Ornithine aminotransferase, mitochondrial OS=Mus musculus OX=10090 GN=Oat PE=1 SV=1	186.491	25	49	25	Oat	0.32	0.0219119	111	89	12576.5	10664.3	12296.6	13322.5	10364.2	9132.3	9859.1	9907.1	9359.8	11294.3
Q99LF4	RNA-splicing ligase RtcB homolog OS=Mus musculus OX=10090 GN=Rtcb PE=1 SV=1	49.259	9	10	9	Rtcb	-0.07	0.0220234	97.5	102.5	2027.8	2103.8	2024.2	2105.5	2083.4	2219.1	2187.2	2423.5	2189.7	2139.5
P23589	Carbonic anhydrase 5A, mitochondrial OS=Mus musculus OX=10090 GN=Ca5a PE=1 SV=2	24.992	6	6	6	Ca5a	0.14	0.0222284	104.8	95.2	988	815.4	826.4	872.9	801.5	731.8	750.5	736.2	761.7	778
Q99LX0	Parkinson disease protein 7 homolog OS=Mus musculus OX=10090 GN=Park7 PE=1 SV=1	96.143	14	31	14	Park7	0.07	0.0223072	102.3	97.7	5852.7	6133.7	6450.3	6265.8	6087.1	5454.8	5692.1	5978.1	5857.5	5885.8
A0A0G2JG40	Guanine nucleotide-binding protein subunit alpha-12 (Fragment) OS=Mus musculus OX=10090 GN=Gna12 PE=1 SV=1	2.577	2	2	1	Gna12	0.47	0.0229709	116.2	83.8	123.7	164.8	147.7	85.5	117.6	93.3	89.3	79.9	72.3	92.5
A0A0R4J0R1	Vesicle-associated membrane protein 8 OS=Mus musculus OX=10090 GN=Vamp8 PE=1 SV=1	16.813	4	5	4	Vamp8	0.2	0.0231288	107	93	2452.9	1811.2	2000.5	2070.4	1965.6	1639.7	1724.7	1750.9	1739.6	1757.4
P14602	Heat shock protein beta-1 OS=Mus musculus OX=10090 GN=Hspb1 PE=1 SV=3	8.167	2	2	2	Hspb1	-0.33	0.0234113	88.7	111.3	411	386.9	363.6	463.4	371.3	485.6	496.8	589.5	450	424
F8VQC1	Signal recognition particle subunit SRP72 OS=Mus musculus OX=10090 GN=Srp72 PE=1 SV=1	70.742	13	17	13	Srp72	-0.19	0.0234681	93.5	106.5	3339.4	3494.6	3414.6	3931.1	3826.1	3864.9	3839.1	4235.7	4163.4	3981.6
P27773	Protein disulfide-isomerase A3 OS=Mus musculus OX=10090 GN=Pdia3 PE=1 SV=2	261.87	36	77	36	Pdia3	-0.11	0.0239896	96.1	103.9	15339	16047.9	15148.6	16535.6	15406.3	16412	16652.2	17284.3	17166.8	15936.6
Q9JMH6	Thioredoxin reductase 1, cytoplasmic OS=Mus musculus OX=10090 GN=Txnrd1 PE=1 SV=3	77.213	12	15	12	Txnrd1	-0.1	0.0247239	96.6	103.4	2209.9	2332.5	2304.1	2232.8	2115.9	2384.6	2388.4	2569.7	2440.1	2268.2
Q8BJL9	UDP-glucuronosyltransferase OS=Mus musculus OX=10090 GN=Ugt2b35 PE=1 SV=1	28.919	7	23	5	Ugt2b35	-0.13	0.0248817	95.4	104.6	2632.6	2618.8	2413.3	2839.6	2638.2	2882.4	2806.8	3560.8	3100.6	2889.3
Q3TML0	Protein disulfide-isomerase A6 OS=Mus musculus OX=10090 GN=Pdia6 PE=1 SV=1	149.58	21	33	21	Pdia6	-0.12	0.024932	96	104	6472.6	6533.2	6034.9	6544.5	6894.3	7148.1	6646.8	7518.1	7076.6	6856.1
E9Q3Z5	Supervillin OS=Mus musculus OX=10090 GN=Svil PE=1 SV=1	23.149	4	4	4	Svil	-0.15	0.0253757	94.7	105.3	408.1	402.6	402.5	351.3	400.4	475.4	416.7	447.1	403.2	459.7
Q571F8	Glutaminase liver isoform, mitochondrial OS=Mus musculus OX=10090 GN=Gls2 PE=1 SV=2	110.209	19	31	19	Gls2	0.11	0.0254476	103.9	96.1	4972.1	4095.4	4236.2	4275.4	4223.8	3678	3764.6	3920.3	3962.2	4093.8
Q9WUU7	Cathepsin Z OS=Mus musculus OX=10090 GN=Ctsz PE=1 SV=1	42.196	8	10	8	Ctsz	-0.31	0.0258275	89.3	110.7	1634.5	2047.4	1631.7	1757.8	2008.4	2250.6	2196.4	2177.2	1999.5	2015.4
Q8VCH6	Delta(24)-sterol reductase OS=Mus musculus OX=10090 GN=Dhcr24 PE=1 SV=1	27.313	5	5	5	Dhcr24	0.19	0.0261221	106.5	93.5	581	521.9	477	533.2	483	468.3	443.9	458.5	457.5	468.1
P61922	4-aminobutyrate aminotransferase, mitochondrial OS=Mus musculus OX=10090 GN=Abat PE=1 SV=1	183.966	26	50	26	Abat	0.09	0.0263847	103	97	10389.5	9524.3	9224	9849.9	9192.9	8724.3	8845	8974.5	9011.7	9059.5
Q9QWG7	Sulfotransferase 1B1 OS=Mus musculus OX=10090 GN=Sult1b1 PE=1 SV=2	8.915	3	4	3	Sult1b1	0.6	0.0267487	120.6	79.4	395.7	659.3	654	592.8	499.4	443.2	358	469.3	351.5	390.5
D3Z136	Elongation of very long chain fatty acids protein (Fragment) OS=Mus musculus OX=10090 GN=Elovl5 PE=1 SV=1	32.412	4	6	4	Elovl5	-0.19	0.026771	93.6	106.4	794.8	900.4	765.1	749.9	878.2	973.7	885	904	950.3	890.6
Q60991	Cytochrome P450 7B1 OS=Mus musculus OX=10090 GN=Cyp7b1 PE=1 SV=2	78.461	16	20	16	Cyp7b1	-0.24	0.0269864	91.8	108.2	3511.7	3462.2	2640.5	3127.1	3801.5	4118.7	3868.3	4081	4138.5	4064.4
Q8VBW8	Tetratricopeptide repeat protein 36 OS=Mus musculus OX=10090 GN=Ttc36 PE=1 SV=1	51.323	7	12	7	Ttc36	0.22	0.0274895	107.5	92.5	3976.2	3519.6	4237.1	4175.7	3916.2	3331.5	3362.4	3421.4	3813.2	3716.1
Q9D020	Cytosolic 5'-nucleotidase 3A OS=Mus musculus OX=10090 GN=Nt5c3a PE=1 SV=4	25.47	5	5	5	Nt5c3a	-0.13	0.0275667	95.6	104.4	648.5	734.3	726.4	684.7	687.6	754.3	732.4	750.5	739.9	766.6
Q99KP6	Pre-mRNA-processing factor 19 OS=Mus musculus OX=10090 GN=Prpf19 PE=1 SV=1	25.43	5	6	5	Prpf19	-0.06	0.0277491	97.9	102.1	1038.9	1040.8	1054	1043	1074.7	1056.3	1130.5	1087.4	1081.4	1133.1
Q9ERG0	LIM domain and actin-binding protein 1 OS=Mus musculus OX=10090 GN=Lima1 PE=1 SV=3	65.614	17	22	17	Lima1	-0.11	0.027759	96	104	3644.5	3556.1	3639.1	3670.5	3612.8	4249.3	4267.3	3707.3	3802.6	3939.1
Q9Z0N2	Eukaryotic translation initiation factor 2 subunit 3, Y-linked OS=Mus musculus OX=10090 GN=Eif2s3y PE=1 SV=2	58.552	14	20	1	Eif2s3y	-0.12	0.0278697	95.8	104.2	139.4	159.2	157.8	163.9	132.5	171.6	157	193.5	178.7	169.4
P62984	Ubiquitin-60S ribosomal protein L40 OS=Mus musculus OX=10090 GN=Uba52 PE=1 SV=2	48.501	10	25	1	Uba52	-0.24	0.028091	91.8	108.2	240.5	287.2	199.4	292.5	266.8	347.1	283.3	358.2	314.5	307.2
O88342	WD repeat-containing protein 1 OS=Mus musculus OX=10090 GN=Wdr1 PE=1 SV=3	76.616	13	14	13	Wdr1	-0.08	0.0283266	97.2	102.8	2400.8	2578.8	2549.6	2528.6	2637.2	2722	2694.6	2705	2650.3	2582.6
A3KMP2	Tetratricopeptide repeat protein 38 OS=Mus musculus OX=10090 GN=Ttc38 PE=1 SV=2	109.872	17	24	17	Ttc38	0.17	0.028489	105.9	94.1	4853.6	4654.9	4723.9	4689.6	4175.9	4056.5	4169	4437.2	4390.2	4125.9
P49429	4-hydroxyphenylpyruvate dioxygenase OS=Mus musculus OX=10090 GN=Hpd PE=1 SV=3	213.326	29	99	17	Hpd	0.17	0.0292968	105.8	94.2	20970.5	19519.5	21141.2	23174.5	19948.1	18663.8	18206.8	18183.4	19848.7	19962.4
Q8VCQ8	Caldesmon 1 OS=Mus musculus OX=10090 GN=Cald1 PE=1 SV=1	107.131	16	18	3	Cald1	-0.23	0.0294063	92	108	3600.5	4651.3	4499.9	4173.1	4233	4969.1	4974.8	5039.7	4775.4	4526
P45878	Peptidyl-prolyl cis-trans isomerase FKBP2 OS=Mus musculus OX=10090 GN=Fkbp2 PE=1 SV=1	45.944	8	9	8	Fkbp2	0.04	0.0299708	101.4	98.6	1838.8	1789.4	1844.7	1914.6	1831.5	1727.4	1805.5	1702.8	1789.7	1805.1
O70305	Ataxin-2 OS=Mus musculus OX=10090 GN=Atxn2 PE=1 SV=1	30.162	6	7	5	Atxn2	-0.06	0.030366	97.9	102.1	1315	1323.7	1295.4	1351.9	1369.1	1431.1	1369.8	1380.6	1399.4	1339.1
A2A974	Cytochrome P450 4A12B OS=Mus musculus OX=10090 GN=Cyp4a12b PE=1 SV=1	83.879	20	29	2	Cyp4a12b	-0.37	0.0307143	87.2	112.8	348	453.2	299.9	385.3	483.1	545.6	498	496.1	472.8	547
H7BWY5	Protein mono-ADP-ribosyltransferase PARP9 OS=Mus musculus OX=10090 GN=Parp9 PE=1 SV=1	8.056	2	2	2	Parp9	0.11	0.0307457	104	96	243.4	196	197.4	199.9	207.7	180.9	185.1	184.6	176.4	188.5
P63017	Heat shock cognate 71 kDa protein OS=Mus musculus OX=10090 GN=Hspa8 PE=1 SV=1	359.581	44	140	37	Hspa8	-0.06	0.0309799	98	102	18620.9	20723.3	19303.4	20632.3	20869.2	21430.5	22050.4	21476.5	20969.7	21606.1
Q99K30	Epidermal growth factor receptor kinase substrate 8-like protein 2 OS=Mus musculus OX=10090 GN=Eps8l2 PE=1 SV=1	40.212	7	8	7	Eps8l2	-0.06	0.0311757	98	102	1345.8	1281.3	1288.6	1350.2	1350.9	1415.6	1418.9	1388.5	1316.4	1401.1
P08113	Endoplasmin OS=Mus musculus OX=10090 GN=Hsp90b1 PE=1 SV=2	308.351	51	120	49	Hsp90b1	-0.08	0.0312931	97.3	102.7	23571.8	24293.7	22099.6	24793.1	24460.1	25628.6	24466.4	27154.6	26627.1	24685.7
Q8CBM2	Aspartyl/asparaginyl beta-hydroxylase OS=Mus musculus OX=10090 GN=Asph PE=1 SV=1	37.592	6	7	6	Asph	-0.21	0.0317472	92.8	107.2	676.6	749.1	689.1	681.2	794.1	784.6	808.8	796.1	749.3	817.8
Q9DBH5	Vesicular integral-membrane protein VIP36 OS=Mus musculus OX=10090 GN=Lman2 PE=1 SV=2	43.695	10	12	10	Lman2	-0.09	0.0317588	97	103	2095	2193.2	1923.3	2222.3	2237	2380.1	2297.7	2354.1	2328.7	2283.4
D3Z2C5	Dimethylaniline monooxygenase [N-oxide-forming] 4 (Fragment) OS=Mus musculus OX=10090 GN=Fmo4 PE=3 SV=8	3.737	2	3	1	Fmo4	0.17	0.0319081	105.8	94.2	76.1	80	83.7	76.1	71.9	77.2	61.8	71.2	66.4	67.8
E9Q4K7	Kinesin family member 13B OS=Mus musculus OX=10090 GN=Kif13b PE=1 SV=1	88.823	17	18	16	Kif13b	-0.03	0.0319964	98.8	101.2	2564	2714.3	2469.2	2707.3	2718.4	2766	2882.9	2773	2725.6	2844.3
Q5SUH7	Clathrin interactor 1 OS=Mus musculus OX=10090 GN=Clint1 PE=1 SV=1	48.455	10	13	10	Clint1	-0.06	0.0324195	97.9	102.1	2129	2168.9	2074.7	2128.5	2121.5	2384.7	2176.9	2235.5	2221.6	2177.1
P48036	Annexin A5 OS=Mus musculus OX=10090 GN=Anxa5 PE=1 SV=1	147.565	25	43	24	Anxa5	-0.11	0.0324548	96.2	103.8	8357.1	8475.2	8262.1	7564.4	7787.2	8649.1	9265.2	8914.3	8965.9	8096.2
Q91YZ8	Polyadenylate-binding protein OS=Mus musculus OX=10090 GN=Pabpc4 PE=1 SV=1	71.758	16	21	12	Pabpc4	-0.14	0.0325289	95.2	104.8	1832.5	1854	1660.9	1921.9	1981.1	1943.5	1951	2143.6	2079.1	2041.1
Q9D898	Actin-related protein 2/3 complex subunit 5-like protein OS=Mus musculus OX=10090 GN=Arpc5l PE=1 SV=1	25.96	4	5	4	Arpc5l	-0.11	0.0326631	96.1	103.9	813.6	760.6	722.1	712.8	761.8	833.6	855	782.7	779.3	821.7
E9Q1Q9	Ketohexokinase OS=Mus musculus OX=10090 GN=Khk PE=1 SV=1	123.72	18	42	18	Khk	0.08	0.0329507	102.9	97.1	7897.9	6719.7	6790.3	6811.1	6869.5	6449.2	6431.5	6279.8	6520.9	6201.1
P01942	Hemoglobin subunit alpha OS=Mus musculus OX=10090 GN=Hba PE=1 SV=2	111.722	10	406	1	Hba	0.5	0.0331125	117.3	82.7	54	93.1	96.6	62.9	46.4	37.4	44.4	36.7	51	47.8
P97819	85/88 kDa calcium-independent phospholipase A2 OS=Mus musculus OX=10090 GN=Pla2g6 PE=1 SV=3	2.872	2	3	2	Pla2g6	0.16	0.0331777	105.5	94.5	1762	1679.6	1876.7	1932.7	1925.5	1646.6	1694.5	1680.9	1616.2	1777.3
Q9EPU0	Regulator of nonsense transcripts 1 OS=Mus musculus OX=10090 GN=Upf1 PE=1 SV=2	63.762	13	14	13	Upf1	-0.16	0.0336032	94.4	105.6	1673.6	1751	1726.7	1885.5	1885.6	1820.8	1974.1	1958.9	1902.8	1959.8
P61458	Pterin-4-alpha-carbinolamine dehydratase OS=Mus musculus OX=10090 GN=Pcbd1 PE=1 SV=2	34.677	7	17	4	Pcbd1	0.29	0.0337375	110	90	4377.6	3588.4	4621.7	5130.8	4083.6	3254	3582.7	3939.5	3583.2	3667.8
Q9CVB6	Actin-related protein 2/3 complex subunit 2 OS=Mus musculus OX=10090 GN=Arpc2 PE=1 SV=3	72.008	18	21	18	Arpc2	-0.17	0.0339226	94.3	105.7	4227.8	4923.7	4284.3	4424.7	4763	5230.8	4879.7	4979.4	4964	4727.5
Q91YW3	DnaJ homolog subfamily C member 3 OS=Mus musculus OX=10090 GN=Dnajc3 PE=1 SV=1	120.415	23	30	22	Dnajc3	-0.07	0.0342751	97.7	102.3	5692.9	5510.2	5199.2	5860	5668.5	5939.3	5704.9	6675.1	6352.5	5919.2
Q8K3K8	Optineurin OS=Mus musculus OX=10090 GN=Optn PE=1 SV=1	7.828	2	2	2	Optn	-0.12	0.0345763	95.9	104.1	127.7	127.7	134.2	134.4	118.5	130.4	147.9	157.5	138.5	138.7
Q99JY9	Actin-related protein 3 OS=Mus musculus OX=10090 GN=Actr3 PE=1 SV=3	124.368	17	26	17	Actr3	-0.07	0.0348537	97.5	102.5	4343.9	4082.8	4161.1	4069.8	4068.6	4231.2	4257.4	4393.3	4360.4	4291.7
Q8C0M9	Isoaspartyl peptidase/L-asparaginase OS=Mus musculus OX=10090 GN=Asrgl1 PE=1 SV=1	7.786	2	3	2	Asrgl1	0.32	0.0353064	110.9	89.1	985.9	844.8	1190.9	978.3	841.4	722.9	779.7	829.8	845.4	785.5
A0A087WNV1	Arf-GAP domain and FG repeat-containing protein 1 OS=Mus musculus OX=10090 GN=Agfg1 PE=1 SV=1	5.453	2	2	1	Agfg1	-0.28	0.0353157	90.3	109.7	50.6	50	48.1	37.7	42.3	72	58.5	58.7	50.6	48.5
Q9WVL0	Maleylacetoacetate isomerase OS=Mus musculus OX=10090 GN=Gstz1 PE=1 SV=1	168.308	20	45	20	Gstz1	0.04	0.0354941	101.5	98.5	7156.8	7349.1	6918.7	6882.7	6693.7	6807.2	6758.7	6357.3	6718.6	6565.4
A0A0R4J259	Heterogeneous nuclear ribonucleoprotein Q OS=Mus musculus OX=10090 GN=Syncrip PE=1 SV=1	90.012	18	23	16	Syncrip	-0.1	0.0358913	96.4	103.6	4125.5	3880.7	3579.9	3634.8	3807.7	4240.1	4031	4093.4	4105.6	4044.3
P09405	Nucleolin OS=Mus musculus OX=10090 GN=Ncl PE=1 SV=2	201.755	46	66	46	Ncl	-0.09	0.0362687	96.8	103.2	15512.3	16226.8	14371.5	14472.2	16213.7	18341	18010.8	16283.2	16550.3	15732.9
Q9DBG1	Sterol 26-hydroxylase, mitochondrial OS=Mus musculus OX=10090 GN=Cyp27a1 PE=1 SV=1	112.395	19	28	19	Cyp27a1	-0.08	0.0365115	97.1	102.9	4201.4	4206.1	3887.2	4074.7	4427.6	4469.6	4330.4	4292.7	4455.6	4699.1
P61089	Ubiquitin-conjugating enzyme E2 N OS=Mus musculus OX=10090 GN=Ube2n PE=1 SV=1	20.802	5	5	5	Ube2n	-0.12	0.0365332	95.7	104.3	785	794.6	755	747.5	729.2	835	828	822.3	791.2	763.1
Q7TNV0	Protein DEK OS=Mus musculus OX=10090 GN=Dek PE=1 SV=1	13.108	3	4	3	Dek	-0.17	0.0366875	94.2	105.8	636.4	807.8	678.2	737.8	794.8	882.2	859.8	828.6	826	782.2
Q05816	Fatty acid-binding protein 5 OS=Mus musculus OX=10090 GN=Fabp5 PE=1 SV=3	26.241	5	7	5	Fabp5	-0.44	0.0367273	84.9	115.1	1410.8	1450.3	1272.1	1194.5	1318.4	1947.7	1787.3	1517.7	2261.4	1347
P63030	Mitochondrial pyruvate carrier 1 OS=Mus musculus OX=10090 GN=Mpc1 PE=1 SV=1	10.832	5	7	5	Mpc1	0.2	0.0368582	106.9	93.1	4450.4	4436.2	3795.1	4022.9	3578.3	3636.3	3483	3505.3	3486.2	3638.7
Q9CT10	Ran-binding protein 3 OS=Mus musculus OX=10090 GN=Ranbp3 PE=1 SV=2	16.199	2	2	2	Ranbp3	-0.24	0.0372312	91.7	108.3	234.6	288.5	253.6	219.5	279	299.3	275.4	307.6	284.5	313.8
P63276	40S ribosomal protein S17 OS=Mus musculus OX=10090 GN=Rps17 PE=1 SV=2	62.247	8	13	8	Rps17	-0.15	0.0376593	94.9	105.1	2401.3	2698.7	2275.8	2433	2622.9	3022.1	2688.8	2711.4	2697.1	2609.9
P05784	SWISS-PROT:P05784 Tax_Id=10090 Gene_Symbol=Krt18 Keratin, type I cytoskeletal 18	303.943	40	99	37	Krt18	-0.05	0.0377314	98.2	101.8	18484.6	18886	19188.7	19168.7	19722.6	19659.6	19123.9	20456.8	20085.8	19872.1
Q8R2Y8	Peptidyl-tRNA hydrolase 2, mitochondrial OS=Mus musculus OX=10090 GN=Ptrh2 PE=1 SV=1	27.526	4	5	4	Ptrh2	-0.25	0.0381918	91.4	108.6	547.2	692.6	639.8	586.9	658.9	762.7	703	760.5	619.3	823.9
Q80WJ7	Protein LYRIC OS=Mus musculus OX=10090 GN=Mtdh PE=1 SV=1	74.237	11	14	11	Mtdh	-0.09	0.0382941	96.7	103.3	2572.1	2611	2478.1	2433.7	2491.1	2887.5	2797.3	2596.9	2552.9	2660.2
Q9D0T1	NHP2-like protein 1 OS=Mus musculus OX=10090 GN=Snu13 PE=1 SV=4	22.138	4	4	4	Snu13	-0.14	0.038973	95.1	104.9	685.8	680.1	611.3	681.1	674.7	817.5	735.4	750.3	756.8	655.5
Q9QXE0	2-hydroxyacyl-CoA lyase 1 OS=Mus musculus OX=10090 GN=Hacl1 PE=1 SV=2	171.528	23	47	23	Hacl1	0.12	0.039066	104.1	95.9	11128.2	10966	12642.5	11647.6	10417.6	10170.5	10937.5	10242.6	9735.9	10377.8
Q9Z1Q9	Valine--tRNA ligase OS=Mus musculus OX=10090 GN=Vars1 PE=1 SV=1	138.204	24	31	24	Vars1	-0.06	0.0392405	97.9	102.1	4618.9	4673.3	4905.3	4933.5	4801.9	4821.8	5011.9	5077	5008.4	4972.9
O70311	Glycylpeptide N-tetradecanoyltransferase 2 OS=Mus musculus OX=10090 GN=Nmt2 PE=1 SV=1	14.736	4	4	3	Nmt2	-0.12	0.0393333	95.7	104.3	530.7	634.5	638.4	583.8	633.4	690	644	697.9	721.8	622.2
A2ATU0	2-oxoadipate dehydrogenase complex component E1 OS=Mus musculus OX=10090 GN=Dhtkd1 PE=1 SV=1	108.086	17	19	17	Dhtkd1	0.18	0.0397922	106.2	93.8	3205.8	2968.4	2845.6	3067.9	2651.3	2281.6	2623	2613	2867	2677.3
P50247	Adenosylhomocysteinase OS=Mus musculus OX=10090 GN=Ahcy PE=1 SV=3	296.497	32	114	30	Ahcy	0.08	0.0401828	102.9	97.1	29703.4	28881.2	28855.8	31971.6	27355.5	28025.6	27262.6	26855.2	27519	26443.4
Q9D154	Leukocyte elastase inhibitor A OS=Mus musculus OX=10090 GN=Serpinb1a PE=1 SV=1	20.509	5	6	5	Serpinb1a	0.22	0.0402166	107.6	92.4	1393.3	1167.5	1683.6	1304.7	1197.8	1172	1128.6	1068.1	1037.2	1119.9
Q02053	Ubiquitin-like modifier-activating enzyme 1 OS=Mus musculus OX=10090 GN=Uba1 PE=1 SV=1	199.327	35	57	35	Uba1	0.02	0.0403301	100.7	99.3	12967.7	13552.4	13185.9	13291.9	13149.1	12992.1	13100.1	13017.5	12501.9	12539.6
Q9CQS8	Protein transport protein Sec61 subunit beta OS=Mus musculus OX=10090 GN=Sec61b PE=1 SV=3	23.027	4	6	4	Sec61b	-0.18	0.0406286	93.9	106.1	1054.9	1069.4	872.6	970.6	979.6	1244.7	1141.1	1055.8	1107.2	1028.8
P61982	14-3-3 protein gamma OS=Mus musculus OX=10090 GN=Ywhag PE=1 SV=2	90.687	16	42	8	Ywhag	-0.1	0.0408445	96.5	103.5	3359.1	3875.3	3598.3	3532.6	3697.8	3812.3	3862.3	4160.8	3870.2	3733.9
A0A2I3BRQ3	Inter-alpha-trypsin inhibitor heavy chain H3 OS=Mus musculus OX=10090 GN=Itih3 PE=1 SV=1	11.679	4	4	4	Itih3	-0.36	0.0408832	87.7	112.3	423.3	542.3	428.2	473.2	603.7	618.4	662	574.6	538.1	605.5
Q8VCA8	Secernin-2 OS=Mus musculus OX=10090 GN=Scrn2 PE=1 SV=1	39.492	5	8	5	Scrn2	-0.08	0.0409633	97.3	102.7	1084.6	1120.9	1065	1028.9	1024.8	1151.3	1125.2	1123.5	1088.3	1103.1
A0A0R4J069	Selenocysteine lyase OS=Mus musculus OX=10090 GN=Scly PE=1 SV=1	58.755	11	11	11	Scly	0.12	0.0411998	104.3	95.7	4405.8	3648.7	3900.9	4180.5	3723.7	3598.9	3469.2	3581.8	3749.5	3487.2
Q3UHX2	28 kDa heat- and acid-stable phosphoprotein OS=Mus musculus OX=10090 GN=Pdap1 PE=1 SV=1	37.402	7	7	7	Pdap1	-0.14	0.0412299	95.3	104.7	1066.1	1251.8	1206.7	1185.8	1298.5	1260.8	1315.8	1353.1	1326.6	1349.1
P50285	Flavin-containing monooxygenase 1 OS=Mus musculus OX=10090 GN=Fmo1 PE=1 SV=1	128.282	24	39	24	Fmo1	0.35	0.0419983	112.2	87.8	8224.5	8725.4	6822.4	8749.3	6510.3	6530.4	6626.8	6415.1	6231.7	6431.1
Q8R5L1	Complement component 1 Q subcomponent-binding protein, mitochondrial OS=Mus musculus OX=10090 GN=C1qbp PE=1 SV=1	106.222	9	25	9	C1qbp	-0.08	0.0421209	97.2	102.8	2618.1	2746.8	2448.5	2503.9	2554.1	2901.4	2702.4	2826.3	2621.4	2686.8
E9Q557	Desmoplakin OS=Mus musculus OX=10090 GN=Dsp PE=1 SV=1	5.354	3	4	2	Dsp	-0.1	0.0423112	96.5	103.5	902.6	992.9	984.6	949.4	1075.1	1095.3	1027.7	1085.9	1056.8	1053.8
P32067	Lupus La protein homolog OS=Mus musculus OX=10090 GN=Ssb PE=1 SV=1	45.484	11	13	11	Ssb	-0.08	0.0423933	97.2	102.8	2332.2	2225	2242.3	2473.6	2317.3	2406.2	2450.5	2555.7	2567.5	2346.4
Q8CHT0	Delta-1-pyrroline-5-carboxylate dehydrogenase, mitochondrial OS=Mus musculus OX=10090 GN=Aldh4a1 PE=1 SV=3	228.696	31	80	31	Aldh4a1	0.09	0.0424688	103.1	96.9	14685.7	15171.1	15055.2	15750.8	14005.7	14111.2	14153.6	13790.6	14254.2	14250.1
Q01279	Epidermal growth factor receptor OS=Mus musculus OX=10090 GN=Egfr PE=1 SV=1	176.162	31	39	31	Egfr	-0.22	0.0427118	92.5	107.5	6169	6696.9	5051.7	5496.4	6973.5	7242.8	6683.9	7070.8	7731.5	7166.2
A0A0A6YY53	Immunoglobulin heavy constant gamma 2C (Fragment) OS=Mus musculus OX=10090 GN=Ighg2c PE=1 SV=1	38.203	6	8	5	Ighg2c	0.31	0.0428491	110.9	89.1	686.4	833.3	865.6	537.7	713.8	568.4	590.5	503	584.2	574
Q9D7A8	Armadillo repeat-containing protein 1 OS=Mus musculus OX=10090 GN=Armc1 PE=1 SV=1	30.038	6	7	6	Armc1	-0.1	0.0430454	96.5	103.5	1273.7	1335.2	1358.7	1446.2	1373.3	1380.9	1412.7	1510.1	1461.3	1458.1
Q8VCW8	Medium-chain acyl-CoA ligase ACSF2, mitochondrial OS=Mus musculus OX=10090 GN=Acsf2 PE=1 SV=1	184.145	30	51	30	Acsf2	-0.13	0.0430978	95.6	104.4	8646.7	8727.9	8942.8	9707.3	8642.8	9198.1	9352.8	9966	9556.3	9523
Q6A068	Cell division cycle 5-like protein OS=Mus musculus OX=10090 GN=Cdc5l PE=1 SV=2	14.909	4	4	4	Cdc5l	0.24	0.0431209	108.3	91.7	72	77.4	69.6	65.9	60.7	67.1	52.7	64.5	58.9	56.1
Q91WQ3	Tyrosine--tRNA ligase, cytoplasmic OS=Mus musculus OX=10090 GN=Yars1 PE=1 SV=3	73.22	18	19	18	Yars1	-0.09	0.0432087	96.8	103.2	4390.3	4394.9	4486.3	4470.7	4884	4615.4	4688.6	5041.4	4963.6	4770.6
Q8CGP7	Histone H2A type 1-K OS=Mus musculus OX=10090 GN=H2ac15 PE=1 SV=3	40.699	9	20	1	H2ac15	-0.32	0.0436667	88.8	111.2	312.8	392.4	351.7	412.7	358.5	467.4	448.7	451	448.3	351
P11499	Heat shock protein HSP 90-beta OS=Mus musculus OX=10090 GN=Hsp90ab1 PE=1 SV=3	383.088	54	120	29	Hsp90ab1	-0.14	0.0437126	95.3	104.7	22048.7	23747.5	23481.3	26545.4	24543.1	25809.3	25266.8	27733.9	26206.7	26105.8
E9PYI8	Ubiquitin carboxyl-terminal hydrolase OS=Mus musculus OX=10090 GN=Usp14 PE=1 SV=1	43.424	8	8	8	Usp14	-0.1	0.0438111	96.6	103.4	1311.5	1360	1429.8	1278.3	1320.1	1415.4	1438.9	1413.2	1390.2	1413.8
Q8BWQ1	UDP-glucuronosyltransferase 2A3 OS=Mus musculus OX=10090 GN=Ugt2a3 PE=1 SV=1	88.695	16	24	12	Ugt2a3	0.09	0.0439898	103.1	96.9	4682.1	4619.5	4384.6	4463	4361.5	4190.4	4405	3942.3	4028.3	4453.2
Q99L45	Eukaryotic translation initiation factor 2 subunit 2 OS=Mus musculus OX=10090 GN=Eif2s2 PE=1 SV=1	77.633	12	18	12	Eif2s2	-0.17	0.0443769	94.1	105.9	2336.6	2605.3	2354.6	2221.3	2626.2	2852.7	2650.3	2682.4	2552.8	2590.4
Q922B2	Aspartate--tRNA ligase, cytoplasmic OS=Mus musculus OX=10090 GN=Dars1 PE=1 SV=2	120.659	24	34	24	Dars1	-0.07	0.0450051	97.6	102.4	7251.2	7261.4	6952.6	7499.1	7606	7625.2	7505.2	7657.7	7792.8	7615.8
Q9Z2X1	Heterogeneous nuclear ribonucleoprotein F OS=Mus musculus OX=10090 GN=Hnrnpf PE=1 SV=3	49.961	10	23	9	Hnrnpf	-0.07	0.0452114	97.7	102.3	2273.7	2472.7	2500.7	2494.8	2573.8	2617.6	2569.2	2610.7	2595.5	2662.2
Q9QXD6	Fructose-1,6-bisphosphatase 1 OS=Mus musculus OX=10090 GN=Fbp1 PE=1 SV=3	261.781	27	94	27	Fbp1	0.05	0.0452996	101.9	98.1	18247.3	17482.1	16890	16363.6	16741.5	16541.5	16268.9	16253.1	16443.7	15686.6
P47753	F-actin-capping protein subunit alpha-1 OS=Mus musculus OX=10090 GN=Capza1 PE=1 SV=4	32.699	5	8	3	Capza1	-0.08	0.0454182	97.3	102.7	495.3	484.9	488.5	467.1	506.7	521.4	495.7	533.6	494.6	515.3
Q6PER3	Microtubule-associated protein RP/EB family member 3 OS=Mus musculus OX=10090 GN=Mapre3 PE=1 SV=1	4.638	2	2	2	Mapre3	-0.16	0.0466263	94.6	105.4	514.8	650.1	617.4	674.3	701.1	724.7	771.5	741.7	690.3	724.4
P62305	Small nuclear ribonucleoprotein E OS=Mus musculus OX=10090 GN=Snrpe PE=1 SV=1	13.529	3	3	3	Snrpe	0.13	0.0466574	104.4	95.6	258.9	230.6	237.7	227.7	210.3	212.1	211.2	200.6	210.5	223.9
Q5BLK4	Terminal uridylyltransferase 7 OS=Mus musculus OX=10090 GN=Tut7 PE=1 SV=3	7.842	2	2	2	Tut7	-0.16	0.0469577	94.3	105.7	51.3	64.9	62.3	50.2	58.3	77.2	63.9	60.3	65.4	88.4
F6ZTG3	Glyoxalase domain-containing protein 4 (Fragment) OS=Mus musculus OX=10090 GN=Glod4 PE=1 SV=1	16.792	4	4	4	Glod4	-0.13	0.0472909	95.6	104.4	613.7	637.9	573.2	569.9	652.2	731.3	712.3	670.2	604.1	658
A0A2I3BQE3	Glucosamine 6-phosphate N-acetyltransferase (Fragment) OS=Mus musculus OX=10090 GN=Gnpnat1 PE=1 SV=1	38.349	9	10	9	Gnpnat1	0.11	0.0474283	103.7	96.3	1146.1	1053	1006.2	934.9	1013.8	962.5	946.1	941	914.9	924.4
Q9EQF5	Dihydropyrimidinase OS=Mus musculus OX=10090 GN=Dpys PE=1 SV=2	155.867	27	55	27	Dpys	0.19	0.0487697	106.6	93.4	12850.7	11206.8	12410.6	12698.4	11003.1	10763.4	10963.6	10618.1	10882.6	11665.6
Q60648	Ganglioside GM2 activator OS=Mus musculus OX=10090 GN=Gm2a PE=1 SV=2	22.316	6	7	6	Gm2a	-0.21	0.0487811	92.7	107.3	1462.1	1619.6	1441.4	1486.7	1706	1722.4	1797.5	1746	1617.1	1591.3
P61027	Ras-related protein Rab-10 OS=Mus musculus OX=10090 GN=Rab10 PE=1 SV=1	51.718	11	17	9	Rab10	-0.09	0.0498755	96.7	103.3	2110.9	2521.1	2283.9	2478.3	2433	2600.3	2557.9	2629.3	2597.8	2523.9
Z4YLR9	Calcium-binding mitochondrial carrier protein SCaMC-2 (Fragment) OS=Mus musculus OX=10090 GN=Slc25a25 PE=1 SV=1	12.506	2	2	2	Slc25a25	0.16	0.0501619	105.5	94.5	262.2	207	263	235.4	230.9	194.8	216.3	203.3	210.9	229.5
Q8BZW8	NHL repeat-containing protein 2 OS=Mus musculus OX=10090 GN=Nhlrc2 PE=1 SV=1	6.033	2	2	2	Nhlrc2	0.19	0.0505473	106.4	93.6	103.5	108.6	103.9	106.6	98.9	85.5	89.3	108.2	94.7	91.4
Q91ZJ5	UTP--glucose-1-phosphate uridylyltransferase OS=Mus musculus OX=10090 GN=Ugp2 PE=1 SV=3	187.488	31	49	31	Ugp2	0.06	0.0515394	102.1	97.9	13369.6	14073	14009.5	13646	13165.8	13091.5	12112.2	13571.4	13078.2	12921.9
Q3UE92	Xaa-Pro aminopeptidase 1 OS=Mus musculus OX=10090 GN=Xpnpep1 PE=1 SV=1	26.56	4	5	4	Xpnpep1	0.07	0.0515718	102.5	97.5	444.1	383.2	424.1	398.9	402.5	358.4	367.5	382.7	402.2	390.8
P01872	Immunoglobulin heavy constant mu OS=Mus musculus OX=10090 GN=Ighm PE=1 SV=2	40.811	9	12	9	Ighm	0.63	0.051647	121.4	78.6	2991.4	3118.5	3003	1560	2513.3	2088.5	1990.3	1514.1	1542.6	1936.5
O55060	Thiopurine S-methyltransferase OS=Mus musculus OX=10090 GN=Tpmt PE=1 SV=1	57.638	10	13	10	Tpmt	-0.08	0.0522411	97.1	102.9	1576.8	1799.3	1721.6	1548.8	1767.7	1822.8	1896.8	1835.6	1790.8	1772.1
O55135	Eukaryotic translation initiation factor 6 OS=Mus musculus OX=10090 GN=Eif6 PE=1 SV=2	19.222	4	4	4	Eif6	-0.1	0.0524915	96.7	103.3	697.2	717.1	718.5	747.1	749.1	715.3	800.2	783.3	764.1	767.9
Q3U2G2	Heat shock 70 kDa protein 4 OS=Mus musculus OX=10090 GN=Hspa4 PE=1 SV=1	195.389	39	49	38	Hspa4	-0.09	0.0529282	96.9	103.1	9090.5	10860.3	10466.7	10619.9	10966	11482.3	11281.4	11693.8	11109.7	11308.3
Q3UJB0	Splicing factor 3b, subunit 2 OS=Mus musculus OX=10090 GN=Sf3b2 PE=1 SV=1	52.112	11	11	11	Sf3b2	-0.02	0.0530895	99.4	100.6	3067.5	3135	3082.2	3160.7	3118.7	3214.2	3239.5	3153.9	3134.2	3135.9
Q921X9	Protein disulfide-isomerase A5 OS=Mus musculus OX=10090 GN=Pdia5 PE=1 SV=1	114.429	20	23	20	Pdia5	-0.06	0.0532405	98.1	101.9	5461.2	5355.8	4992.1	5129.5	5499	5468.9	5565.1	5458.2	5581.5	5704.2
Q9JJI8	60S ribosomal protein L38 OS=Mus musculus OX=10090 GN=Rpl38 PE=1 SV=3	33.483	7	8	6	Rpl38	-0.15	0.0537143	94.8	105.2	1511.9	1906.7	1769.2	1857.6	1982.8	2060.9	1951.1	2109.3	2144.7	1937.9
Q921H9	Cytochrome c oxidase assembly factor 7 OS=Mus musculus OX=10090 GN=Coa7 PE=1 SV=1	5.241	2	2	2	Coa7	-0.22	0.0539162	92.5	107.5	665.2	771.5	657	707.6	680.8	816.6	790.5	800	700.1	721.8
Q61598	Rab GDP dissociation inhibitor beta OS=Mus musculus OX=10090 GN=Gdi2 PE=1 SV=1	163.603	27	35	21	Gdi2	-0.1	0.0541066	96.6	103.4	5265.7	5958.7	5689.2	5736.4	5943.9	6143.5	5849	6284.1	6162.4	5933.8
A0A087WR97	TAR DNA-binding protein 43 (Fragment) OS=Mus musculus OX=10090 GN=Tardbp PE=1 SV=1	21.887	3	3	3	Tardbp	-0.07	0.0543689	97.7	102.3	533.2	510.1	510.3	488.5	514.6	535.2	532.2	534.5	514.4	538.4
Q8K273	ER membrane protein complex subunit 5 OS=Mus musculus OX=10090 GN=Mmgt1 PE=1 SV=1	15.049	2	2	2	Mmgt1	-0.1	0.0545817	96.7	103.3	283.8	279	265.1	263.2	286.6	298.5	298.2	293.3	270.6	309.7
Q64471	Glutathione S-transferase theta-1 OS=Mus musculus OX=10090 GN=Gstt1 PE=1 SV=4	65.797	13	22	13	Gstt1	0.17	0.0546658	105.8	94.2	5000.8	4726.8	5328.3	5103.4	4325.1	4247.6	4523.9	4324.4	4656.4	4450.8
P62267	40S ribosomal protein S23 OS=Mus musculus OX=10090 GN=Rps23 PE=1 SV=3	41.446	6	7	6	Rps23	-0.1	0.0547976	96.4	103.6	1029.2	1268.9	1128.2	1308.7	1293.1	1316.5	1406.9	1394.9	1363.5	1314.2
A2A998	Complement component C8 alpha chain OS=Mus musculus OX=10090 GN=C8a PE=1 SV=1	28.728	5	6	5	C8a	-0.24	0.0551419	91.6	108.4	773.3	834.4	617.1	751.2	860.9	914.3	821.8	945.5	936.6	841.8
Q8VCN5	Cystathionine gamma-lyase OS=Mus musculus OX=10090 GN=Cth PE=1 SV=1	157.799	20	45	20	Cth	0.21	0.0557322	107.3	92.7	10997.1	9117.7	10255.6	12327	9347	8126.1	8159.4	9708.6	9636.8	8868.7
A0A075B5Y4	Immunoglobulin heavy variable 1-81 (Fragment) OS=Mus musculus OX=10090 GN=Ighv1-81 PE=4 SV=1	16.368	3	3	2	Ighv1-81	0.39	0.0557668	113.6	86.4	1253.3	1425	1538.5	850.7	1285.5	1009.2	911.9	1053.7	978	821.7
P38647	Stress-70 protein, mitochondrial OS=Mus musculus OX=10090 GN=Hspa9 PE=1 SV=3	403.314	56	123	54	Hspa9	-0.08	0.0560223	97.2	102.8	18934.1	21792	20442.4	22302.3	22737.7	23484.8	22690.3	23064.9	22839.1	23679.8
A0A0R4J0B2	Phospholipase B-like OS=Mus musculus OX=10090 GN=Plbd1 PE=1 SV=1	19.147	6	7	6	Plbd1	-0.22	0.0561068	92.2	107.8	1389.3	1556	1315.4	1406.8	1618.7	1703.4	1643.3	1670.5	1510.1	1540.5
Q9EQZ6	Rap guanine nucleotide exchange factor 4 OS=Mus musculus OX=10090 GN=Rapgef4 PE=1 SV=1	15.604	3	3	3	Rapgef4	-0.12	0.056831	95.9	104.1	445.8	424.7	387.1	473.1	394.3	456	444.6	486.5	495.4	460.6
Q9CPY7	Cytosol aminopeptidase OS=Mus musculus OX=10090 GN=Lap3 PE=1 SV=3	220.607	31	64	31	Lap3	0.09	0.0574752	103.1	96.9	14429.7	12899.6	13560.8	13727.1	12722.2	12425.6	12651.8	12787	12781.1	12756.8
O35381	Acidic leucine-rich nuclear phosphoprotein 32 family member A OS=Mus musculus OX=10090 GN=Anp32a PE=1 SV=1	52.574	9	12	6	Anp32a	-0.09	0.0574873	97	103	2269.2	2274.4	2272.6	2350.4	2330.5	2463	2563.1	2272.5	2416.5	2393.4
A0A1L1SSJ7	Beta-galactosidase OS=Mus musculus OX=10090 GN=Glb1 PE=1 SV=1	9.544	2	3	2	Glb1	-0.08	0.0576743	97.1	102.9	406.7	442.7	435.2	413	420.8	532.1	445.7	481.9	437.4	442.1
Q922Q8	Leucine-rich repeat-containing protein 59 OS=Mus musculus OX=10090 GN=Lrrc59 PE=1 SV=1	75.645	15	27	15	Lrrc59	-0.11	0.0577055	96.1	103.9	4720.8	4966.7	4887.8	5508.1	4855.4	5283.9	5277.8	5779.1	5648.1	5037.7
P35492	Histidine ammonia-lyase OS=Mus musculus OX=10090 GN=Hal PE=1 SV=1	182.171	30	53	30	Hal	0.18	0.0590407	106.2	93.8	16863.9	12693	12138.6	12568.8	11622.6	11257.1	10636	10908.6	11091.7	11124.3
O08749	Dihydrolipoyl dehydrogenase, mitochondrial OS=Mus musculus OX=10090 GN=Dld PE=1 SV=2	121.658	17	32	17	Dld	-0.05	0.0592965	98.2	101.8	6994.4	7543.1	6762.1	7309.9	7346.7	7646.3	7542.7	7576.5	7319.1	7709.2
Q11136	Xaa-Pro dipeptidase OS=Mus musculus OX=10090 GN=Pepd PE=1 SV=3	7.733	2	2	2	Pepd	-0.37	0.0594703	87.1	112.9	238.3	344.6	282.5	245.9	350.4	344.7	366.3	374.1	321.4	375
P63037	DnaJ homolog subfamily A member 1 OS=Mus musculus OX=10090 GN=Dnaja1 PE=1 SV=1	72.249	11	19	11	Dnaja1	-0.05	0.059855	98.3	101.7	2692	2819.4	2645.3	2841.5	2742.8	2754.1	2944	2970.7	2830.3	2838
Q8K3M1	Cis-retinol/3alpha hydroxysterol short-chain dehydrogenase-like protein OS=Mus musculus OX=10090 GN=Rdh16f2 PE=1 SV=1	35.504	7	9	5	Rdh16f2	0.28	0.0598749	109.6	90.4	2024.6	1709.9	1891.5	1761.7	1420.4	1315.8	1389.8	1627.1	1656	1454
Q8VCR2	17-beta-hydroxysteroid dehydrogenase 13 OS=Mus musculus OX=10090 GN=Hsd17b13 PE=1 SV=2	99.222	18	21	4	Hsd17b13	-0.13	0.0602926	95.6	104.4	4235.3	4364.5	4089.6	3893.4	4404.6	4394	4821.2	4623	4156.1	4631.6
Q6ZWQ7	Signal peptidase complex subunit 3 OS=Mus musculus OX=10090 GN=Spcs3 PE=1 SV=1	8.588	2	2	2	Spcs3	-0.2	0.0604222	93.2	106.8	369.9	453.9	352.2	383.7	395.7	411.2	410.8	439.7	449.9	478
Q7TMB8	Cytoplasmic FMR1-interacting protein 1 OS=Mus musculus OX=10090 GN=Cyfip1 PE=1 SV=1	17.74	4	4	4	Cyfip1	-0.21	0.0606885	92.7	107.3	417.3	477.5	433.6	417.1	502.8	478.8	505.7	501.9	476.3	507.9
P47962	60S ribosomal protein L5 OS=Mus musculus OX=10090 GN=Rpl5 PE=1 SV=3	88.415	19	36	19	Rpl5	-0.09	0.0613102	96.8	103.2	7633.9	7872.5	7961	8027.6	8002.3	7884.2	8153.8	9306.8	8697.3	8486
Q9Z1N5	Spliceosome RNA helicase Ddx39b OS=Mus musculus OX=10090 GN=Ddx39b PE=1 SV=1	56.231	11	14	5	Ddx39b	-0.07	0.0614687	97.7	102.3	2034.3	2147.9	1970.2	2130.8	2230.8	2281	2209.6	2245.7	2230.9	2143.1
O08601	Microsomal triglyceride transfer protein large subunit OS=Mus musculus OX=10090 GN=Mttp PE=1 SV=2	295.164	49	76	49	Mttp	-0.07	0.0626765	97.4	102.6	16668.5	15981.5	15832.1	17018.6	16046.8	16577.1	17028.8	17090.5	16901.7	16838.4
G3X8U3	Queuosine salvage protein OS=Mus musculus OX=10090 GN=2210016F16Rik PE=1 SV=1	8.138	3	3	3	2210016F16Rik	0.15	0.0628164	105.1	94.9	682.4	546.6	655.6	634.8	621.5	523.9	517.9	614.4	587.9	572.6
Q80UG5	Septin-9 OS=Mus musculus OX=10090 GN=Septin9 PE=1 SV=1	37.47	9	9	9	Septin9	-0.12	0.0628306	95.9	104.1	926.2	952.5	1037.3	1010.6	963.5	989.2	1046.8	1120.2	1117.5	995
Q569Z6	Thyroid hormone receptor-associated protein 3 OS=Mus musculus OX=10090 GN=Thrap3 PE=1 SV=1	76.891	13	16	13	Thrap3	-0.07	0.0628619	97.7	102.3	2612.1	2657.5	2667.1	2584.2	2505.8	2877.5	2688.4	2733.2	2735.5	2592.4
Q61694	NADPH-dependent 3-keto-steroid reductase Hsd3b5 OS=Mus musculus OX=10090 GN=Hsd3b5 PE=1 SV=4	65.915	11	15	10	Hsd3b5	-0.21	0.0631007	92.8	107.2	3286.8	3048.2	2388.6	3108.3	3437.9	3902.8	3219.1	3469.2	3593.8	3661.8
P62751	60S ribosomal protein L23a OS=Mus musculus OX=10090 GN=Rpl23a PE=1 SV=1	59.829	14	23	14	Rpl23a	-0.09	0.0632157	97.1	102.9	3579.3	4308.7	4417.6	4619.9	4367.1	4562.8	4632.5	4967.4	5146.9	4508.7
P68040	Receptor of activated protein C kinase 1 OS=Mus musculus OX=10090 GN=Rack1 PE=1 SV=3	102.499	17	26	17	Rack1	-0.08	0.0634347	97.1	102.9	4160.4	4857.2	4502.2	4956.1	5120.6	5145.7	4978.3	5334.3	5327.5	5083.1
A2AEW9	GRIP1-associated protein 1 OS=Mus musculus OX=10090 GN=Gripap1 PE=1 SV=1	15.016	3	3	3	Gripap1	-0.07	0.0638105	97.5	102.5	234	243.9	250.6	242.5	241.2	241	247.4	255.9	256.8	254.8
P17563	Methanethiol oxidase OS=Mus musculus OX=10090 GN=Selenbp1 PE=1 SV=2	260.759	33	83	6	Selenbp1	-0.16	0.0644733	94.3	105.7	16107.9	13961.5	13177.1	13352	15276.2	16430.1	15518.7	15648.5	15872.7	15578.7
A0A0N4SV00	T-complex protein 1 subunit eta OS=Mus musculus OX=10090 GN=Cct7 PE=1 SV=1	24.767	6	6	6	Cct7	-0.06	0.0654445	97.9	102.1	1022.9	1065.9	1100.7	1039.7	1114.9	1138.4	1131.7	1097.5	1112.5	1088.3
A0A0R4J0S3	Reticulon-4-interacting protein 1, mitochondrial OS=Mus musculus OX=10090 GN=Rtn4ip1 PE=1 SV=1	15.018	2	2	2	Rtn4ip1	-0.12	0.0654887	95.9	104.1	279.1	338.4	262.6	320.3	307.7	408.8	336.3	332.1	316.6	334.3
Q91WT7	3-alpha-hydroxysteroid dehydrogenase type 1 OS=Mus musculus OX=10090 GN=Akr1c14 PE=1 SV=1	126.321	22	35	19	Akr1c14	-0.08	0.0665732	97.1	102.9	4651.5	4723.1	4397.3	4593.9	4636.3	5117	5161.3	4699.6	4559.6	4912.4
Q9ESX5	H/ACA ribonucleoprotein complex subunit DKC1 OS=Mus musculus OX=10090 GN=Dkc1 PE=1 SV=4	15.961	3	3	3	Dkc1	-0.12	0.066635	95.9	104.1	268	256.1	278.9	249.8	280.8	311.1	291.1	262.9	312.7	278.7
Q8BP67	60S ribosomal protein L24 OS=Mus musculus OX=10090 GN=Rpl24 PE=1 SV=2	31.466	10	15	10	Rpl24	-0.12	0.0667078	95.9	104.1	4666.8	5531.2	5299.2	5789.4	5763.4	6001.7	5949.3	6208.1	6267.3	5463
P42125	Enoyl-CoA delta isomerase 1, mitochondrial OS=Mus musculus OX=10090 GN=Eci1 PE=1 SV=2	73.603	14	21	14	Eci1	0.08	0.0670523	102.8	97.2	4567.9	4308.2	4046.4	4457.8	4255.1	4175.1	4064.4	4046.9	4073.4	4176.9
O08579	Emerin OS=Mus musculus OX=10090 GN=Emd PE=1 SV=1	13.656	3	3	3	Emd	-0.27	0.0671172	90.6	109.4	242.2	330.8	251.8	220.6	300.7	350	297.1	303.8	353.9	303.3
Q9CZ30	Obg-like ATPase 1 OS=Mus musculus OX=10090 GN=Ola1 PE=1 SV=1	48.625	11	14	11	Ola1	-0.08	0.0677035	97.3	102.7	3707.2	3822.4	3480.8	3628.6	3381	3830	3716	4097.1	3891.1	3649.8
Q6ZQ38	Cullin-associated NEDD8-dissociated protein 1 OS=Mus musculus OX=10090 GN=Cand1 PE=1 SV=2	88.259	20	23	20	Cand1	-0.11	0.0683935	96.3	103.7	3273.7	3457.7	3243.5	3320.6	3585.5	3661.2	3394.9	3575.3	3470.9	3645.7
Q61830	Macrophage mannose receptor 1 OS=Mus musculus OX=10090 GN=Mrc1 PE=1 SV=2	55.61	12	13	12	Mrc1	-0.15	0.0686358	94.6	105.4	1715.1	2014.5	1780.2	1958.4	2298.6	2264.4	2281.1	2161.1	2138.8	2180
Q9EST5	Acidic leucine-rich nuclear phosphoprotein 32 family member B OS=Mus musculus OX=10090 GN=Anp32b PE=1 SV=1	23.017	5	6	2	Anp32b	-0.12	0.0690143	96	104	130.8	145.4	129.1	130.3	126	153.4	141.1	134.9	147.1	135.4
Q8VCX1	Aldo-keto reductase family 1 member D1 OS=Mus musculus OX=10090 GN=Akr1d1 PE=1 SV=1	101.924	19	27	18	Akr1d1	0.13	0.0690701	104.7	95.3	4400.9	4876	5255	4901.7	4550.4	4498.2	4441.3	4400	4485.1	4359.2
Q6PHN9	Ras-related protein Rab-35 OS=Mus musculus OX=10090 GN=Rab35 PE=1 SV=1	14.249	3	8	1	Rab35	-0.14	0.0692031	95.3	104.7	398.6	472.5	391.1	440.6	440.6	492	483.9	442.4	485	441.3
P97315	Cysteine and glycine-rich protein 1 OS=Mus musculus OX=10090 GN=Csrp1 PE=1 SV=3	35.762	5	5	5	Csrp1	-0.2	0.0696381	93.1	106.9	681.7	1022.2	916.1	885.4	907.7	1101.1	1176.6	1043.1	990	908.2
Q9CY27	Very-long-chain enoyl-CoA reductase OS=Mus musculus OX=10090 GN=Tecr PE=1 SV=1	57.913	11	15	11	Tecr	-0.12	0.0696504	95.7	104.3	2323.1	2908.5	2735.3	2684.3	3029	3151	3185.5	2982.5	2964.8	2946.6
A0A0R4J023	Methylglutaconyl-CoA hydratase, mitochondrial OS=Mus musculus OX=10090 GN=Auh PE=1 SV=1	34.016	7	8	7	Auh	0.06	0.0696677	102.1	97.9	2465.8	2136.3	2114.9	2277.2	2058.6	2047	2097.9	1998.1	2096.5	1950.6
Q8BGD9	Eukaryotic translation initiation factor 4B OS=Mus musculus OX=10090 GN=Eif4b PE=1 SV=1	57.235	12	14	11	Eif4b	-0.04	0.0697462	98.6	101.4	2753.7	2767.2	2579.3	2704.3	2606.1	2903.1	2779.1	2840	2734.2	2704.3
O55111	Desmoglein-2 OS=Mus musculus OX=10090 GN=Dsg2 PE=1 SV=3	16.103	5	5	5	Dsg2	-0.11	0.0700809	96.3	103.7	804.7	845.2	899.6	916.6	830.7	868.5	968.1	909.5	962.1	890.1
Q9DCM2	Glutathione S-transferase kappa 1 OS=Mus musculus OX=10090 GN=Gstk1 PE=1 SV=3	89.342	17	28	17	Gstk1	0.11	0.0704809	103.7	96.3	5021.7	5722.3	5607.2	5752.3	5302	5251.3	5208.1	5012	4815.6	5318.9
Q9DCF9	Translocon-associated protein subunit gamma OS=Mus musculus OX=10090 GN=Ssr3 PE=1 SV=1	36.291	7	15	6	Ssr3	-0.07	0.0705137	97.7	102.3	1241.6	1231.7	1155.9	1282.3	1278.4	1255.6	1256.9	1413	1378.4	1300.2
Q9DD20	Thiol S-methyltransferase METTL7B OS=Mus musculus OX=10090 GN=Mettl7b PE=1 SV=2	70.488	14	23	14	Mettl7b	0.07	0.0706037	102.3	97.7	4815.3	4824.7	5082.4	5328	5010.6	4199.7	4520.2	4814.7	4961.7	4781.8
Q9D6U8	Protein FAM162A OS=Mus musculus OX=10090 GN=Fam162a PE=1 SV=1	11.599	2	2	2	Fam162a	-0.06	0.0708386	97.9	102.1	582.4	682	616.7	711.8	680.1	745.4	691.8	709.1	726.9	699.1
Q99KR3	Endoribonuclease LACTB2 OS=Mus musculus OX=10090 GN=Lactb2 PE=1 SV=1	77.085	16	27	16	Lactb2	-0.05	0.0708888	98.3	101.7	7138	7569.4	7202.5	6755.2	7336.7	8192.1	8394.7	7455	7450.5	7277.7
A0A0N4SW28	Guanine nucleotide-binding protein subunit gamma OS=Mus musculus OX=10090 GN=Gng12 PE=1 SV=1	7.833	2	4	2	Gng12	0.22	0.0711357	107.7	92.3	556.3	396.1	422.4	451.2	444	373.7	374	380.4	414.4	420.8
P18242	Cathepsin D OS=Mus musculus OX=10090 GN=Ctsd PE=1 SV=1	70.755	13	20	13	Ctsd	-0.15	0.0712159	94.8	105.2	4483.1	4882.8	4030.1	4546	4908.9	5490.4	5256.2	4804.4	4612	5046.5
Q8CG76	Aflatoxin B1 aldehyde reductase member 2 OS=Mus musculus OX=10090 GN=Akr7a2 PE=1 SV=3	119.966	20	38	20	Akr7a2	0.07	0.0713827	102.3	97.7	7476	6566.7	7123.3	6979.4	6751.6	6272.8	6665.3	6650.8	6703.7	6698.6
A0A1W2P7A1	40S ribosomal protein S12 OS=Mus musculus OX=10090 GN=Rps12 PE=1 SV=1	36.746	5	14	5	Rps12	-0.06	0.0716232	98.1	101.9	3239.3	3733	3659.6	3777.9	3854.6	3878.4	3738.2	4148.5	4097.2	3857.4
Q9CQR4	Acyl-coenzyme A thioesterase 13 OS=Mus musculus OX=10090 GN=Acot13 PE=1 SV=1	25.566	5	7	5	Acot13	0.11	0.0719816	103.8	96.2	1553.9	1540.9	1723.8	1598.6	1417.5	1307.7	1417.5	1439.3	1528.3	1492.3
A0A1L1SSA8	Transmembrane protein 205 (Fragment) OS=Mus musculus OX=10090 GN=Tmem205 PE=1 SV=1	25.315	5	13	5	Tmem205	-0.05	0.0721232	98.3	101.7	2642.1	2580	2270.8	2648.9	2698.9	2726.8	2704.6	2735.3	2779.8	2872.6
P61022	Calcineurin B homologous protein 1 OS=Mus musculus OX=10090 GN=Chp1 PE=1 SV=2	20.086	4	4	4	Chp1	0.15	0.0722175	105.2	94.8	825.2	737.5	812.6	740	671.1	639.6	758.2	667	650.8	703.9
P0DP27	Calmodulin-2 OS=Mus musculus OX=10090 GN=Calm2 PE=1 SV=1	89.494	13	40	13	Calm2	-0.07	0.0723334	97.7	102.3	5590.2	5919.4	5987.8	5787.1	5626.3	6280.2	6116.1	5921.8	6055.6	5759.1
P60605	Ubiquitin-conjugating enzyme E2 G2 OS=Mus musculus OX=10090 GN=Ube2g2 PE=1 SV=1	9.88	3	3	3	Ube2g2	0.07	0.0730629	102.5	97.5	565.3	519.3	595.9	602.8	565.8	482.1	538.4	558.9	540.4	523.1
A2A9X5	5'(3')-deoxyribonucleotidase, cytosolic type OS=Mus musculus OX=10090 GN=Nt5c PE=1 SV=1	21.991	4	4	4	Nt5c	0.07	0.0734616	102.3	97.7	624.2	642.4	642	613.6	668.1	618.4	613.4	612.3	589.1	634.8
P70349	Adenosine 5'-monophosphoramidase HINT1 OS=Mus musculus OX=10090 GN=Hint1 PE=1 SV=3	61.498	7	14	7	Hint1	0.11	0.0735468	103.8	96.2	3179.3	2602.3	2649.3	2580.2	2394.8	2441.1	2352.5	2411.4	2488.2	2235.1
D3YYE1	Acidic leucine-rich nuclear phosphoprotein 32 family member A (Fragment) OS=Mus musculus OX=10090 GN=Anp32a PE=1 SV=1	8.869	3	3	2	Anp32a	-0.08	0.0735564	97.2	102.8	905	915.9	960.5	1042.5	964.7	1006.9	1015.7	1028.9	1001.3	1024.9
Q8BK30	NADH dehydrogenase [ubiquinone] flavoprotein 3, mitochondrial OS=Mus musculus OX=10090 GN=Ndufv3 PE=1 SV=1	30.039	6	12	2	Ndufv3	-0.16	0.0736392	94.6	105.4	552.7	806.6	817.5	782.1	750.9	833.1	842	935.9	892	871.7
P49182	Heparin cofactor 2 OS=Mus musculus OX=10090 GN=Serpind1 PE=1 SV=1	13.387	2	5	2	Serpind1	0.34	0.073856	111.9	88.1	457.1	367.3	498.2	498.9	376.5	359.2	354.6	401.3	360.1	383.9
O55142	60S ribosomal protein L35a OS=Mus musculus OX=10090 GN=Rpl35a PE=1 SV=2	32.917	9	26	9	Rpl35a	-0.09	0.074157	96.8	103.2	4173.7	4088.6	4003.2	4511.5	4313.4	4449.3	4320.9	4996.5	4871.3	4260
Q9CXA2	Trans-L-3-hydroxyproline dehydratase OS=Mus musculus OX=10090 GN=L3hypdh PE=1 SV=1	6.412	2	2	2	L3hypdh	0.13	0.0746788	104.5	95.5	280.9	252.3	297.3	272.8	266.6	217.6	229.9	252.9	281.5	249.3
A0A1W2P7A4	4a-hydroxytetrahydrobiopterin dehydratase OS=Mus musculus OX=10090 GN=Pcbd1 PE=1 SV=1	19.373	4	8	1	Pcbd1	0.39	0.0754346	113.5	86.5	4428.5	2909.9	2214.4	2406.5	2655.1	2646.6	2167.2	1855.9	1971.2	2023.7
P63101	14-3-3 protein zeta/delta OS=Mus musculus OX=10090 GN=Ywhaz PE=1 SV=1	123.826	20	45	11	Ywhaz	-0.12	0.0755281	95.7	104.3	7926.3	8849.2	7788.4	7867.3	8516.4	9564.4	8642.1	8940.6	8501.5	8326.6
Q8JZQ9	Eukaryotic translation initiation factor 3 subunit B OS=Mus musculus OX=10090 GN=Eif3b PE=1 SV=1	94.234	17	18	17	Eif3b	-0.06	0.0757919	97.8	102.2	3382.2	3361.2	3114.1	3307.5	3533.4	3447	3540.3	3558.7	3454.6	3513.4
Q9QZ88	Vacuolar protein sorting-associated protein 29 OS=Mus musculus OX=10090 GN=Vps29 PE=1 SV=1	25.182	6	8	6	Vps29	-0.05	0.0759839	98.4	101.6	1937.5	2040.2	2045.2	2110.4	1998.2	2104.9	2025	2223.9	2172.4	2070.8
H7BWY3	Alanine--glyoxylate aminotransferase 2, mitochondrial OS=Mus musculus OX=10090 GN=Agxt2 PE=1 SV=1	114.694	21	31	21	Agxt2	0.11	0.0760126	104	96	6349	5432.7	5371.5	5616.7	5638.2	5152.3	5180.7	5188.5	5361.7	5538.6
G3UZI2	Heterogeneous nuclear ribonucleoprotein Q OS=Mus musculus OX=10090 GN=Syncrip PE=1 SV=1	11.193	4	4	4	Syncrip	-0.19	0.0760131	93.3	106.7	552.8	664.2	581.1	590	658.5	675.4	681.9	661	613.9	689.5
P26041	Moesin OS=Mus musculus OX=10090 GN=Msn PE=1 SV=3	130.886	33	41	22	Msn	-0.08	0.0764471	97.4	102.6	5238.1	5065.7	4709.9	4766.7	5005	5304.8	5272.5	5691.9	5162.8	4940.2
P62821	Ras-related protein Rab-1A OS=Mus musculus OX=10090 GN=Rab1A PE=1 SV=3	73.817	14	31	8	Rab1A	-0.07	0.0767561	97.4	102.6	5159.9	6162.5	5560.7	5931.8	6021	6111.5	6243.2	6375.8	6267.1	6053.9
Q60972	Histone-binding protein RBBP4 OS=Mus musculus OX=10090 GN=Rbbp4 PE=1 SV=5	9.083	3	3	2	Rbbp4	-0.09	0.0771734	97	103	473.6	568	464.2	510	522.7	599.9	539.9	526.9	562.5	541.6
O54984	ATPase GET3 OS=Mus musculus OX=10090 GN=Get3 PE=1 SV=2	14.247	3	3	3	Get3	0.15	0.077886	105.4	94.6	492.1	501.3	476.1	465.7	403.1	431.2	399.7	460.9	427.7	400.6
P51658	Estradiol 17-beta-dehydrogenase 2 OS=Mus musculus OX=10090 GN=Hsd17b2 PE=1 SV=2	51.453	12	12	12	Hsd17b2	-0.17	0.078027	94.2	105.8	2191.1	2491.6	2041.3	2310.2	2721.9	2595.7	2774.4	2533.4	2566.4	2688.8
Q9D8T2	Gasdermin-D OS=Mus musculus OX=10090 GN=Gsdmd PE=1 SV=1	25.914	4	4	4	Gsdmd	-0.09	0.0781708	96.9	103.1	524.4	578.3	596.7	533.1	578.2	614.6	538.4	671.5	614.1	665.5
P46425	Glutathione S-transferase P 2 OS=Mus musculus OX=10090 GN=Gstp2 PE=1 SV=2	99.132	10	46	2	Gstp2	-0.42	0.0783964	85.5	114.5	298.4	189.6	191.6	232	211.8	283.4	257.3	309.4	289.5	227
Q6GT24	Peroxiredoxin-6 OS=Mus musculus OX=10090 GN=Prdx6 PE=1 SV=1	119.021	17	48	17	Prdx6	0.11	0.0788897	103.9	96.1	9121.6	8668.4	8669.4	7873.4	8180.2	8342.9	8200.9	7449.3	7753	8023.3
A2AN08	E3 ubiquitin-protein ligase UBR4 OS=Mus musculus OX=10090 GN=Ubr4 PE=1 SV=1	48.361	8	8	8	Ubr4	-0.03	0.0789157	99	101	641.3	637.7	668.9	674.9	686.8	698.1	670.4	734.4	683.1	674.4
Q6P542	ATP-binding cassette sub-family F member 1 OS=Mus musculus OX=10090 GN=Abcf1 PE=1 SV=1	53.89	11	12	11	Abcf1	-0.05	0.0791784	98.4	101.6	1168.7	1098.1	1097.2	1124.3	1132.8	1161	1140.4	1243.7	1128.6	1202.7
Q9JKR6	Hypoxia up-regulated protein 1 OS=Mus musculus OX=10090 GN=Hyou1 PE=1 SV=1	208.786	31	43	31	Hyou1	-0.08	0.0797888	97.2	102.8	5514.6	5558.9	5089.4	5852.6	5911	5731.4	5762	6226.6	6206	5876.5
A0A0R4IZY0	Thimet oligopeptidase OS=Mus musculus OX=10090 GN=Thop1 PE=1 SV=1	10.976	2	2	2	Thop1	-0.31	0.0798182	89.1	110.9	171.1	193.9	151.1	164.3	201.7	212.8	172.4	238.6	188.3	223.2
Q9CQJ6	Density-regulated protein OS=Mus musculus OX=10090 GN=Denr PE=1 SV=1	6.34	2	3	2	Denr	-0.1	0.0800329	96.4	103.6	646.7	676.2	631.5	619.1	577.9	721.8	678.6	692.8	665	624.2
A0A0R4J050	N-acyl-aliphatic-L-amino acid amidohydrolase OS=Mus musculus OX=10090 GN=Acy1 PE=1 SV=1	45.472	9	12	9	Acy1	0.05	0.080196	101.6	98.4	2101.5	1820.1	1796.9	1904.9	1837.3	1788.1	1726.4	1745.5	1804.9	1780
Q8CHP8	Glycerol-3-phosphate phosphatase OS=Mus musculus OX=10090 GN=Pgp PE=1 SV=1	12.705	4	5	4	Pgp	0.08	0.0804426	102.8	97.2	1032	1033.4	1059.7	980.7	967.2	997	978.6	975	970.7	948.3
A0A1Y7VJN6	Immunoglobulin heavy constant gamma 3 (Fragment) OS=Mus musculus OX=10090 GN=Ighg3 PE=4 SV=1	10.863	3	4	3	Ighg3	0.29	0.0807249	110.1	89.9	1160.6	1179.8	1225.9	1057.6	1000	1171.4	1025.2	938.1	942.5	947.2
Q8K4Z3	NAD(P)H-hydrate epimerase OS=Mus musculus OX=10090 GN=Naxe PE=1 SV=1	46.376	9	13	9	Naxe	0.27	0.0810597	109.4	90.6	3194.4	2417.4	2847.7	2968.3	2457	2223.2	2320.7	2514.6	2712.6	2358.7
A2AS89	Agmatinase, mitochondrial OS=Mus musculus OX=10090 GN=Agmat PE=1 SV=1	56.213	9	12	9	Agmat	0.07	0.0814178	102.3	97.7	2722.4	2456.7	2364.9	2398.3	2434	2462.8	2322.3	2289.1	2211.9	2341.4
O08663	Methionine aminopeptidase 2 OS=Mus musculus OX=10090 GN=Metap2 PE=1 SV=1	42.659	6	7	6	Metap2	-0.09	0.0816551	96.8	103.2	476.1	573.9	605.2	598.1	593.1	586.2	632.3	660.7	608.6	667.3
Q6ZQI3	Malectin OS=Mus musculus OX=10090 GN=Mlec PE=1 SV=2	38.202	9	12	9	Mlec	-0.12	0.0823308	96	104	2349.4	2354.6	2092.5	2174.8	2189.5	2547	2242.2	2522.5	2372.2	2277.8
Q6XVG2	Cytochrome P450 2C54 OS=Mus musculus OX=10090 GN=Cyp2c54 PE=1 SV=1	138.823	28	51	9	Cyp2c54	0.16	0.0825025	105.6	94.4	1895.4	1659.8	1429.9	1697.9	1586.9	1484.6	1491.7	1316.9	1303.9	1672.9
Q8BGY7	Protein FAM210A OS=Mus musculus OX=10090 GN=Fam210a PE=1 SV=1	12.136	2	2	2	Fam210a	-0.25	0.0832326	91.4	108.6	220	368.4	349.2	365	336.6	421.5	389.3	424.2	364.4	414.9
P14211	Calreticulin OS=Mus musculus OX=10090 GN=Calr PE=1 SV=1	207.918	29	82	29	Calr	-0.07	0.0832738	97.6	102.4	13463.5	15518.8	14184.6	16082.3	15257.8	16018	15765.3	16760.6	16331.9	15290.6
A0A0R4J083	Long-chain specific acyl-CoA dehydrogenase, mitochondrial OS=Mus musculus OX=10090 GN=Acadl PE=1 SV=1	164.094	24	43	24	Acadl	0.09	0.0840606	103	97	9224.2	8329.9	8809	9309.2	8197.5	8126.6	8099.9	8405.3	8380.1	8300.1
Q8R0Y6	Cytosolic 10-formyltetrahydrofolate dehydrogenase OS=Mus musculus OX=10090 GN=Aldh1l1 PE=1 SV=1	571.779	70	196	70	Aldh1l1	0.17	0.0842739	106	94	41702.5	42884.2	48787.2	43938	38525	37806	38055.5	41494.3	41827.9	37350.1
P53994	Ras-related protein Rab-2A OS=Mus musculus OX=10090 GN=Rab2a PE=1 SV=1	43.713	7	9	7	Rab2a	-0.04	0.0843177	98.6	101.4	1586.8	1745.2	1654.1	1651.5	1580.9	1676.8	1696.9	1782.8	1717.3	1696.5
Q91XE4	N-acyl-aromatic-L-amino acid amidohydrolase (carboxylate-forming) OS=Mus musculus OX=10090 GN=Acy3 PE=1 SV=1	64.883	11	13	11	Acy3	0.09	0.0844017	103.2	96.8	2898.1	2381.9	2654.9	2514.3	2513.3	2334.1	2495.5	2360	2357	2446.2
Q99L20	Glutathione S-transferase theta-3 OS=Mus musculus OX=10090 GN=Gstt3 PE=1 SV=1	60.55	11	15	10	Gstt3	0.19	0.0844963	106.7	93.3	2508.9	2784.2	3734.2	3167.8	2500.7	2125.8	2405.4	2435.2	2611.6	2625.7
A0A0A0MQ68	Glutaryl-CoA dehydrogenase, mitochondrial OS=Mus musculus OX=10090 GN=Gcdh PE=1 SV=1	159.522	19	38	18	Gcdh	0.09	0.0846055	103.2	96.8	6391.9	5351.7	5394.5	5747	5066.3	4939.6	5047.8	5059.1	5184.5	5231.5
Q920L1	Acyl-CoA (8-3)-desaturase OS=Mus musculus OX=10090 GN=Fads1 PE=1 SV=1	21.088	4	4	4	Fads1	0.07	0.0850232	102.4	97.6	599.9	479.3	584.7	511.6	495.6	468	452	488	498.4	494.6
P61222	ATP-binding cassette sub-family E member 1 OS=Mus musculus OX=10090 GN=Abce1 PE=1 SV=1	65.19	13	15	13	Abce1	-0.15	0.0855902	94.8	105.2	2760.5	3312.6	3358.9	3423.6	3644.9	3349.4	3640.2	3882.4	3724.3	3729.8
Q9QXF8	Glycine N-methyltransferase OS=Mus musculus OX=10090 GN=Gnmt PE=1 SV=3	151.578	12	63	12	Gnmt	0.11	0.0857423	103.9	96.1	14606.7	12744	10966	10520.8	10767.9	10800.2	10522.4	9784.6	10095.8	10149.6
P55050	Fatty acid-binding protein, intestinal OS=Mus musculus OX=10090 GN=Fabp2 PE=1 SV=2	25.703	6	12	6	Fabp2	0.19	0.0859962	106.5	93.5	3213.9	2843.5	3406.1	3350.4	3020.5	2786.4	3012.8	2640	2823.5	3185.1
E9Q4Q2	Splicing factor 1 OS=Mus musculus OX=10090 GN=Sf1 PE=1 SV=1	27.931	6	8	6	Sf1	-0.16	0.0861896	94.4	105.6	1172.6	1381.5	1090.9	1261.4	1339.4	1552.7	1469.4	1412	1272.3	1284.4
A2AFS1	Seryl-aminoacyl-tRNA synthetase (Fragment) OS=Mus musculus OX=10090 GN=Sars PE=1 SV=8	7.878	2	2	2	Sars	-0.17	0.0868445	94.2	105.8	317.7	463.2	422.6	389.3	434.3	474.9	480.6	484.6	456.7	433.8
Q9D8U8	Sorting nexin-5 OS=Mus musculus OX=10090 GN=Snx5 PE=1 SV=1	40.764	10	14	10	Snx5	-0.04	0.0872951	98.8	101.2	2740.3	2744.2	2859.4	2879.8	2797	2872.6	2866.2	3002	2848.8	2833.5
Q9Z1Z0	General vesicular transport factor p115 OS=Mus musculus OX=10090 GN=Uso1 PE=1 SV=2	136.543	21	26	21	Uso1	-0.13	0.0874023	95.6	104.4	4227.9	5303.9	5272.3	5679	5675	5544.1	5670.9	6290.9	6159.8	5789.2
Q920A5	Retinoid-inducible serine carboxypeptidase OS=Mus musculus OX=10090 GN=Scpep1 PE=1 SV=2	67.435	13	15	13	Scpep1	-0.14	0.0876965	95.3	104.7	2223	2746.1	2245.9	2510.5	2516.2	2932.1	2853.2	2658.7	2380.3	2758.2
Q9WUL7	ADP-ribosylation factor-like protein 3 OS=Mus musculus OX=10090 GN=Arl3 PE=1 SV=1	10.208	2	2	2	Arl3	0.25	0.0878766	108.6	91.4	393.2	300	313.1	333.6	309.4	254.1	259.6	324.2	327.7	263.4
P48410	ATP-binding cassette sub-family D member 1 OS=Mus musculus OX=10090 GN=Abcd1 PE=1 SV=1	11.592	3	3	3	Abcd1	0.09	0.0882108	103.1	96.9	452.1	497.5	535.8	488.5	464.4	477	444.7	466	415	459.4
P47911	60S ribosomal protein L6 OS=Mus musculus OX=10090 GN=Rpl6 PE=1 SV=3	98.458	24	39	24	Rpl6	-0.08	0.0884518	97.2	102.8	8956.7	8527.4	8482.1	9583.5	9298.9	9119.3	9542.7	9467.7	10062.2	9276
A0A2I3BPG9	Ribosomal protein L36A, pseudogene 1 OS=Mus musculus OX=10090 GN=Rpl36a-ps1 PE=3 SV=1	12.628	4	7	4	Rpl36a-ps1	-0.15	0.0885527	94.7	105.3	1778.5	2017	2009.1	2325.6	1975.2	2232.8	2093.9	2441.2	2466.8	2050.2
Q6AW69	Cingulin-like protein 1 OS=Mus musculus OX=10090 GN=Cgnl1 PE=1 SV=3	9.842	2	2	1	Cgnl1	-0.16	0.0887107	94.5	105.5	65.4	65.3	62.6	53.6	59.7	69.6	74.7	74	57.4	69.9
Q9CQU0	Thioredoxin domain-containing protein 12 OS=Mus musculus OX=10090 GN=Txndc12 PE=1 SV=1	12.326	3	3	3	Txndc12	-0.19	0.0895423	93.5	106.5	148.2	254	207.4	228	236.8	259.8	283	263.9	246.2	252.6
Q91V41	Ras-related protein Rab-14 OS=Mus musculus OX=10090 GN=Rab14 PE=1 SV=3	56.842	8	14	7	Rab14	-0.08	0.0900451	97.2	102.8	1469.8	1648.1	1555.9	1499.6	1617.4	1674.4	1654.3	1644.4	1564	1643.7
Q9CYA0	Protein disulfide isomerase Creld2 OS=Mus musculus OX=10090 GN=Creld2 PE=1 SV=1	30.748	6	8	6	Creld2	-0.2	0.0902081	93.2	106.8	1308.7	1320.8	1374.9	1576.8	1280	1513.8	1437.9	1891.2	1749.4	1360.3
Q9D8T7	SRA stem-loop-interacting RNA-binding protein, mitochondrial OS=Mus musculus OX=10090 GN=Slirp PE=1 SV=2	26.496	6	7	6	Slirp	0.07	0.0906525	102.4	97.6	1577.8	1507.7	1651.4	1676.6	1591.4	1538.2	1473.2	1614.6	1517.4	1490.3
Q8VE38	Oxidoreductase NAD-binding domain-containing protein 1 OS=Mus musculus OX=10090 GN=Oxnad1 PE=1 SV=2	5.798	2	2	2	Oxnad1	-0.09	0.0907707	97	103	295	362.9	279.4	369.2	372.3	425.6	340.7	385.6	367.2	412.6
A0A0R4J079	Golgi resident protein GCP60 OS=Mus musculus OX=10090 GN=Acbd3 PE=1 SV=1	7.339	3	3	3	Acbd3	0.53	0.091984	118.1	81.9	526.5	401.4	331.2	545.2	531.2	363.9	345.4	365.3	391	381.7
Q8QZR1	Tyrosine aminotransferase OS=Mus musculus OX=10090 GN=Tat PE=1 SV=1	7.972	2	2	2	Tat	0.29	0.0921297	110.2	89.8	736.8	426.6	431.5	549.8	524.4	427.5	434.1	367.6	475	398.6
Q99MZ7	Peroxisomal trans-2-enoyl-CoA reductase OS=Mus musculus OX=10090 GN=Pecr PE=1 SV=1	36.319	6	10	6	Pecr	0.05	0.0921865	101.8	98.2	2781.5	2356.6	2327.3	2639.4	2251.9	2273.1	2222.5	2280.4	2136.3	2353.7
Q99JF8	PC4 and SFRS1-interacting protein OS=Mus musculus OX=10090 GN=Psip1 PE=1 SV=1	6.979	2	2	1	Psip1	-0.27	0.0922235	90.5	109.5	215.5	249.5	223.6	204.1	236.9	302.7	290.1	221.6	270.5	227.1
P10126	Elongation factor 1-alpha 1 OS=Mus musculus OX=10090 GN=Eef1a1 PE=1 SV=3	197.131	27	96	27	Eef1a1	-0.09	0.0922441	97	103	19006.5	22459.2	22404.4	24749.2	22429.4	23692.8	23825.8	25478.2	25105.8	23535.4
G5E866	Splicing factor 3B subunit 1 OS=Mus musculus OX=10090 GN=Sf3b1 PE=1 SV=1	84.622	14	14	14	Sf3b1	-0.08	0.0930759	97.4	102.6	1320.7	1342.1	1423.7	1400.8	1362.1	1348.9	1405.2	1543.4	1511.4	1436.2
P31649	Sodium- and chloride-dependent GABA transporter 2 OS=Mus musculus OX=10090 GN=Slc6a13 PE=1 SV=1	9.268	2	2	1	Slc6a13	-0.18	0.0935061	93.9	106.1	78.2	67.7	71	65.6	69.8	90.4	78.8	73.7	68.4	95
Q9DAW9	Calponin-3 OS=Mus musculus OX=10090 GN=Cnn3 PE=1 SV=1	31.067	5	7	5	Cnn3	0.17	0.093554	105.9	94.1	1509.7	893.4	1066.6	1082.6	1161.5	961	866.5	961.2	966.1	922.4
Q91WU5	Arsenite methyltransferase OS=Mus musculus OX=10090 GN=As3mt PE=1 SV=2	62.474	13	18	13	As3mt	-0.02	0.0935893	99.2	100.8	3328.2	3260.6	3157.5	3369	3368.3	3382.6	3348.3	3580.2	3570.5	3292.2
Q9QXZ6	Solute carrier organic anion transporter family member 1A1 OS=Mus musculus OX=10090 GN=Slco1a1 PE=1 SV=1	100.329	21	28	20	Slco1a1	-0.33	0.0936093	88.5	111.5	4851	6242	4000.7	5138.8	6478.6	7168.9	6709.8	5731.9	5987.5	6476.3
Q3UEP4	UDP-glucuronosyltransferase OS=Mus musculus OX=10090 GN=Ugt2b36 PE=1 SV=1	102.987	18	34	14	Ugt2b36	-0.06	0.0937665	97.9	102.1	6921.8	7400.6	6693.2	7592.5	7195.8	7506.7	7886.1	7879.2	7102	7511.4
Q9WV69	Dematin OS=Mus musculus OX=10090 GN=Dmtn PE=1 SV=1	5.369	2	2	2	Dmtn	0.23	0.0939518	107.8	92.2	350.9	237.3	241.2	225.3	272.4	206.4	194.5	177.6	269	231.6
I1E4X1	Syntaxin 5A OS=Mus musculus OX=10090 GN=Stx5a PE=1 SV=1	17.4	4	4	4	Stx5a	-0.07	0.0939701	97.6	102.4	801	716	774.4	768.7	694.1	826.7	784.7	820.4	806.5	751.3
Q921F2	TAR DNA-binding protein 43 OS=Mus musculus OX=10090 GN=Tardbp PE=1 SV=1	46.574	8	10	8	Tardbp	-0.06	0.0942924	97.9	102.1	1158.1	1393.7	1342.3	1397.3	1411.6	1462	1452.7	1449.8	1454.6	1427.5
Q3TPM3	Cullin-1 (Fragment) OS=Mus musculus OX=10090 GN=Cul1 PE=1 SV=1	11.537	3	5	3	Cul1	-0.22	0.0943149	92.5	107.5	899.1	1167.8	1183.7	1169.5	1439.4	1514.1	1453.1	1257.6	1277.7	1357.9
Q64435	UDP-glucuronosyltransferase 1-6 OS=Mus musculus OX=10090 GN=Ugt1a6 PE=1 SV=1	90.377	15	36	3	Ugt1a6	-0.08	0.0945963	97.1	102.9	449.1	483.6	486.5	468.2	519.1	512	506.7	519.1	476.2	538.8
Q99L47	Hsc70-interacting protein OS=Mus musculus OX=10090 GN=St13 PE=1 SV=1	58.405	11	13	11	St13	-0.1	0.0953977	96.5	103.5	2477.6	2436.4	2294	2710.1	2412.5	2640.8	2491.8	2801.5	2615	2582.8
Q6DFW4	Nucleolar protein 58 OS=Mus musculus OX=10090 GN=Nop58 PE=1 SV=1	69.796	10	12	10	Nop58	-0.12	0.0957842	95.8	104.2	1015.3	1028.5	1093.3	1074.9	1193	1083	1110.5	1232	1203.7	1169.4
Q9Z0N1	Eukaryotic translation initiation factor 2 subunit 3, X-linked OS=Mus musculus OX=10090 GN=Eif2s3x PE=1 SV=2	67.203	17	25	4	Eif2s3x	-0.16	0.0958466	94.6	105.4	3413.2	4154.6	3785.1	3788.3	4213.5	4469	4226.7	4222	4026.6	4061.7
P11930	Acyl-coenzyme A diphosphatase NUDT19 OS=Mus musculus OX=10090 GN=Nudt19 PE=1 SV=2	42.811	4	5	4	Nudt19	0.13	0.0961499	104.5	95.5	703.9	493.4	608.4	508.2	478.4	464.2	486.2	461.5	464.7	478.5
F6S4K9	Protein 4.1 (Fragment) OS=Mus musculus OX=10090 GN=Epb41 PE=1 SV=1	30.215	7	11	1	Epb41	-0.09	0.0965178	96.9	103.1	110.7	105.1	109.2	112.1	103.5	116.2	126	106	122	110.4
Q9DAU1	Protein canopy homolog 3 OS=Mus musculus OX=10090 GN=Cnpy3 PE=1 SV=1	12.564	2	3	2	Cnpy3	-0.16	0.097809	94.5	105.5	195	285	245.5	249.4	266.2	290	299.3	269.7	276.9	278.3
S4R2T8	Disks large homolog 1 OS=Mus musculus OX=10090 GN=Dlg1 PE=1 SV=1	26.092	4	4	4	Dlg1	0.32	0.0980351	110.9	89.1	506.3	295.4	399.1	490.8	429.1	272.2	316.2	350.3	400.9	344.8
P62960	Y-box-binding protein 1 OS=Mus musculus OX=10090 GN=Ybx1 PE=1 SV=3	60.07	7	20	7	Ybx1	-0.05	0.0983634	98.3	101.7	2236.8	2235.3	2042.7	2290.4	2252.2	2305.9	2332.2	2369.6	2313.9	2228.5
J3QNU6	Beta-arrestin-1 OS=Mus musculus OX=10090 GN=Arrb1 PE=1 SV=1	19.85	3	3	3	Arrb1	-0.12	0.0987081	96	104	683	750.4	733.1	736.1	824.7	737	838.3	797	798.2	828.9
Q3UEG6	Alanine--glyoxylate aminotransferase 2, mitochondrial OS=Mus musculus OX=10090 GN=Agxt2 PE=1 SV=1	46.33	13	13	13	Agxt2	0.07	0.0988601	102.5	97.5	2660.8	2233.1	2236.2	2381.9	2308.1	2161.2	2152.7	2196.7	2207.2	2288.9
E9Q9E1	Eukaryotic translation initiation factor 4 gamma 1 OS=Mus musculus OX=10090 GN=Eif4g1 PE=1 SV=1	114.436	23	27	11	Eif4g1	-0.06	0.098967	98	102	4476.1	4111.7	4194.6	4168.2	4312.2	4332.8	4271.9	4789.6	4580.5	4367.9
D6RCX5	Mitochondrial fission regulator OS=Mus musculus OX=10090 GN=Mtfr1l PE=1 SV=1	15.112	2	2	2	Mtfr1l	0.27	0.0990414	109.4	90.6	47.6	33.2	42.6	44.8	37.6	39.9	32.3	35.3	31.4	37.7
Q9DB05	Alpha-soluble NSF attachment protein OS=Mus musculus OX=10090 GN=Napa PE=1 SV=1	40.62	8	10	8	Napa	0.04	0.0990907	101.5	98.5	1125.3	1089.6	1092.9	1068	1048.4	953.4	1062	1058.4	1066.8	1039.4
Q8CHR6	Dihydropyrimidine dehydrogenase [NADP(+)] OS=Mus musculus OX=10090 GN=Dpyd PE=1 SV=1	240.084	39	60	39	Dpyd	0.11	0.0993824	103.9	96.1	13112.7	13333.4	15285.9	13846	13648.8	12076.5	12259.6	13356	14070.3	12614.2
A2AER8	Polyglutamine-binding protein 1 (Fragment) OS=Mus musculus OX=10090 GN=Pqbp1 PE=1 SV=1	15.143	3	3	3	Pqbp1	0.1	0.099384	103.5	96.5	399.8	338.7	355	354.8	400.8	320.6	330.7	357.2	318.7	369.9
A0A494BAK4	Endoplasmic reticulum-Golgi intermediate compartment protein OS=Mus musculus OX=10090 GN=Ergic1 PE=1 SV=1	14.77	2	2	2	Ergic1	-0.13	0.0999226	95.4	104.6	266.7	281.3	306.6	300.7	278.9	290.1	308.3	317.5	332.8	288.7
Q8VHM5	Heterogeneous nuclear ribonucleoprotein R OS=Mus musculus OX=10090 GN=Hnrnpr PE=1 SV=1	27.059	6	7	4	Hnrnpr	-0.08	0.101005	97.1	102.9	574.1	691.2	698	662.6	655.9	745.4	678.5	733.5	702.3	678.7
P47758	Signal recognition particle receptor subunit beta OS=Mus musculus OX=10090 GN=Srprb PE=1 SV=1	38.562	6	9	6	Srprb	-0.08	0.101283	97.2	102.8	1653.8	1676.4	1607.2	1785.1	1722.5	1774.1	1660.9	1930	1808.3	1764.5
Q9WUM4	Coronin-1C OS=Mus musculus OX=10090 GN=Coro1c PE=1 SV=2	25.362	5	5	5	Coro1c	-0.16	0.101362	94.6	105.4	334.3	297.4	318.7	297.4	372.7	337.1	369.4	355.2	347.2	358
Q9JKX3	Transferrin receptor protein 2 OS=Mus musculus OX=10090 GN=Tfr2 PE=1 SV=2	10.731	3	4	3	Tfr2	-0.15	0.101465	94.8	105.2	213.5	296.3	254.3	236.2	284.7	325.2	324.5	282.4	279	261
Q9CR84	ATP synthase F(0) complex subunit C1, mitochondrial OS=Mus musculus OX=10090 GN=Atp5mc1 PE=1 SV=1	8.131	2	3	2	Atp5mc1	-0.36	0.101761	87.6	112.4	769	852.6	960.4	981.8	855.9	944.9	926.9	1878.2	1139	1099.3
Q8K1Z0	Ubiquinone biosynthesis protein COQ9, mitochondrial OS=Mus musculus OX=10090 GN=Coq9 PE=1 SV=1	51.563	9	12	9	Coq9	-0.01	0.102566	99.6	100.4	1821.9	2042.7	2005	2016.3	1904.4	2100.1	2107.7	2009.8	2020.3	2009.5
A0A0R4J140	Clustered mitochondria protein homolog OS=Mus musculus OX=10090 GN=Cluh PE=1 SV=1	160.365	33	37	33	Cluh	-0.06	0.102673	97.7	102.3	6667.1	6368.1	6517.2	6837.4	6427.4	6597.3	6592.4	7045.3	6878	6817.4
Q9CPR4	60S ribosomal protein L17 OS=Mus musculus OX=10090 GN=Rpl17 PE=1 SV=3	51.944	11	21	10	Rpl17	-0.1	0.103162	96.5	103.5	3267.6	3334.5	3025.4	3422.4	3544.5	3388.7	3324.1	3825.6	3575.8	3632.8
Q9QXB9	Developmentally-regulated GTP-binding protein 2 OS=Mus musculus OX=10090 GN=Drg2 PE=1 SV=1	11.317	3	3	3	Drg2	-0.05	0.103267	98.3	101.7	578.9	586.5	658.3	654.5	646.6	621.9	680.9	706.7	655.3	669
Q9DCY0	Glycine N-acyltransferase-like protein Keg1 OS=Mus musculus OX=10090 GN=Keg1 PE=1 SV=1	50.912	12	15	12	Keg1	-0.06	0.104246	98	102	1705.8	1728.8	1360.8	1601.2	1749.4	1974.6	1775.8	1697.4	1662.5	1947.9
Q99N96	39S ribosomal protein L1, mitochondrial OS=Mus musculus OX=10090 GN=Mrpl1 PE=1 SV=2	24.438	5	5	5	Mrpl1	-0.06	0.104922	98	102	729.5	856	846.3	895.8	803.8	880.2	859.8	996.6	903.9	846.8
A0A0R4J147	Microtubule-associated tumor suppressor 1 homolog OS=Mus musculus OX=10090 GN=Mtus1 PE=1 SV=1	4.431	2	2	2	Mtus1	-0.18	0.106351	93.6	106.4	373.1	408.1	412.9	396.3	480.8	437.9	479.4	463.6	417.4	465.8
A2BE93	Protein SET (Fragment) OS=Mus musculus OX=10090 GN=Set PE=1 SV=1	54.179	8	11	8	Set	-0.11	0.10747	96.1	103.9	1168.8	1326	1199.6	1139.4	1253.4	1356.3	1295.7	1333.6	1291.8	1198.4
Q99KV1	DnaJ homolog subfamily B member 11 OS=Mus musculus OX=10090 GN=Dnajb11 PE=1 SV=1	75.826	12	16	12	Dnajb11	-0.08	0.107803	97.1	102.9	1867.2	1736.9	1585.9	1563.2	1816.4	2076	1754.5	1860.4	1781.5	1842.1
Q9DCM0	Persulfide dioxygenase ETHE1, mitochondrial OS=Mus musculus OX=10090 GN=Ethe1 PE=1 SV=2	62.581	9	14	9	Ethe1	0.08	0.108277	102.9	97.1	2782.2	2909.1	2976.1	3184	2776.8	2727.8	2743.3	2759.7	2914.8	2705.7
Q3TLP8	Ras-related C3 botulinum toxin substrate 1 OS=Mus musculus OX=10090 GN=Rac1 PE=1 SV=1	25.771	8	11	8	Rac1	-0.07	0.108572	97.6	102.4	1940	2149	2063	2154.9	2315.2	2205.1	2317.4	2190.7	2253.8	2298.2
P46664	Adenylosuccinate synthetase isozyme 2 OS=Mus musculus OX=10090 GN=Adss2 PE=1 SV=2	21.81	6	7	5	Adss2	-0.13	0.108925	95.5	104.5	581.9	451.4	543	597.7	521.3	558.2	552.5	653.8	594.3	647
P62192	26S proteasome regulatory subunit 4 OS=Mus musculus OX=10090 GN=Psmc1 PE=1 SV=1	79.296	16	18	15	Psmc1	-0.12	0.10905	96	104	2636.9	3371.2	3501.1	3564.2	3484.3	3352.1	3613.2	4080.8	3787.1	3773.6
Q8BVA5	Lipid droplet-associated hydrolase OS=Mus musculus OX=10090 GN=Ldah PE=1 SV=1	20.757	4	4	4	Ldah	-0.14	0.110135	95.1	104.9	501.3	613.2	544.6	549.5	592.4	631.9	605.9	606.8	579.3	583.9
F8WJ64	Acyl carrier protein (Fragment) OS=Mus musculus OX=10090 GN=Ndufab1 PE=1 SV=1	24.271	5	7	5	Ndufab1	0	0.110158	100	100	1455	1618.1	1616.7	1646.7	1530.8	1610.4	1787.4	1603.7	1617.8	1697.5
Q64442	Sorbitol dehydrogenase OS=Mus musculus OX=10090 GN=Sord PE=1 SV=3	171.705	22	78	22	Sord	0.08	0.110965	102.8	97.2	15600.3	15484.8	14544.8	16347.4	15359.6	15195.8	15325.2	14480.7	14614.6	14638.5
O35744	Chitinase-like protein 3 OS=Mus musculus OX=10090 GN=Chil3 PE=1 SV=2	35.48	6	6	6	Chil3	-0.17	0.111217	94	106	695	726.4	612.7	507.1	725.4	814.7	794.3	783.8	634.4	746.9
Q8JZL3	Thiamine-triphosphatase OS=Mus musculus OX=10090 GN=Thtpa PE=1 SV=3	10.24	3	5	3	Thtpa	0.06	0.111232	102.1	97.9	603.7	389	471.7	393.9	382.7	386.9	350.7	377.7	349.8	383.1
P58389	Serine/threonine-protein phosphatase 2A activator OS=Mus musculus OX=10090 GN=Ptpa PE=1 SV=1	12.971	4	4	4	Ptpa	-0.15	0.111812	94.9	105.1	985.7	900.3	888.6	884.9	966.6	927	1036.2	925.2	1022.9	997.7
Q6ZWX6	Eukaryotic translation initiation factor 2 subunit 1 OS=Mus musculus OX=10090 GN=Eif2s1 PE=1 SV=3	55.65	9	12	9	Eif2s1	-0.16	0.111911	94.4	105.6	2182.2	2032.9	1898.8	2177.3	2014.9	2276.3	2091.1	2410.4	2274	2035.3
P12710	Fatty acid-binding protein, liver OS=Mus musculus OX=10090 GN=Fabp1 PE=1 SV=2	167.237	16	119	16	Fabp1	-0.12	0.112616	95.8	104.2	15387.7	19713.5	17459.6	20157.5	18368.2	21576.6	18806.4	19193.7	19988	20916
Q8BP40	Lysophosphatidic acid phosphatase type 6 OS=Mus musculus OX=10090 GN=Acp6 PE=1 SV=1	26.64	6	7	6	Acp6	-0.06	0.113067	97.9	102.1	1256.6	1250.7	1208.3	1211.8	1170.7	1290.8	1263.5	1218.7	1268.5	1237.1
P16406	Glutamyl aminopeptidase OS=Mus musculus OX=10090 GN=Enpep PE=1 SV=1	54.65	12	13	12	Enpep	-0.04	0.113151	98.6	101.4	2843.8	2876.5	2727.2	2675.5	3019.9	2905.4	3048.9	2913.7	2925.1	2968.4
Q6IRU5	Clathrin light chain B OS=Mus musculus OX=10090 GN=Cltb PE=1 SV=1	23.639	7	9	7	Cltb	-0.04	0.113398	98.5	101.5	2001.9	2042.9	1907.2	2040.1	1963.2	2264.2	2061.9	2052.4	2106.8	1970
Q9CZS1	Aldehyde dehydrogenase X, mitochondrial OS=Mus musculus OX=10090 GN=Aldh1b1 PE=1 SV=1	150.507	28	39	26	Aldh1b1	0.22	0.113496	107.5	92.5	7525.7	6828.4	7199.2	7190.2	5968.3	6733.8	6718.5	6191.2	6050.3	6126.7
Q60710	Deoxynucleoside triphosphate triphosphohydrolase SAMHD1 OS=Mus musculus OX=10090 GN=Samhd1 PE=1 SV=3	29.892	9	11	9	Samhd1	0.09	0.11372	103.2	96.8	3268.3	3048.9	3292.5	3321.8	3149.9	3015.1	3066.5	3228.7	3137	3065.6
Q283N4	2-oxo-4-hydroxy-4-carboxy-5-ureidoimidazoline decarboxylase OS=Mus musculus OX=10090 GN=Urad PE=1 SV=1	42.33	7	15	7	Urad	0.26	0.114089	108.9	91.1	3323.1	2443.4	2635.4	3247.4	3003.2	2403.5	2511.2	2597.4	2910.3	2440.1
E9Q5K4	Cytochrome P450 2C44 OS=Mus musculus OX=10090 GN=Cyp2c23 PE=1 SV=1	80.913	19	25	17	Cyp2c23	-0.1	0.114502	96.6	103.4	3036.8	2941.3	2878.5	3384.1	3121.8	3250.8	3297	3169.7	3252.7	3263.9
Q80VD1	Protein FAM98B OS=Mus musculus OX=10090 GN=Fam98b PE=1 SV=1	15.286	3	4	2	Fam98b	-0.03	0.114683	98.9	101.1	212.9	231.9	216.7	223.1	224.6	249.6	222.7	238	224.2	228.2
P68254	14-3-3 protein theta OS=Mus musculus OX=10090 GN=Ywhaq PE=1 SV=1	91.944	16	33	10	Ywhaq	-0.05	0.114728	98.2	101.8	3170.5	3380.7	3257.4	3305.3	3296.2	3608.5	3327.1	3523.8	3417.1	3230.9
F6TLV3	Fibronectin type-III domain-containing protein 3A (Fragment) OS=Mus musculus OX=10090 GN=Fndc3a PE=1 SV=1	12.211	2	2	2	Fndc3a	-0.12	0.115006	95.7	104.3	234.2	337.1	312.6	322.8	351.6	367.4	326.9	395.7	349.1	351.5
A0A0R4J0B4	N-acylneuraminate cytidylyltransferase OS=Mus musculus OX=10090 GN=Cmas PE=1 SV=1	27.026	5	5	5	Cmas	-0.2	0.115218	92.9	107.1	798.2	901	850.1	1016.1	848.6	914.6	1039.5	979.1	995.1	889
A0A2R8W6G1	E3 ubiquitin-protein ligase RBX1 OS=Mus musculus OX=10090 GN=Rbx1 PE=1 SV=1	3.563	2	3	2	Rbx1	-0.1	0.115287	96.4	103.6	761.9	831.1	761.4	823.6	767.9	824.7	813.2	842.9	824.7	799.9
Q9CQC9	GTP-binding protein SAR1b OS=Mus musculus OX=10090 GN=Sar1b PE=1 SV=1	52.773	9	10	9	Sar1b	-0.08	0.11539	97.2	102.8	2156.3	2348.7	2159.6	2190.2	2036.2	2303.6	2362.9	2261.8	2197.4	2284.3
O35841	Apoptosis inhibitor 5 OS=Mus musculus OX=10090 GN=Api5 PE=1 SV=2	17.439	3	4	3	Api5	-0.28	0.115857	90.4	109.6	204.3	282.4	239.2	254.6	356.4	288.7	337.9	302.5	308.7	350.9
O08784	Treacle protein OS=Mus musculus OX=10090 GN=Tcof1 PE=1 SV=1	10.245	3	3	3	Tcof1	-0.18	0.11703	93.7	106.3	364.2	465.7	459.5	368.9	392.9	575.8	592.9	428.7	445.5	405.1
Q7TMG8	Glioblastoma amplified sequence OS=Mus musculus OX=10090 GN=Nipsnap2 PE=1 SV=1	5.838	2	2	1	Nipsnap2	-0.14	0.117796	95.1	104.9	176.3	218.5	153.6	194.4	183.1	230.5	194.3	201.6	202.1	208.8
Q99KI3	ER membrane protein complex subunit 3 OS=Mus musculus OX=10090 GN=Emc3 PE=1 SV=3	17.442	2	2	2	Emc3	-0.19	0.1179	93.4	106.6	332.3	304.1	331.3	358.6	429.1	352.3	437.5	379.5	376.5	455.9
Q91V04	Translocating chain-associated membrane protein 1 OS=Mus musculus OX=10090 GN=Tram1 PE=1 SV=3	7.683	2	2	2	Tram1	-0.14	0.118058	95.1	104.9	662.1	728	623.7	737.7	855.6	730.2	803.2	780.5	852.3	846.5
A2AJ72	Far upstream element (FUSE)-binding protein 3 OS=Mus musculus OX=10090 GN=Fubp3 PE=1 SV=1	11.679	4	4	2	Fubp3	0.17	0.118084	106	94	578	427	488.2	516.6	526.6	427.3	408	458.4	502.3	472.1
O88908	Sterol O-acyltransferase 2 OS=Mus musculus OX=10090 GN=Soat2 PE=1 SV=2	17.255	4	5	4	Soat2	-0.12	0.118545	95.8	104.2	986.9	1033.1	1101	1003.4	1030.3	1121.3	1132.6	1131.5	979.2	1110.7
P50544	Very long-chain specific acyl-CoA dehydrogenase, mitochondrial OS=Mus musculus OX=10090 GN=Acadvl PE=1 SV=3	229.667	34	57	34	Acadvl	-0.09	0.119223	96.9	103.1	9795.7	11576.5	11041.8	11730	12221	11885.9	11555.6	12371	12308.4	12560.7
P14115	60S ribosomal protein L27a OS=Mus musculus OX=10090 GN=Rpl27a PE=1 SV=5	22.891	5	6	5	Rpl27a	-0.06	0.11927	97.9	102.1	1288.6	1344.4	1373.6	1549.4	1377.9	1432.9	1406.3	1665.2	1626.9	1415.2
A0A0R4J1Z3	Transmembrane protein 33 OS=Mus musculus OX=10090 GN=Tmem33 PE=1 SV=1	9.239	2	2	2	Tmem33	-0.18	0.1202	93.8	106.2	147.7	171.9	170.2	200.5	195.3	194.6	184.5	204.6	192.3	206.8
P49962	Signal recognition particle 9 kDa protein OS=Mus musculus OX=10090 GN=Srp9 PE=1 SV=2	5.724	2	3	2	Srp9	-0.21	0.121106	92.7	107.3	428.7	592.3	478	482.5	569.9	674.5	558.1	570.7	533.1	552.5
D3Z3F8	Spastic paraplegia 20, spartin (Troyer syndrome) homolog (human) OS=Mus musculus OX=10090 GN=Spg20 PE=1 SV=1	8.62	2	2	2	Spg20	0.32	0.121169	111.1	88.9	548.2	318.4	348.8	340.5	305.5	237.8	246.1	380.6	317.4	272.4
Q9EP72	ER membrane protein complex subunit 7 OS=Mus musculus OX=10090 GN=Emc7 PE=1 SV=1	29.922	4	4	4	Emc7	0.09	0.121715	103.2	96.8	753.3	701.2	625.7	684	753.3	657.3	655.9	630.4	659.2	676.3
P11438	Lysosome-associated membrane glycoprotein 1 OS=Mus musculus OX=10090 GN=Lamp1 PE=1 SV=2	23.79	3	7	3	Lamp1	-0.25	0.122075	91.5	108.5	994.2	999.1	757.2	804.6	813	1156.8	1080.7	964.5	887.5	900.2
Q9WU19	2-Hydroxyacid oxidase 1 OS=Mus musculus OX=10090 GN=Hao1 PE=1 SV=1	71.031	11	13	11	Hao1	-0.09	0.122158	96.7	103.3	1566.6	2179.5	1745.2	1991.3	2043.4	2020.5	2125.6	2286.7	2193	2029.2
A0A1D5RM85	60S ribosomal protein L18a (Fragment) OS=Mus musculus OX=10090 GN=Rpl18a PE=1 SV=1	30.554	7	14	7	Rpl18a	-0.08	0.12225	97.2	102.8	1855.5	2290	2233.1	2508.5	2214	2315.4	2252.2	2750.9	2721	2363.7
Q99M28	RNA-binding protein with serine-rich domain 1 OS=Mus musculus OX=10090 GN=Rnps1 PE=1 SV=1	13.02	2	2	2	Rnps1	-0.07	0.123257	97.7	102.3	266.5	285.6	274.7	276.8	292.1	297.3	290.1	307.4	276.9	283.6
Q8BVI4	Dihydropteridine reductase OS=Mus musculus OX=10090 GN=Qdpr PE=1 SV=2	113.037	14	26	14	Qdpr	0.11	0.123473	104	96	5041.4	4480.8	4463.7	4167.8	4002.8	4192.6	4124.2	4013.6	4227.9	3892.8
Q8BSE0	Regulator of microtubule dynamics protein 2 OS=Mus musculus OX=10090 GN=Rmdn2 PE=1 SV=1	47.173	9	11	9	Rmdn2	-0.07	0.123722	97.5	102.5	1305.4	1498.3	1559.4	1533.7	1568.1	1617.9	1612	1573.7	1508.3	1664.3
A0A0B4J1E2	SNW domain-containing protein 1 OS=Mus musculus OX=10090 GN=Snw1 PE=1 SV=1	15.106	3	3	3	Snw1	-0.13	0.12406	95.5	104.5	185.2	260.7	243.7	241.8	256.1	252.1	266.6	280.6	256.8	276
Q9WV55	Vesicle-associated membrane protein-associated protein A OS=Mus musculus OX=10090 GN=Vapa PE=1 SV=2	73.444	14	18	13	Vapa	-0.03	0.124119	98.8	101.2	3494.4	3378.7	3547.2	3652	3336.6	3573.6	3654.9	3507.5	3577.4	3668.9
Q9CZU6	Citrate synthase, mitochondrial OS=Mus musculus OX=10090 GN=Cs PE=1 SV=1	113.509	22	41	22	Cs	-0.02	0.124429	99.4	100.6	10251.2	10351.6	10126.1	10343.9	10517.4	10473	10244.5	10471.7	10879.7	10586.5
Q9D5T0	Outer mitochondrial transmembrane helix translocase OS=Mus musculus OX=10090 GN=Atad1 PE=1 SV=1	21.88	2	3	2	Atad1	-0.15	0.124712	94.8	105.2	344.5	383.4	319.5	314.3	408	382.2	456.8	351.5	366.7	469.6
E9Q3C1	C2 domain-containing protein 2 OS=Mus musculus OX=10090 GN=C2cd2 PE=1 SV=1	19.916	4	4	4	C2cd2	0.18	0.12523	106.2	93.8	648.7	553.8	553.7	647.2	666.8	550.1	512.8	588.8	571.5	590.3
Q8BHG2	CXXC motif containing zinc binding protein OS=Mus musculus OX=10090 GN=Czib PE=1 SV=1	22.414	5	6	5	Czib	0.06	0.125657	102	98	1233.8	1118.6	1100.6	1134.7	1082.7	1058.6	1068.2	1104.2	1112.7	1073.9
A0A0A6YY75	Complement component receptor 1-like protein OS=Mus musculus OX=10090 GN=Cr1l PE=1 SV=1	15.158	5	6	5	Cr1l	-0.04	0.125942	98.5	101.5	1210.6	1163	1100	1193.1	1169.5	1235.6	1211.4	1175.6	1204.2	1199.8
P27659	60S ribosomal protein L3 OS=Mus musculus OX=10090 GN=Rpl3 PE=1 SV=3	152.19	24	43	24	Rpl3	-0.05	0.126209	98.3	101.7	8101.4	9572.2	9463.1	10170.8	9731.5	9599.6	9742.7	10897.4	10827.5	9898.2
Q62425	Cytochrome c oxidase subunit NDUFA4 OS=Mus musculus OX=10090 GN=Ndufa4 PE=1 SV=2	25.22	6	16	6	Ndufa4	-0.08	0.126893	97.3	102.7	3774	4612.5	3927.3	4299.9	4482.4	4844.3	4602.9	4330.2	4405.5	4538.6
P60335	Poly(rC)-binding protein 1 OS=Mus musculus OX=10090 GN=Pcbp1 PE=1 SV=1	78.486	14	19	11	Pcbp1	-0.1	0.127361	96.4	103.6	3974.3	3488	3597.7	3635.8	3479.3	3672.5	3670.9	3913.3	3992.1	3864.7
Q64737	Trifunctional purine biosynthetic protein adenosine-3 OS=Mus musculus OX=10090 GN=Gart PE=1 SV=3	3.842	2	2	2	Gart	0.08	0.127779	102.7	97.3	442.9	312.9	379.6	338.1	317.3	285.2	296.2	336.8	326.2	320.6
Q8CG14	Complement C1s-1 subcomponent OS=Mus musculus OX=10090 GN=C1s1 PE=2 SV=2	11.025	2	2	2	C1s1	0.06	0.128053	101.9	98.1	229	177.1	188.9	184.6	182.9	177.6	160.4	187.7	180.2	169
Q9CQH7	Transcription factor BTF3 homolog 4 OS=Mus musculus OX=10090 GN=Btf3l4 PE=1 SV=1	31.506	5	9	3	Btf3l4	-0.14	0.128694	95.1	104.9	343.5	511.8	463.1	311.1	505.4	586.1	578	492.7	423.9	510.9
A2AVJ7	Ribosome-binding protein 1 OS=Mus musculus OX=10090 GN=Rrbp1 PE=1 SV=1	546.628	92	171	92	Rrbp1	-0.13	0.12884	95.5	104.5	40106.4	45414.9	34056	36805	38733.4	51805.1	47591.8	42353.1	40680.4	38425.1
A2AJL3	FGGY carbohydrate kinase domain-containing protein OS=Mus musculus OX=10090 GN=Fggy PE=1 SV=1	34.337	8	8	8	Fggy	0.08	0.129736	102.8	97.2	1651.7	1578.4	1798.3	1649.7	1520.7	1447.6	1509	1561.2	1604.8	1603.2
Q8R0F9	SEC14-like protein 4 OS=Mus musculus OX=10090 GN=Sec14l4 PE=1 SV=1	86.081	17	20	17	Sec14l4	0.08	0.129834	102.7	97.3	4266.8	4146.9	3753.8	4076.6	4198.8	3961.3	3927.7	3846.4	3812.5	4010.8
E9Q1R2	4-hydroxy-2-oxoglutarate aldolase, mitochondrial OS=Mus musculus OX=10090 GN=Hoga1 PE=1 SV=1	4.212	2	2	2	Hoga1	0.28	0.129958	109.7	90.3	601	602.5	503.4	456	519.5	602.7	427.9	458.1	423.9	401.5
O54774	AP-3 complex subunit delta-1 OS=Mus musculus OX=10090 GN=Ap3d1 PE=1 SV=1	21.241	4	5	4	Ap3d1	0.09	0.129959	103	97	478.7	478	477.3	496	438.2	427.7	450.6	426.1	480.1	463.8
Q8VI94	2'-5'-oligoadenylate synthase-like protein 1 OS=Mus musculus OX=10090 GN=Oasl1 PE=2 SV=1	10.876	3	3	3	Oasl1	0.15	0.130576	105.3	94.7	701.4	585.1	758.3	624	684.8	616.4	569.6	641.6	603.8	628.6
P62301	40S ribosomal protein S13 OS=Mus musculus OX=10090 GN=Rps13 PE=1 SV=2	38.476	11	18	11	Rps13	-0.07	0.131031	97.7	102.3	4372.3	3930.7	3838.4	4295.3	4108.6	4271.9	4298.5	4504.7	4388.3	4119.8
Q6NV83	U2 snRNP-associated SURP motif-containing protein OS=Mus musculus OX=10090 GN=U2surp PE=1 SV=3	5.246	2	3	1	U2surp	-0.12	0.131147	95.9	104.1	421.5	426.1	455.9	420.9	412	460.9	424.9	521.7	431.9	457.6
Q9DBJ1	Phosphoglycerate mutase 1 OS=Mus musculus OX=10090 GN=Pgam1 PE=1 SV=3	153.193	17	37	17	Pgam1	-0.1	0.13119	96.5	103.5	5884.8	6107	5839	6172.8	5922.1	6589.4	6236.1	6351.1	6443.9	5740.5
P14152	Malate dehydrogenase, cytoplasmic OS=Mus musculus OX=10090 GN=Mdh1 PE=1 SV=3	123.781	23	73	23	Mdh1	0.04	0.131216	101.3	98.7	18694.7	19942.5	19255.6	19796.8	18870.8	18989.8	19339.2	18585.3	18752.3	18343.9
P52825	Carnitine O-palmitoyltransferase 2, mitochondrial OS=Mus musculus OX=10090 GN=Cpt2 PE=1 SV=2	128.452	26	49	26	Cpt2	0.05	0.131471	101.6	98.4	12434.6	10805.4	10359.1	11467.1	10901	10554	10474.7	10617	9957.4	10963
Q6P4T2	U5 small nuclear ribonucleoprotein 200 kDa helicase OS=Mus musculus OX=10090 GN=Snrnp200 PE=1 SV=1	28.553	10	10	10	Snrnp200	0.05	0.131963	101.6	98.4	1422.4	1250.5	1246.6	1281.7	1501.6	1237.1	1204.2	1271.4	1241.2	1269.3
Q91WT9	Cystathionine beta-synthase OS=Mus musculus OX=10090 GN=Cbs PE=1 SV=3	131.857	23	27	23	Cbs	0.05	0.131996	101.6	98.4	4897.3	5042	5309	4751.6	5516.9	4567.5	4886.4	4847.4	4893.7	4972.6
A0A5F8MQC8	very-long-chain enoyl-CoA reductase OS=Mus musculus OX=10090 GN=Tecr PE=1 SV=1	11.701	5	6	1	Tecr	-0.05	0.132176	98.1	101.9	279.8	323.4	258.5	246.3	280.8	503.5	486.5	290.4	285.9	284.5
Q8VHE0	Translocation protein SEC63 homolog OS=Mus musculus OX=10090 GN=Sec63 PE=1 SV=4	75.246	13	13	13	Sec63	-0.1	0.132293	96.4	103.6	1811.1	2170.4	2019	1904.8	2160.3	2169.4	2091.2	2213.4	2036.1	2260.7
Q9CYJ8	Chromobox protein homolog 1 OS=Mus musculus OX=10090 GN=Cbx1 PE=1 SV=1	30.971	4	4	4	Cbx1	-0.13	0.132409	95.6	104.4	114.7	149.8	166.5	141.4	151.3	170.5	184.8	163.5	150	149.1
Q9CPQ8	ATP synthase subunit g, mitochondrial OS=Mus musculus OX=10090 GN=Atp5mg PE=1 SV=1	46.94	8	12	8	Atp5mg	0.14	0.13265	104.7	95.3	2145.6	1972.5	2259.9	1674.8	1986.8	1808.7	1933.4	1695.7	1719.6	1899.4
P29341	Polyadenylate-binding protein 1 OS=Mus musculus OX=10090 GN=Pabpc1 PE=1 SV=2	119.276	23	32	19	Pabpc1	-0.08	0.13269	97.3	102.7	9561.9	9467.1	8381.7	9245.4	9192.9	10098.1	9650.7	9831.9	9766.8	8941
A0A498WGD8	Thioredoxin-like protein 1 OS=Mus musculus OX=10090 GN=Txnl1 PE=1 SV=1	56.331	8	9	8	Txnl1	-0.06	0.132789	98	102	839.1	880.8	798	788.3	894.8	917.4	873.2	934.5	873.7	835
Q9D5J6	Sedoheptulokinase OS=Mus musculus OX=10090 GN=Shpk PE=1 SV=1	21.756	4	4	4	Shpk	0.08	0.133	102.8	97.2	494.4	481	478.1	474.4	481	449.4	455.1	480.7	491.5	448.8
Q9JLN9	Serine/threonine-protein kinase mTOR OS=Mus musculus OX=10090 GN=Mtor PE=1 SV=2	3.309	2	3	2	Mtor	-0.85	0.133157	71.4	128.6	259.7	263.2	391.4	487.4	244	273.4	495.4	548	473.9	417
Q9D6Y9	1,4-alpha-glucan-branching enzyme OS=Mus musculus OX=10090 GN=Gbe1 PE=1 SV=1	112.406	21	28	21	Gbe1	0.17	0.133435	105.9	94.1	7126.6	6192.8	6322.7	5596.1	5377.9	5781.6	5352.7	5497.9	5641.7	5484.6
O35215	D-dopachrome decarboxylase OS=Mus musculus OX=10090 GN=Ddt PE=1 SV=3	7.402	2	2	2	Ddt	0.28	0.133778	109.7	90.3	272.5	133.7	125.8	141.4	145.5	116.3	115.6	140	106.2	124.7
Q14AI6	Mitochondrial mRNA pseudouridine synthase Rpusd3 OS=Mus musculus OX=10090 GN=Rpusd3 PE=2 SV=1	8.288	2	2	2	Rpusd3	0.06	0.134098	102.1	97.9	371.4	298.2	333.9	301.3	287.1	288.7	280.6	281.6	310.1	289.6
P54729	NEDD8 ultimate buster 1 OS=Mus musculus OX=10090 GN=Nub1 PE=1 SV=2	27.671	5	5	5	Nub1	0.05	0.134194	101.8	98.2	372	322.7	339.8	329.5	315.3	302.7	304.1	318	333.3	324.8
P45591	Cofilin-2 OS=Mus musculus OX=10090 GN=Cfl2 PE=1 SV=1	24.857	5	12	3	Cfl2	-0.08	0.134219	97.3	102.7	796.7	889.7	904.2	934.5	948.5	896.2	981.5	971.8	940.1	953.9
Q99P88	Nuclear pore complex protein Nup155 OS=Mus musculus OX=10090 GN=Nup155 PE=1 SV=1	11.758	2	2	2	Nup155	-0.13	0.134446	95.4	104.6	323.5	312.7	323.7	322.7	320.6	318.3	312.1	354.1	357.1	367.3
Q61425	Hydroxyacyl-coenzyme A dehydrogenase, mitochondrial OS=Mus musculus OX=10090 GN=Hadh PE=1 SV=2	121.906	24	47	24	Hadh	0.09	0.13476	103.2	96.8	16392.5	17712.5	17048.5	18582.9	16659.8	17583.3	17006.7	15986	14520.8	15733.9
P51410	60S ribosomal protein L9 OS=Mus musculus OX=10090 GN=Rpl9 PE=1 SV=2	50.639	9	17	9	Rpl9	-0.08	0.134978	97.2	102.8	2153.3	2752.5	2651.6	2856.6	2901	2892.3	2718.3	3199.7	2999.2	2909.2
Q9DBD0	Inhibitor of carbonic anhydrase OS=Mus musculus OX=10090 GN=Ica PE=1 SV=1	30.171	7	7	6	Ica	0.12	0.135164	104.2	95.8	617.6	430.6	498.5	582.4	462.6	407.4	409.6	462.4	510.9	458.7
Q8BH40	Syntaxin-7 OS=Mus musculus OX=10090 GN=Stx7 PE=1 SV=1	19.733	4	4	4	Stx7	-0.21	0.135394	92.7	107.3	913.4	896.2	1071.8	925.4	915.5	1060.6	956.4	1714.2	1029.7	1098.4
Q8C8U0	Liprin-beta-1 OS=Mus musculus OX=10090 GN=Ppfibp1 PE=1 SV=3	17.201	4	5	4	Ppfibp1	0.1	0.135459	103.4	96.6	314.5	220	235.8	245.9	240.2	216.9	200.9	237.1	231.2	224.6
A2BFF8	Cytoplasmic dynein 1 intermediate chain 2 OS=Mus musculus OX=10090 GN=Dync1i2 PE=1 SV=1	25.531	4	4	4	Dync1i2	-0.46	0.135713	84.4	115.6	350.9	734.2	484.8	420.2	718.5	756.9	635.9	664.6	713.8	648.5
A0A0A6YVP0	Immunoglobulin heavy constant gamma 2B (Fragment) OS=Mus musculus OX=10090 GN=Ighg2b PE=1 SV=2	66.657	11	16	10	Ighg2b	0.19	0.136249	106.7	93.3	2002.8	2072.2	2584	1505.9	2356.8	1829	1919.7	1511.3	1645.3	1810.7
Q8R5I6	Glutathione S-transferase Mu 4 OS=Mus musculus OX=10090 GN=Gstm4 PE=1 SV=1	75.937	16	31	7	Gstm4	-0.12	0.136565	95.9	104.1	1451.1	1965.9	1964.7	1620.7	1841.3	1947.2	2091.4	2063.2	1765.7	1998.3
P99027	60S acidic ribosomal protein P2 OS=Mus musculus OX=10090 GN=Rplp2 PE=1 SV=3	96.112	9	32	9	Rplp2	-0.15	0.137147	94.9	105.1	3495	3063.7	2710.9	3014.3	3090.3	3391.8	2940.5	3421.5	3393.3	3632.2
P50518	V-type proton ATPase subunit E 1 OS=Mus musculus OX=10090 GN=Atp6v1e1 PE=1 SV=2	27.379	5	5	5	Atp6v1e1	-0.12	0.137173	95.8	104.2	1165	1221.9	1154.1	1206.2	1168.8	1304.2	1191.3	1368	1271.5	1149.2
Q4PZA2	Endothelin-converting enzyme 1 OS=Mus musculus OX=10090 GN=Ece1 PE=1 SV=1	8.654	2	2	2	Ece1	0.21	0.137339	107.2	92.8	1230.3	935.3	1043.2	1058.7	892.2	875.7	870	975.5	989.6	903.2
Q9D8X2	Coiled-coil domain-containing protein 124 OS=Mus musculus OX=10090 GN=Ccdc124 PE=1 SV=1	27.73	7	9	7	Ccdc124	0.04	0.137524	101.2	98.8	1534.4	1501	1507.7	1463	1578.5	1532.3	1471.4	1429.4	1466.1	1477
Q9CQ54	NADH dehydrogenase [ubiquinone] 1 subunit C2 OS=Mus musculus OX=10090 GN=Ndufc2 PE=1 SV=1	19.335	5	6	5	Ndufc2	-0.11	0.137746	96.2	103.8	1247.5	1423.3	1352.7	1470.9	1327.8	1489.8	1357.7	1459.3	1490.7	1414.8
Q61133	Glutathione S-transferase theta-2 OS=Mus musculus OX=10090 GN=Gstt2 PE=1 SV=4	43.441	8	8	7	Gstt2	0.09	0.137854	103.2	96.8	1217	946.3	996.7	1115.6	871	865.1	869.2	934.4	972.6	934.7
Q91VH2	Sorting nexin-9 OS=Mus musculus OX=10090 GN=Snx9 PE=1 SV=1	18.843	3	4	3	Snx9	0.17	0.138223	105.9	94.1	191.8	168.4	165	189.2	144.6	149.7	144.8	168.6	164	146.5
Q9CQJ8	NADH dehydrogenase [ubiquinone] 1 beta subcomplex subunit 9 OS=Mus musculus OX=10090 GN=Ndufb9 PE=1 SV=3	27.424	5	7	5	Ndufb9	0.12	0.138406	104.3	95.7	1125.4	906.9	926.3	1067.3	1012.7	929.2	922.5	886.8	947.2	967.1
O54734	Dolichyl-diphosphooligosaccharide--protein glycosyltransferase 48 kDa subunit OS=Mus musculus OX=10090 GN=Ddost PE=1 SV=2	86.245	16	31	16	Ddost	-0.06	0.139035	97.9	102.1	4619.5	4769.7	4116.2	4399.6	4714.2	4952.4	4632.3	4824.9	4819.4	4576.6
P62843	40S ribosomal protein S15 OS=Mus musculus OX=10090 GN=Rps15 PE=1 SV=2	16.789	3	9	3	Rps15	-0.16	0.139069	94.4	105.6	1155.8	1723.9	1625.4	1758.4	1652.8	1847.4	1765.5	1916.1	1905.3	1629.5
P35564	Calnexin OS=Mus musculus OX=10090 GN=Canx PE=1 SV=1	173.752	29	57	29	Canx	-0.34	0.139303	88.2	111.8	8126.5	12221.9	8846.8	9494.3	12279.5	13335	12057.4	11607.8	10242.9	12026.1
Q9CRA5	Golgi phosphoprotein 3 OS=Mus musculus OX=10090 GN=Golph3 PE=1 SV=1	10.664	2	2	2	Golph3	-0.1	0.139361	96.7	103.3	86	91.8	91.3	89.9	89.1	87.2	90.1	97	96	99.2
G3X9U9	Mitochondrial fission 1 protein OS=Mus musculus OX=10090 GN=Fis1 PE=1 SV=1	16.646	3	3	3	Fis1	-0.05	0.139425	98.3	101.7	884	922.5	807.1	870.1	900.9	992.2	913.7	887.6	933.2	885
Q9CQV8	14-3-3 protein beta/alpha OS=Mus musculus OX=10090 GN=Ywhab PE=1 SV=3	102.923	20	39	10	Ywhab	-0.09	0.140155	96.8	103.2	1741.9	2251.1	2134	2155.8	2072.4	2275.7	2191.8	2306.6	2277.6	2150.1
G5E8R2	Tropomyosin alpha-1 chain OS=Mus musculus OX=10090 GN=Tpm1 PE=1 SV=1	78.863	20	39	3	Tpm1	-0.1	0.140461	96.4	103.6	2268.8	2230.3	1829	1799.6	2097.7	2648.3	2342.9	2252.8	2083.3	2068.1
A0A140T8P1	Immunoglobulin kappa variable 6-14 (Fragment) OS=Mus musculus OX=10090 GN=Igkv6-14 PE=4 SV=2	5.745	2	2	1	Igkv6-14	0.16	0.140522	105.5	94.5	220	112	125.8	118.1	178.8	89.4	112.6	112	132.3	125
P52792	Hexokinase-4 OS=Mus musculus OX=10090 GN=Gck PE=1 SV=1	84.993	14	18	14	Gck	0.04	0.140752	101.3	98.7	3835.2	3677.2	4380.6	3766.4	4121	3259.3	3568.6	3847.4	3928.9	3736.7
Q8CGB9	Insulin-degrading enzyme OS=Mus musculus OX=10090 GN=Ide PE=1 SV=1	59.582	14	18	14	Ide	0.07	0.141317	102.4	97.6	4627.8	3772.7	4145.8	4358.5	4048.3	3681.7	3745.3	4111	4060.7	3951.7
B9EJ54	Nucleoporin 205 OS=Mus musculus OX=10090 GN=Nup205 PE=1 SV=1	5.6	2	2	2	Nup205	-0.4	0.143002	86.1	113.9	487.9	438.3	374.7	307.2	376.2	497.9	428.6	522.9	374.2	503.6
P68373	Tubulin alpha-1C chain OS=Mus musculus OX=10090 GN=Tuba1c PE=1 SV=1	148.384	20	47	2	Tuba1c	-0.36	0.143293	87.5	112.5	422.7	709	684.9	676.9	869.2	674.3	702.9	973	956.9	881.4
Q9JJ28	Protein flightless-1 homolog OS=Mus musculus OX=10090 GN=Flii PE=1 SV=1	17.117	3	3	3	Flii	-0.17	0.143726	94.2	105.8	598	785.3	724.2	637.1	767.7	812.8	685.3	905.5	699.7	904.2
P03911	NADH-ubiquinone oxidoreductase chain 4 OS=Mus musculus OX=10090 GN=Mtnd4 PE=1 SV=1	12.766	2	2	2	Mtnd4	0.21	0.1444	107.3	92.7	550.9	472.3	405.5	398.5	471.6	470.5	407.5	372.3	360.1	417
Q8R317	Ubiquilin-1 OS=Mus musculus OX=10090 GN=Ubqln1 PE=1 SV=1	47.084	8	8	6	Ubqln1	-0.09	0.145201	97	103	856.1	922	936	969.2	1068.5	1073.6	985.6	1021.4	994.7	994.4
P20065	Thymosin beta-4 OS=Mus musculus OX=10090 GN=Tmsb4x PE=1 SV=1	28.702	7	14	7	Tmsb4x	-0.16	0.145217	94.4	105.6	2836.6	3726.1	4130.3	3232.6	3659.6	4097.7	4185.3	5037	3437	3658.6
P62889	60S ribosomal protein L30 OS=Mus musculus OX=10090 GN=Rpl30 PE=1 SV=2	30.592	6	10	6	Rpl30	-0.1	0.145802	96.7	103.3	2395.9	2244.8	2277.1	2549.3	2374.4	2538.9	2379.9	2754.8	2732.5	2305.2
Q64152	Transcription factor BTF3 OS=Mus musculus OX=10090 GN=Btf3 PE=1 SV=3	45.126	6	10	4	Btf3	-0.27	0.145857	90.5	109.5	505.8	774.4	652.4	587.2	776.9	922.7	793.9	697.2	659	788.9
P14206	40S ribosomal protein SA OS=Mus musculus OX=10090 GN=Rpsa PE=1 SV=4	93.623	12	26	11	Rpsa	-0.05	0.14588	98.2	101.8	3613	3417.6	3247.7	3400.6	3518.8	3566.6	3543.6	3540.1	3504.7	3597.9
O70503	Very-long-chain 3-oxoacyl-CoA reductase OS=Mus musculus OX=10090 GN=Hsd17b12 PE=1 SV=1	33.15	6	6	6	Hsd17b12	-0.11	0.146293	96.4	103.6	1413.9	1963.9	1889.8	2088.9	2014.8	1974.5	2062.8	2217.7	2112.7	2185.4
F8WGM5	Syntaxin-binding protein 2 (Fragment) OS=Mus musculus OX=10090 GN=Stxbp2 PE=1 SV=1	11.396	2	2	2	Stxbp2	-0.09	0.146435	96.8	103.2	151.6	167.6	194	176.6	179.4	169.3	180.6	217.1	188.1	201.5
Q9CWL8	Beta-catenin-like protein 1 OS=Mus musculus OX=10090 GN=Ctnnbl1 PE=1 SV=1	13.528	4	4	4	Ctnnbl1	0.08	0.146512	102.7	97.3	1085.4	877.6	1028.8	896.4	924.7	860.9	875.6	909.2	932.3	872.8
F7BP55	nucleoside-diphosphate kinase (Fragment) OS=Mus musculus OX=10090 GN=Ak2 PE=1 SV=1	44.032	7	18	1	Ak2	-0.18	0.146524	93.8	106.2	176.1	274.9	271.6	312.6	277	282	335.9	311	276.6	348.8
P09055	Integrin beta-1 OS=Mus musculus OX=10090 GN=Itgb1 PE=1 SV=1	64.023	11	11	11	Itgb1	-0.07	0.146641	97.6	102.4	2082.3	2393.5	2327.3	2343.8	2464.7	2475.8	2511.4	2391.6	2380.5	2458
Q80X81	Acetyl-Coenzyme A acetyltransferase 3 OS=Mus musculus OX=10090 GN=Acat3 PE=1 SV=1	101.59	15	24	4	Acat3	0.16	0.146663	105.7	94.3	7094.3	5862.3	5358.6	5495.7	4991.3	5642.4	5327.5	4903.5	4862.7	4880.6
Q9WVM8	Kynurenine/alpha-aminoadipate aminotransferase, mitochondrial OS=Mus musculus OX=10090 GN=Aadat PE=1 SV=1	62.631	16	20	16	Aadat	-0.07	0.146768	97.5	102.5	4131.6	4613.2	4025.7	5224	4851.4	4846.7	4617.6	5535.9	5315.5	4793
Q64727	Vinculin OS=Mus musculus OX=10090 GN=Vcl PE=1 SV=4	208.944	38	51	38	Vcl	-0.02	0.147287	99.3	100.7	10878.5	11113.3	10687.5	10453.8	11164.3	11781.9	11678.5	10946.3	11032.9	10809.3
P26443	Glutamate dehydrogenase 1, mitochondrial OS=Mus musculus OX=10090 GN=Glud1 PE=1 SV=1	279.391	36	131	36	Glud1	-0.06	0.147355	98.1	101.9	25045.2	28036.2	28104.9	30069.3	28369.8	28562.7	29141.1	30396.4	29215.3	29833.5
E9Q5L2	Inter alpha-trypsin inhibitor, heavy chain 4 OS=Mus musculus OX=10090 GN=Itih4 PE=1 SV=1	46.434	8	11	8	Itih4	0.2	0.147776	106.8	93.2	1788.7	2007	2127.5	1660.6	2128.3	1720.9	1752.6	1787.3	1859.4	1723.4
P97821	Dipeptidyl peptidase 1 OS=Mus musculus OX=10090 GN=Ctsc PE=1 SV=1	34.365	6	8	6	Ctsc	-0.1	0.14791	96.4	103.6	1403.4	1442	1219.3	1217.7	1385.6	1557.8	1634.4	1489.8	1256	1398.8
Q921G7	Electron transfer flavoprotein-ubiquinone oxidoreductase, mitochondrial OS=Mus musculus OX=10090 GN=Etfdh PE=1 SV=1	158.517	29	52	29	Etfdh	0.11	0.148734	103.7	96.3	12941	11616.2	12743.3	13414.6	11588.5	11414.5	11566.2	11823.1	12132	12013.8
A0A338P6U4	Presenilins-associated rhomboid-like protein, mitochondrial OS=Mus musculus OX=10090 GN=Parl PE=1 SV=1	10.768	2	2	2	Parl	-0.01	0.149193	99.7	100.3	520.6	643.1	635.6	638.9	620.7	639.1	612.8	738.3	621.8	769.5
P12382	ATP-dependent 6-phosphofructokinase, liver type OS=Mus musculus OX=10090 GN=Pfkl PE=1 SV=4	9.381	4	4	4	Pfkl	0.34	0.149215	111.8	88.2	1045.8	566	686.2	713.7	541.8	537.1	531.4	591.7	605.1	541.4
P62245	40S ribosomal protein S15a OS=Mus musculus OX=10090 GN=Rps15a PE=1 SV=2	31.07	11	17	11	Rps15a	-0.13	0.149421	95.7	104.3	3594.5	4462.5	4316.1	4803.8	4854.5	4582.9	4474	5143.2	5249.9	4867.1
Q9CXW3	Calcyclin-binding protein OS=Mus musculus OX=10090 GN=Cacybp PE=1 SV=1	21.562	4	4	4	Cacybp	-0.06	0.149561	97.9	102.1	912.2	1020.7	985	970.7	982.4	1024.9	979.7	1268.4	1060.8	991.1
Q01730	Ras suppressor protein 1 OS=Mus musculus OX=10090 GN=Rsu1 PE=1 SV=3	17.945	6	6	6	Rsu1	0.13	0.149576	104.4	95.6	1864.8	1720.5	2266.9	1515.8	1799.8	1696.5	1648.7	1517.5	1572.3	1652.3
Q9DBT9	Dimethylglycine dehydrogenase, mitochondrial OS=Mus musculus OX=10090 GN=Dmgdh PE=1 SV=1	337.156	47	90	47	Dmgdh	0.15	0.149699	105.2	94.8	18875.6	17903.6	15624.1	18755.7	15824.2	16465.6	16129.9	15603.6	15835.2	16541.7
E9Q175	Unconventional myosin-VI OS=Mus musculus OX=10090 GN=Myo6 PE=1 SV=1	44.335	10	10	10	Myo6	-0.13	0.150024	95.6	104.4	1418.1	1286.3	1307.6	1362.4	1320.3	1390	1278.5	1472.9	1463.5	1442.3
Q9QYB5	Gamma-adducin OS=Mus musculus OX=10090 GN=Add3 PE=1 SV=2	7.949	2	2	2	Add3	-0.18	0.150408	93.7	106.3	165.4	169	131.5	112.9	163.8	185.8	156	188.8	141.5	199.8
Q99L04	Dehydrogenase/reductase SDR family member 1 OS=Mus musculus OX=10090 GN=Dhrs1 PE=1 SV=1	67.346	12	24	12	Dhrs1	-0.08	0.150427	97.1	102.9	4736.4	4506	4896.1	4538.9	4551.1	4837.4	4759	4855.5	4637.8	4825.5
Q8BGA8	Acyl-coenzyme A synthetase ACSM5, mitochondrial OS=Mus musculus OX=10090 GN=Acsm5 PE=1 SV=1	154.718	22	31	21	Acsm5	-0.1	0.150673	96.4	103.6	6577.4	6482.8	5729.7	5999.1	6059.5	6700.9	6532	6370.6	6203.2	6506.6
Q62465	Synaptic vesicle membrane protein VAT-1 homolog OS=Mus musculus OX=10090 GN=Vat1 PE=1 SV=3	6.914	2	2	2	Vat1	-0.26	0.150712	90.9	109.1	151.1	188.2	216.9	175.9	167.7	170	192.9	227.5	210.9	217.4
A0A494B923	Bifunctional 3'-phosphoadenosine 5'-phosphosulfate synthase 2 OS=Mus musculus OX=10090 GN=Papss2 PE=1 SV=1	103.678	20	26	20	Papss2	0.03	0.150754	101.2	98.8	4525.4	4777.4	5076.3	4760.8	4807.3	4482.7	4680.6	4623.2	4698.6	4663.2
Q3V2R3	Chimaerin OS=Mus musculus OX=10090 GN=Chn2 PE=1 SV=1	20.299	2	3	2	Chn2	0.05	0.151067	101.6	98.4	184.8	136.7	156.2	133.4	135.9	118.9	114.7	146.1	132.4	144.1
Q78JT3	3-hydroxyanthranilate 3,4-dioxygenase OS=Mus musculus OX=10090 GN=Haao PE=1 SV=1	179.92	22	67	22	Haao	0.08	0.151777	102.7	97.3	11965.7	11179.3	10964.2	10496.4	9805.5	10380.7	10552.7	9681.5	10438.5	10073.6
Q91XE0	Glycine N-acyltransferase OS=Mus musculus OX=10090 GN=Glyat PE=1 SV=1	145.82	20	31	18	Glyat	-0.08	0.151929	97.2	102.8	6488.1	7413.8	6587.2	7604.2	7085.3	7490.9	7576	7312.1	7261.7	7487.7
Q9Z204	Heterogeneous nuclear ribonucleoproteins C1/C2 OS=Mus musculus OX=10090 GN=Hnrnpc PE=1 SV=1	72.567	13	16	8	Hnrnpc	-0.11	0.152004	96.3	103.7	2931.6	3400.1	2732.8	3054.5	3481.5	3724.6	3575.5	3243.2	3168.6	3289.8
E9Q852	Afadin OS=Mus musculus OX=10090 GN=Afdn PE=1 SV=2	46.8	10	10	10	Afdn	0.04	0.152411	101.4	98.6	2953.9	2471.3	2477.2	2407.6	2441.6	2400.7	2409.5	2284.4	2437.7	2357
Q99NF7	protein-serine/threonine phosphatase OS=Mus musculus OX=10090 GN=Ppm1b PE=1 SV=1	51.861	10	13	8	Ppm1b	0.03	0.152831	101.1	98.9	1656.2	1316.8	1485.4	1369.6	1352.1	1323.3	1287.1	1354.3	1343	1339.1
Q9D0M1	Phosphoribosyl pyrophosphate synthase-associated protein 1 OS=Mus musculus OX=10090 GN=Prpsap1 PE=1 SV=1	27.119	4	5	4	Prpsap1	0.07	0.152891	102.3	97.7	810.2	763.2	818	715.7	699.1	637.5	657.1	769.5	728.6	737.6
P57784	U2 small nuclear ribonucleoprotein A' OS=Mus musculus OX=10090 GN=Snrpa1 PE=1 SV=2	4.139	2	2	2	Snrpa1	-0.09	0.153156	97	103	742.4	785.9	727.5	818.9	829.4	837	834.6	834.6	811.5	775.9
Q9DBB8	Trans-1,2-dihydrobenzene-1,2-diol dehydrogenase OS=Mus musculus OX=10090 GN=Dhdh PE=1 SV=1	104.093	14	22	14	Dhdh	0.04	0.153584	101.5	98.5	4028.9	3983.2	4371.5	4169.7	4077.2	3759.8	4144.7	3787.3	3959.1	4136.8
Q8VE95	UPF0598 protein C8orf82 homolog OS=Mus musculus OX=10090 PE=1 SV=1	12.023	3	3	3		0.1	0.154146	103.5	96.5	345.8	237.4	233.5	257.5	254.6	237.4	202.6	241	250.5	225.5
O35309	N-myc-interactor OS=Mus musculus OX=10090 GN=Nmi PE=1 SV=1	8.033	2	2	2	Nmi	-0.08	0.15422	97.2	102.8	366.7	414.1	419.6	441	430.5	415.5	446.7	443.9	438.6	446.3
Q6ZWV7	60S ribosomal protein L35 OS=Mus musculus OX=10090 GN=Rpl35 PE=1 SV=1	21.329	6	11	5	Rpl35	-0.08	0.154487	97.4	102.6	1782.8	2042.6	2299.2	2471.3	2223.6	2279.2	2343.3	2691.3	2666.2	2125.8
Q9DCU9	4-hydroxy-2-oxoglutarate aldolase, mitochondrial OS=Mus musculus OX=10090 GN=Hoga1 PE=1 SV=1	36.898	7	11	7	Hoga1	0.52	0.154493	117.7	82.3	1635.1	1359.4	1051	845.3	1303.5	1322.2	910.7	937.5	868.6	872.3
A0A087WR57	Death-associated protein 1 OS=Mus musculus OX=10090 GN=Dap PE=1 SV=1	5.508	2	2	2	Dap	-0.34	0.154503	88.1	111.9	543	388.9	428.5	459.9	532.9	485.5	625.7	432.8	620.9	583.7
Q9JI75	Ribosyldihydronicotinamide dehydrogenase [quinone] OS=Mus musculus OX=10090 GN=Nqo2 PE=1 SV=3	73.173	12	16	12	Nqo2	0.04	0.154797	101.5	98.5	2568.5	2141	2311.7	2103.7	2035	2092.6	2077	2051.4	2005	2111.5
Q9EQ06	Estradiol 17-beta-dehydrogenase 11 OS=Mus musculus OX=10090 GN=Hsd17b11 PE=1 SV=1	58.326	13	19	10	Hsd17b11	-0.08	0.155015	97.4	102.6	3127.6	3090.9	2610.9	3119.9	3010.3	3257.1	3563.3	3072.1	2879.4	3476.8
P47811	Mitogen-activated protein kinase 14 OS=Mus musculus OX=10090 GN=Mapk14 PE=1 SV=3	12.25	2	2	2	Mapk14	-0.06	0.155151	97.9	102.1	455.1	601.3	586.9	552.8	574.5	613.8	598.7	622.5	584.9	591.3
Q8C1B7	Septin-11 OS=Mus musculus OX=10090 GN=Septin11 PE=1 SV=4	23.769	6	6	3	Septin11	-0.07	0.155612	97.5	102.5	228.1	227.2	266.1	268.9	259.4	247.7	265.5	272.8	276.6	273.5
P18760	Cofilin-1 OS=Mus musculus OX=10090 GN=Cfl1 PE=1 SV=3	70.811	13	24	11	Cfl1	-0.04	0.155809	98.6	101.4	5157.2	6527.5	6495.9	6248.6	6806.8	6679.6	6666.5	6992.8	6924.6	6612.1
P19001	SWISS-PROT:P19001 Tax_Id=10090 Gene_Symbol=Krt19 Keratin, type I cytoskeletal 19	24.411	6	12	2	Krt19	-0.06	0.15604	98.1	101.9	346.7	319.4	306.4	348.4	398.5	360.5	358.9	381.5	360	397.8
Q99KP3	Lambda-crystallin homolog OS=Mus musculus OX=10090 GN=Cryl1 PE=1 SV=3	20.613	5	6	5	Cryl1	0.13	0.15617	104.3	95.7	1203.6	1023.5	1103.2	1152.2	966.8	1014.6	1011.5	1043.5	989.7	1010.1
P62281	40S ribosomal protein S11 OS=Mus musculus OX=10090 GN=Rps11 PE=1 SV=3	38.512	8	15	8	Rps11	-0.1	0.156735	96.5	103.5	3885.8	3891.9	4117.9	4367.9	4510.5	4079.8	4206.9	4838	4743.1	4417.2
P59325	Eukaryotic translation initiation factor 5 OS=Mus musculus OX=10090 GN=Eif5 PE=1 SV=1	77.618	15	27	15	Eif5	-0.11	0.157118	96.3	103.7	3195.4	3817.7	3463.7	3361.7	3772.7	3932.4	3576.8	3806.1	3648.9	3729.2
Q6PIP5	NudC domain-containing protein 1 OS=Mus musculus OX=10090 GN=Nudcd1 PE=1 SV=2	12.229	2	2	2	Nudcd1	-0.14	0.157171	95	105	100.4	103.3	111.7	86.9	98.2	110.9	93.4	124.5	115.2	108.5
Q9JIL4	Na(+)/H(+) exchange regulatory cofactor NHE-RF3 OS=Mus musculus OX=10090 GN=Pdzk1 PE=1 SV=1	110.207	18	21	18	Pdzk1	0.09	0.157317	103	97	3253	3367.2	3018.4	3424.8	3643.5	3168.5	3225.9	3066.5	3108.4	3224.9
Q9DCL9	Bifunctional phosphoribosylaminoimidazole carboxylase/phosphoribosylaminoimidazole succinocarboxamide synthetase OS=Mus musculus OX=10090 GN=Paics PE=1 SV=4	57.836	13	17	13	Paics	0.09	0.157809	103.1	96.9	3840.7	4083.3	4158.5	4030.8	5067.2	3834.2	4027.3	3828.5	3888.6	3821.4
P56382	ATP synthase subunit epsilon, mitochondrial OS=Mus musculus OX=10090 GN=Atp5f1e PE=1 SV=2	10.922	5	11	5	Atp5f1e	-0.06	0.158193	98	102	2744.7	3531.9	3243.6	3471.1	3675.7	3747.7	3829	3478.3	3501.6	3611.3
Q8BLN5	Lanosterol synthase OS=Mus musculus OX=10090 GN=Lss PE=1 SV=2	6.625	2	2	2	Lss	-0.09	0.158317	96.9	103.1	320.5	370.4	356.8	381.5	340.3	382.6	347.4	407.6	379.5	367.1
Q8BVE3	V-type proton ATPase subunit H OS=Mus musculus OX=10090 GN=Atp6v1h PE=1 SV=1	33.021	6	7	6	Atp6v1h	-0.08	0.15835	97.2	102.8	774.9	926.1	859.3	934.9	1024.6	944.8	910.7	1109.8	978.7	992.6
P08752	Guanine nucleotide-binding protein G(i) subunit alpha-2 OS=Mus musculus OX=10090 GN=Gnai2 PE=1 SV=5	34.34	6	9	4	Gnai2	0.07	0.158638	102.3	97.7	1418.9	1198.6	1257.4	1258.5	1220.6	1200.9	1080.1	1254.6	1255.5	1173.9
E9QN99	Putative protein-lysine deacylase ABHD14B OS=Mus musculus OX=10090 GN=Abhd14b PE=1 SV=1	48.799	9	20	9	Abhd14b	0.09	0.16005	103.2	96.8	2663	2680.5	2682.8	2578.9	2447.7	2543.8	2650.9	2455.8	2498.1	2448.4
P30115	Glutathione S-transferase A3 OS=Mus musculus OX=10090 GN=Gsta3 PE=1 SV=2	148.701	16	112	11	Gsta3	0.09	0.160157	103.1	96.9	24689.3	29280.2	31403	27764.5	27558.2	26071.2	28484.6	24813.1	24676	26332.7
P27546	Microtubule-associated protein 4 OS=Mus musculus OX=10090 GN=Map4 PE=1 SV=3	98.364	19	21	19	Map4	-0.03	0.160235	99	101	2763.4	2635.8	2724.6	2771.9	2888.7	2820.2	2924.5	2923.2	2811.6	2730.8
Q9D2R6	Cytochrome c oxidase assembly factor 3 homolog, mitochondrial OS=Mus musculus OX=10090 GN=Coa3 PE=1 SV=1	20.769	3	3	3	Coa3	-0.3	0.160374	89.6	110.4	195.9	412.5	336.1	299.8	403.8	414.3	424.2	398.9	347.9	436.7
Q3TWW8	Serine/arginine-rich splicing factor 6 OS=Mus musculus OX=10090 GN=Srsf6 PE=1 SV=1	14.859	4	5	3	Srsf6	-0.13	0.160385	95.6	104.4	1284.3	1398.2	1247.4	1281.2	1418.1	1433.4	1403.4	1387.8	1302.4	1428.1
Q9CQ75	NADH dehydrogenase [ubiquinone] 1 alpha subcomplex subunit 2 OS=Mus musculus OX=10090 GN=Ndufa2 PE=1 SV=3	25.8	6	9	6	Ndufa2	-0.08	0.16099	97.3	102.7	1112.5	1363.2	1386.1	1477.3	1319.9	1480.5	1420.1	1437.9	1492.6	1373.1
P84099	60S ribosomal protein L19 OS=Mus musculus OX=10090 GN=Rpl19 PE=1 SV=1	49.736	13	17	12	Rpl19	-0.12	0.161482	95.7	104.3	4478.8	4589.2	4875.6	6130	4788.8	5218.1	5056	6140.9	6315.9	5094
Q9JIZ0	Probable N-acetyltransferase CML1 OS=Mus musculus OX=10090 GN=Cml1 PE=1 SV=1	18.079	5	6	3	Cml1	0	0.161832	100	100	2207.6	2011.8	1952.9	1955	2314.7	2026.3	2010.2	1825.8	1797.9	2070.7
P49935	Pro-cathepsin H OS=Mus musculus OX=10090 GN=Ctsh PE=1 SV=2	50.783	9	14	9	Ctsh	-0.01	0.16186	99.8	100.2	4465.3	4163.7	3478.4	3379	4029.2	4835.7	4654.1	4049	4013.6	4045.6
Q9CR62	Mitochondrial 2-oxoglutarate/malate carrier protein OS=Mus musculus OX=10090 GN=Slc25a11 PE=1 SV=3	36.215	8	9	8	Slc25a11	0.08	0.162695	102.7	97.3	2083.7	1859.1	1827.6	1942.9	1934.8	1834.1	1811.9	1853.5	1945.7	1803.7
O35326	Serine/arginine-rich splicing factor 5 OS=Mus musculus OX=10090 GN=Srsf5 PE=1 SV=2	27.328	7	8	7	Srsf5	-0.06	0.162747	97.9	102.1	1933.7	2215.3	2051.2	2145	2070	2444.6	2326.5	2157.8	2054.4	2106.5
Q00PI9	Heterogeneous nuclear ribonucleoprotein U-like protein 2 OS=Mus musculus OX=10090 GN=Hnrnpul2 PE=1 SV=2	46.239	11	13	11	Hnrnpul2	-0.08	0.162761	97.2	102.8	1956.1	1997.8	2061.6	2231.5	2044	2030.1	2111.6	2235	2208.1	2160.9
Q9JL35	High mobility group nucleosome-binding domain-containing protein 5 OS=Mus musculus OX=10090 GN=Hmgn5 PE=1 SV=2	21.683	3	3	3	Hmgn5	-0.61	0.163086	79.2	120.8	539.9	1201.3	759	621.1	1194.1	1371.4	1158.6	1024.3	835.4	1168.3
P51859	Hepatoma-derived growth factor OS=Mus musculus OX=10090 GN=Hdgf PE=1 SV=2	84.01	11	19	10	Hdgf	-0.12	0.163136	96	104	2628.1	3208.5	2546.3	2501.6	2891	3568.5	3218.2	2846.6	2791.8	2836
Q9EP71	Ankycorbin OS=Mus musculus OX=10090 GN=Rai14 PE=1 SV=1	30.571	7	8	7	Rai14	-0.06	0.16324	98	102	1115.6	1081.8	1110.5	1162.7	1086.5	1105.1	1103	1182	1156.3	1199.4
P14131	40S ribosomal protein S16 OS=Mus musculus OX=10090 GN=Rps16 PE=1 SV=4	41.456	10	16	10	Rps16	-0.11	0.163805	96.3	103.7	3413.6	4298.8	4474.5	5069.4	4705.7	4338.9	4635.7	5576.1	5486.8	4823.1
Q99L13	3-hydroxyisobutyrate dehydrogenase, mitochondrial OS=Mus musculus OX=10090 GN=Hibadh PE=1 SV=1	76.372	11	17	11	Hibadh	0.1	0.163989	103.4	96.6	2871.5	2865.6	2873.5	2863.2	3024.4	2680.5	2896	2560.2	2532	3021.7
P54823	Probable ATP-dependent RNA helicase DDX6 OS=Mus musculus OX=10090 GN=Ddx6 PE=1 SV=1	22.323	4	4	4	Ddx6	-0.07	0.164946	97.6	102.4	338.2	458.7	451.1	482.9	435.6	461.2	471.4	504.7	483	473
H3BKU1	Serine/threonine-protein phosphatase 2A 65 kDa regulatory subunit A beta isoform OS=Mus musculus OX=10090 GN=Ppp2r1b PE=1 SV=1	16.299	4	4	1	Ppp2r1b	0.11	0.165032	103.6	96.4	373.2	341.3	407.7	360.3	368.3	331.5	342.4	366.4	374.3	327.5
Q8R307	Vacuolar protein sorting-associated protein 18 homolog OS=Mus musculus OX=10090 GN=Vps18 PE=1 SV=2	4.338	2	2	2	Vps18	-0.16	0.165114	94.5	105.5	531.1	615.9	612.2	568.4	723.5	646.7	683.7	692.8	588.2	766.5
Q9Z0M5	Lysosomal acid lipase/cholesteryl ester hydrolase OS=Mus musculus OX=10090 GN=Lipa PE=1 SV=2	29.791	6	9	6	Lipa	-0.09	0.165495	96.8	103.2	1467.5	1519.8	1329.5	1411.8	1566.4	1594.5	1657.8	1482	1436.4	1563.6
Q8QZR5	Alanine aminotransferase 1 OS=Mus musculus OX=10090 GN=Gpt PE=1 SV=3	132.708	22	43	21	Gpt	0.14	0.165715	104.9	95.1	9428.4	6032.6	6856.1	6890.6	6405.2	6002.3	5658	6572.9	6396.2	6210
E9QJT5	Acylphosphatase OS=Mus musculus OX=10090 GN=Acyp1 PE=1 SV=1	7.794	2	3	2	Acyp1	-0.14	0.165751	95.2	104.8	1062.9	1330.6	1257.3	1177.7	1172.1	1593.8	1628.5	1243.5	1296.3	1119.4
Q9JK81	MYG1 exonuclease OS=Mus musculus OX=10090 GN=Myg1 PE=1 SV=1	21.461	5	6	5	Myg1	0.06	0.165915	101.9	98.1	1787.2	1379.7	1444.9	1395.9	1381.7	1325.9	1342.6	1330.4	1368.9	1392.6
Q9D8W7	OCIA domain-containing protein 2 OS=Mus musculus OX=10090 GN=Ociad2 PE=1 SV=1	9.298	3	4	3	Ociad2	0.1	0.166118	103.4	96.6	662.5	614.4	613.7	570.9	572.6	619.4	558	573.5	574.4	552.4
Q9JM76	Actin-related protein 2/3 complex subunit 3 OS=Mus musculus OX=10090 GN=Arpc3 PE=1 SV=3	23.219	5	6	5	Arpc3	-0.09	0.166768	97	103	884.8	1037.3	1106.8	1143.3	1005.4	1084.2	1024.2	1218.1	1195.7	1101.3
Q9CXF0	Kynureninase OS=Mus musculus OX=10090 GN=Kynu PE=1 SV=3	85.094	16	22	16	Kynu	0.08	0.16714	102.8	97.2	4509.2	3864.2	3289.3	3474.2	3557	3524.4	3361.4	3332.8	3506.4	3201.2
P48437	Prospero homeobox protein 1 OS=Mus musculus OX=10090 GN=Prox1 PE=1 SV=2	7.799	3	3	3	Prox1	0.09	0.167627	103.1	96.9	615.5	431.6	445.3	456.1	437.5	424.1	411.2	418.9	396.3	460.3
P62137	Serine/threonine-protein phosphatase PP1-alpha catalytic subunit OS=Mus musculus OX=10090 GN=Ppp1ca PE=1 SV=1	39.212	7	8	4	Ppp1ca	0.03	0.167631	101.2	98.8	1143	1066.2	1079.4	1070	1078.7	1010.4	1053.5	1084.9	1053.2	1086.1
P50516	V-type proton ATPase catalytic subunit A OS=Mus musculus OX=10090 GN=Atp6v1a PE=1 SV=2	80.245	13	15	13	Atp6v1a	-0.05	0.167716	98.1	101.9	1971.1	2052	1822.5	1953.2	1916.7	2079	1933.6	2196.1	2027.7	1943.3
A0A571BEU1	Tropomyosin alpha-4 chain OS=Mus musculus OX=10090 GN=Tpm4 PE=1 SV=1	10.019	5	5	2	Tpm4	-0.36	0.16777	87.6	112.4	62.5	312.2	256.6	194.9	304.7	329.1	391.8	319.2	274	329.6
Q91YP3	Deoxyribose-phosphate aldolase OS=Mus musculus OX=10090 GN=Dera PE=1 SV=1	31.683	6	6	6	Dera	0.22	0.168089	107.8	92.2	1335.7	862.8	1050.8	1075.8	909	856.2	861.7	959	969.7	899.2
Q9CPQ3	Mitochondrial import receptor subunit TOM22 homolog OS=Mus musculus OX=10090 GN=Tomm22 PE=1 SV=3	22.624	2	14	2	Tomm22	-0.16	0.168289	94.3	105.7	573.3	983.2	944	902.7	997.1	910.9	1057.3	1135.4	971.5	1099
Q9DCP2	Sodium-coupled neutral amino acid transporter 3 OS=Mus musculus OX=10090 GN=Slc38a3 PE=1 SV=1	34.995	8	9	8	Slc38a3	0.23	0.168587	107.8	92.2	1983.2	1772	1971.8	2026.4	1916	1596.1	1568.6	1948.1	2050.8	1686.5
P55302	Alpha-2-macroglobulin receptor-associated protein OS=Mus musculus OX=10090 GN=Lrpap1 PE=1 SV=1	28.762	8	8	8	Lrpap1	-0.1	0.168628	96.7	103.3	1202.9	1725.4	1644.3	1599	1587.5	1854.3	1708.3	1704.7	1722	1602.7
Q9JIY7	N-acetyltransferase 8 OS=Mus musculus OX=10090 GN=Nat8 PE=1 SV=1	6.86	3	3	1	Nat8	0.18	0.168666	106.2	93.8	285.2	173.9	214.2	246.1	185.8	146.9	174.1	189.3	214.9	199.2
Q9Z211	Peroxisomal membrane protein 11A OS=Mus musculus OX=10090 GN=Pex11a PE=1 SV=1	9.775	3	4	3	Pex11a	0.1	0.169787	103.3	96.7	694.7	457	467.9	741.8	496.8	485.2	457	465.1	443.2	503
A0A1L1STZ1	Cysteine and histidine-rich domain-containing protein 1 OS=Mus musculus OX=10090 GN=Chordc1 PE=1 SV=1	25.099	5	5	5	Chordc1	-0.12	0.170168	95.8	104.2	775.5	1126.4	1023.1	1139.8	1201.4	1100.5	1255.7	1247.7	1125.1	1225.1
P17426	AP-2 complex subunit alpha-1 OS=Mus musculus OX=10090 GN=Ap2a1 PE=1 SV=1	59.385	12	16	4	Ap2a1	-0.11	0.170413	96.3	103.7	856.6	843.8	953.6	1043.1	947	847.6	1000.1	1161.8	1151.7	1019.5
Q6P5E4	UDP-glucose:glycoprotein glucosyltransferase 1 OS=Mus musculus OX=10090 GN=Uggt1 PE=1 SV=4	113.428	18	20	18	Uggt1	-0.06	0.170833	98	102	3158.1	2984	2695.4	2989.3	2849.5	3132.5	2971.7	3119.1	3108.1	3008.1
Q9DB29	Isoamyl acetate-hydrolyzing esterase 1 homolog OS=Mus musculus OX=10090 GN=Iah1 PE=1 SV=1	46.152	10	14	10	Iah1	0.02	0.170881	100.6	99.4	2881.7	2549.3	2971.7	2595.5	2602.7	2434.2	2650.9	2543.7	2658.7	2571.6
P35486	Pyruvate dehydrogenase E1 component subunit alpha, somatic form, mitochondrial OS=Mus musculus OX=10090 GN=Pdha1 PE=1 SV=1	104.548	17	20	17	Pdha1	0.07	0.170978	102.3	97.7	5344.5	4440.7	5007.4	4639	4366.3	4317.7	4352.7	4430.4	4592.9	4565.8
P63038	60 kDa heat shock protein, mitochondrial OS=Mus musculus OX=10090 GN=Hspd1 PE=1 SV=1	421.044	46	140	46	Hspd1	-0.06	0.17121	97.8	102.2	18647.2	20532.9	18688.9	22584.7	21441.6	21338.9	20996.7	22455.4	21471.4	22061.1
Q9D1J3	SAP domain-containing ribonucleoprotein OS=Mus musculus OX=10090 GN=Sarnp PE=1 SV=3	19.616	5	5	5	Sarnp	-0.07	0.171464	97.6	102.4	1005.4	1267.6	1133.3	1097.9	1215.7	1278.3	1297.5	1188.7	1173.4	1186.7
Q9Z2I0	Mitochondrial proton/calcium exchanger protein OS=Mus musculus OX=10090 GN=Letm1 PE=1 SV=1	108.741	17	22	17	Letm1	-0.06	0.171612	97.8	102.2	3118.7	3976.7	3771.9	3883.2	3982.7	3932.8	4054.5	4084.5	3955.1	4121
P52503	NADH dehydrogenase [ubiquinone] iron-sulfur protein 6, mitochondrial OS=Mus musculus OX=10090 GN=Ndufs6 PE=1 SV=2	56.456	6	10	6	Ndufs6	-0.07	0.172468	97.5	102.5	1309.4	1421	1356	1470.3	1342.3	1483.5	1401.3	1484.1	1424.2	1377
Q9JLB0	Protein PALS2 OS=Mus musculus OX=10090 GN=Pals2 PE=1 SV=1	21.433	6	6	6	Pals2	0.02	0.173775	100.6	99.4	1396	1133.6	1139.2	1164.3	1354.9	1150.4	1179.3	1099.6	1104.8	1180.3
Q8R1I1	Cytochrome b-c1 complex subunit 9 OS=Mus musculus OX=10090 GN=Uqcr10 PE=1 SV=1	29.241	4	10	4	Uqcr10	-0.09	0.173846	96.9	103.1	1859.6	2031.3	1641.1	1950.6	1912.4	2092.9	2046.3	1878.3	1939.6	2033.7
Q9Z1R3	Apolipoprotein M OS=Mus musculus OX=10090 GN=Apom PE=1 SV=1	8.059	2	2	2	Apom	-0.07	0.174312	97.6	102.4	227.1	200.8	210.1	216.3	209.8	220.5	227.6	208.3	219	234.7
P62702	40S ribosomal protein S4, X isoform OS=Mus musculus OX=10090 GN=Rps4x PE=1 SV=2	71.74	17	28	17	Rps4x	-0.07	0.174354	97.7	102.3	7382.3	7272.5	7153.8	8364.3	7530.5	7635	7594.5	8242.5	8737.3	7730.3
P11983	T-complex protein 1 subunit alpha OS=Mus musculus OX=10090 GN=Tcp1 PE=1 SV=3	119.369	22	31	22	Tcp1	-0.11	0.174717	96.3	103.7	4770.1	5037.9	5240.2	5338.8	5300.3	5037.8	5010.3	5807.3	5641.7	5837.3
A7MCT6	Ethanolamine kinase 2 OS=Mus musculus OX=10090 GN=Etnk2 PE=1 SV=1	12.957	4	4	4	Etnk2	0.13	0.175171	104.6	95.4	1068	863.4	903.8	978.7	907.5	828.3	787	956.2	961.1	810
Q9WVQ5	Methylthioribulose-1-phosphate dehydratase OS=Mus musculus OX=10090 GN=Apip PE=1 SV=1	14.314	3	3	3	Apip	-0.1	0.175251	96.5	103.5	58.4	62.1	50	65.5	49.7	59.4	58.6	62.7	65.7	66.5
Q9CYW4	Haloacid dehalogenase-like hydrolase domain-containing protein 3 OS=Mus musculus OX=10090 GN=Hdhd3 PE=1 SV=1	21.164	4	5	4	Hdhd3	0.22	0.175285	107.7	92.3	1559.4	822.5	1760.4	992.9	789.6	829.4	819.5	868.4	903.5	851.4
Q64520	Guanylate kinase OS=Mus musculus OX=10090 GN=Guk1 PE=1 SV=2	18.49	3	3	3	Guk1	-0.08	0.175602	97.1	102.9	854.2	1059.6	959.5	957	975.2	1017	1056.9	1040.3	967	1003.9
Q9DCC4	Pyrroline-5-carboxylate reductase 3 OS=Mus musculus OX=10090 GN=Pycr3 PE=1 SV=2	30.425	6	7	6	Pycr3	0.13	0.175704	104.6	95.4	1484.2	1535.9	1348.5	1517.8	1333.3	1326.3	1354.9	1447.5	1326.2	1387.7
P68510	14-3-3 protein eta OS=Mus musculus OX=10090 GN=Ywhah PE=1 SV=2	93.87	17	32	10	Ywhah	-0.03	0.175817	98.8	101.2	2811.5	2532.3	2666.5	2640.7	2517.2	2704	2625.3	2951.4	2858.6	2642.4
A0A1L1STE6	Isocitrate dehydrogenase [NAD] subunit, mitochondrial OS=Mus musculus OX=10090 GN=Idh3a PE=1 SV=1	55.288	13	22	13	Idh3a	-0.03	0.175889	98.8	101.2	4181.2	4022.9	3987.6	4341.4	4165.4	4102.4	4309	4265	4426.5	4209.9
P19783	Cytochrome c oxidase subunit 4 isoform 1, mitochondrial OS=Mus musculus OX=10090 GN=Cox4i1 PE=1 SV=2	70.744	13	39	6	Cox4i1	0.14	0.176183	104.9	95.1	11980.3	9091.1	9762.4	10707.9	8697.5	8824.9	8842.4	9158.4	9739.8	8799.8
Q8R164	Valacyclovir hydrolase OS=Mus musculus OX=10090 GN=Bphl PE=1 SV=1	83.08	18	26	18	Bphl	0.12	0.176393	104	96	5425.4	4795.2	4950.6	5226.9	5198	4677.8	4794.4	4733	4870.5	5337.4
Q8VCC2	Liver carboxylesterase 1 OS=Mus musculus OX=10090 GN=Ces1 PE=1 SV=1	115.048	21	35	18	Ces1	0.15	0.176439	105.3	94.7	3276.1	3527.2	3917.4	3842.5	2967.6	2955.2	3170.4	3394.4	3130.3	3339.8
Q9DCC8	Mitochondrial import receptor subunit TOM20 homolog OS=Mus musculus OX=10090 GN=Tomm20 PE=1 SV=1	13.596	2	4	2	Tomm20	-0.14	0.176516	95.3	104.7	327.8	356.4	216	244.2	296.5	410.4	297.3	325.9	313.4	331.8
Q62426	Cystatin-B OS=Mus musculus OX=10090 GN=Cstb PE=1 SV=1	14.55	3	5	3	Cstb	-0.11	0.177347	96.1	103.9	1274.9	1762	1494.9	1349.4	1651.1	1727.3	1755.7	1617.7	1562.8	1613.9
P97450	ATP synthase-coupling factor 6, mitochondrial OS=Mus musculus OX=10090 GN=Atp5pf PE=1 SV=1	71.447	7	26	7	Atp5pf	-0.04	0.177618	98.7	101.3	5519.5	6160.3	5506.9	5908	5785.2	6686.4	6093.8	5933.4	5811.7	5835.8
A0A140T8N1	Immunoglobulin kappa chain variable 1-88 (Fragment) OS=Mus musculus OX=10090 GN=Igkv1-88 PE=4 SV=2	10.156	2	2	2	Igkv1-88	0.22	0.177706	107.7	92.3	483.7	476.4	608.1	333.2	499	468.3	414.4	348.9	355.2	415.5
Q6P1H6	Ankyrin repeat and LEM domain-containing protein 2 OS=Mus musculus OX=10090 GN=Ankle2 PE=1 SV=2	3.3	2	2	2	Ankle2	-0.03	0.178265	99.1	100.9	707.2	723.8	603.2	605.9	771.2	917.5	773.7	720	714.3	675.2
Q9WTX5	S-phase kinase-associated protein 1 OS=Mus musculus OX=10090 GN=Skp1 PE=1 SV=3	47.174	10	14	10	Skp1	-0.07	0.178327	97.4	102.6	1944.1	2752.9	2828.8	2668.4	2863.2	2859.3	2986.2	2897.9	2915	2894.4
D3Z600	Peroxisomal targeting signal 1 receptor OS=Mus musculus OX=10090 GN=Pex5 PE=1 SV=1	46.439	7	7	7	Pex5	0.28	0.179021	109.5	90.5	1394.6	708.4	839.2	876.7	653.3	678.3	650.4	725.9	729.2	693.4
Q91YH5	Atlastin-3 OS=Mus musculus OX=10090 GN=Atl3 PE=1 SV=1	44.184	11	14	10	Atl3	0.02	0.179079	100.7	99.3	2056.9	1901.3	1985.8	1842.6	1868.3	1781.5	1866.6	1874	1905.6	1886
Q921T2	Torsin-1A-interacting protein 1 OS=Mus musculus OX=10090 GN=Tor1aip1 PE=1 SV=3	41.116	9	10	9	Tor1aip1	-0.05	0.180112	98.2	101.8	2378.4	2322.6	2524.4	2474.2	2393.6	2388.4	2480.4	2550.3	2684	2448
Q9WV32	Actin-related protein 2/3 complex subunit 1B OS=Mus musculus OX=10090 GN=Arpc1b PE=1 SV=4	19.316	5	6	5	Arpc1b	-0.18	0.180211	93.9	106.1	1167.1	1311.8	1214.4	1144.6	1478.2	1303.2	1454.1	1371.2	1295.3	1384.1
Q9CZM2	60S ribosomal protein L15 OS=Mus musculus OX=10090 GN=Rpl15 PE=1 SV=4	56.7	9	18	9	Rpl15	-0.07	0.1805	97.6	102.4	1975.1	2000	2103	2291.2	1907.2	2062.7	2098.5	2415.4	2413.6	2062.8
Q8R050	Eukaryotic peptide chain release factor GTP-binding subunit ERF3A OS=Mus musculus OX=10090 GN=Gspt1 PE=1 SV=2	50.074	9	12	9	Gspt1	-0.11	0.180567	96.1	103.9	2316.5	2581.6	2523.7	2620.7	2985.5	2678.4	2788.4	2821.1	2769.3	2824.9
E9QAI5	CAD protein OS=Mus musculus OX=10090 GN=Cad PE=1 SV=1	14.191	5	38	1	Cad	0.16	0.180933	105.5	94.5	183.9	113.8	119.5	106.5	122.6	123.2	101.3	107.1	102.7	107.5
Q9CPW4	Actin-related protein 2/3 complex subunit 5 OS=Mus musculus OX=10090 GN=Arpc5 PE=1 SV=3	33.152	6	8	6	Arpc5	-0.03	0.181198	98.9	101.1	1179	1194.2	1118	1111.1	1187.1	1267.8	1204.4	1215.9	1164	1143.5
P27601	Guanine nucleotide-binding protein subunit alpha-13 OS=Mus musculus OX=10090 GN=Gna13 PE=1 SV=1	5.764	2	2	1	Gna13	0.15	0.181334	105.3	94.7	722.8	394.4	495.1	458.8	423.1	357.1	421.3	413	452.4	407
P62317	Small nuclear ribonucleoprotein Sm D2 OS=Mus musculus OX=10090 GN=Snrpd2 PE=1 SV=1	24.223	5	8	5	Snrpd2	-0.08	0.181345	97.3	102.7	2029.4	2797.6	2486.2	2618.7	2723.1	2881.2	2844.2	2764.8	2701.2	2625.7
P17182	Alpha-enolase OS=Mus musculus OX=10090 GN=Eno1 PE=1 SV=3	285.019	27	86	23	Eno1	-0.1	0.181484	96.6	103.4	12789.7	15937	17411.5	16183.1	15864.2	15480.7	17053.4	17610	18096.3	16811
V9GX96	Nuclear RNA export factor 1 OS=Mus musculus OX=10090 GN=Nxf1 PE=1 SV=1	7.432	2	2	2	Nxf1	-0.16	0.181919	94.4	105.6	665.4	627.5	590.1	578.7	627.1	701.8	589.1	705	714.7	612.1
Q4LDF6	Complement factor H-related 2 OS=Mus musculus OX=10090 GN=Cfhr2 PE=1 SV=1	31.412	6	7	1	Cfhr2	0.03	0.182545	101.2	98.8	596.2	440.1	437.3	451.1	494.7	364.3	436	467.2	440.3	457.9
Q8BK64	Activator of 90 kDa heat shock protein ATPase homolog 1 OS=Mus musculus OX=10090 GN=Ahsa1 PE=1 SV=2	64.244	11	15	11	Ahsa1	-0.1	0.182697	96.4	103.6	1666.6	1971.6	2069.9	2256	2018.8	1996.1	2048.3	2376.7	2276.2	2170
Q6A0A2	La-related protein 4B OS=Mus musculus OX=10090 GN=Larp4b PE=1 SV=2	15.369	4	4	4	Larp4b	-0.23	0.182718	92.1	107.9	440.4	482	429	422.4	565.4	493.8	538.2	516	468.7	531.8
Q9WU79	Proline dehydrogenase 1, mitochondrial OS=Mus musculus OX=10090 GN=Prodh PE=1 SV=2	89.83	19	25	19	Prodh	0.06	0.182729	102.1	97.9	4867.9	5113.2	5560.3	5618.1	4996.1	4648.7	4653.2	5272.8	5213.7	4899
P10518	Delta-aminolevulinic acid dehydratase OS=Mus musculus OX=10090 GN=Alad PE=1 SV=1	94.539	13	21	13	Alad	0.1	0.182757	103.6	96.4	3218.8	3212	3244.8	2782	3312.6	3083	2995.7	2926.4	2892.9	3052.9
Q3U0B3	Dehydrogenase/reductase SDR family member 11 OS=Mus musculus OX=10090 GN=Dhrs11 PE=1 SV=1	21.102	4	5	4	Dhrs11	0.07	0.182765	102.4	97.6	731	803.1	836.4	716.5	769	733.7	763.9	700.1	747.1	723.6
O88958	Glucosamine-6-phosphate isomerase 1 OS=Mus musculus OX=10090 GN=Gnpda1 PE=1 SV=3	10.413	3	3	3	Gnpda1	0.15	0.183061	105.1	94.9	867.7	701.1	750.3	782	892.6	693.3	772.5	706.5	705.3	802.9
Q9D1R9	60S ribosomal protein L34 OS=Mus musculus OX=10090 GN=Rpl34 PE=1 SV=2	26.452	7	15	7	Rpl34	-0.2	0.18438	93.2	106.8	4333.5	4001.4	3869.8	4458.3	3819.2	4583.5	4301.9	4733.1	4604.1	3814.9
O54941	SWI/SNF-related matrix-associated actin-dependent regulator of chromatin subfamily E member 1 OS=Mus musculus OX=10090 GN=Smarce1 PE=1 SV=1	5.523	2	2	2	Smarce1	-0.23	0.184634	92	108	36.5	59.3	46.9	52.7	40.9	55.5	55.5	55	52.9	49
E9PY39	Predicted gene 20431 OS=Mus musculus OX=10090 GN=Gm20431 PE=3 SV=1	27.288	7	11	4	Gm20431	-0.1	0.184787	96.6	103.4	2204.7	2603.8	2360.1	2389.3	2593.4	2494.7	2549	2555.4	2562.3	2593.2
P24369	Peptidyl-prolyl cis-trans isomerase B OS=Mus musculus OX=10090 GN=Ppib PE=1 SV=2	91.112	17	37	16	Ppib	-0.04	0.185159	98.7	101.3	8623.6	9338.3	8909.7	9618.6	9062.2	9305.7	9053.3	10016.6	9996.9	9144.6
E9Q5D9	Insulin-like growth factor-binding protein 7 OS=Mus musculus OX=10090 GN=Igfbp7 PE=1 SV=2	5.182	2	2	2	Igfbp7	0.27	0.185175	109.2	90.8	67.6	44.9	45.4	39.4	32.5	35.7	40.9	38.3	37.3	31.9
Q8K370	Acyl-CoA dehydrogenase family member 10 OS=Mus musculus OX=10090 GN=Acad10 PE=1 SV=1	45.44	14	16	6	Acad10	0.17	0.185469	106	94	3957.9	1954.3	2296.1	2380.4	2106.9	1775.1	2036.2	2026.9	2082.3	2144.8
B1AQF4	Dual specificity protein phosphatase OS=Mus musculus OX=10090 GN=Dusp3 PE=1 SV=1	20.536	3	4	3	Dusp3	0.08	0.185494	102.9	97.1	209.4	232.1	331	220.9	246	201.2	237	197.2	219.1	219.3
Q9D051	Pyruvate dehydrogenase E1 component subunit beta, mitochondrial OS=Mus musculus OX=10090 GN=Pdhb PE=1 SV=1	93.199	11	28	11	Pdhb	-0.06	0.185675	98	102	4187.9	5506.3	5143.4	4837.5	5248.8	5392.6	5308.4	5357.4	5165.6	5561.1
Q7RTS7	SWISS-PROT:Q7RTS7 Tax_Id=9606 Gene_Symbol=KRT74 Keratin, type II cytoskeletal 74	3.421	2	3	1	KRT74	-0.43	0.185826	85.1	114.9	91.9	149.2	110.2	77.6	138.7	150	146.3	149	90.1	199.9
Q9CQL1	Protein mago nashi homolog 2 OS=Mus musculus OX=10090 GN=Magohb PE=2 SV=1	16.466	3	3	3	Magohb	-0.12	0.186343	95.9	104.1	617.4	614.9	551.6	585.4	587.6	648.7	637.7	581	638	587.5
E9PV38	Carboxylic ester hydrolase OS=Mus musculus OX=10090 GN=Ces2g PE=1 SV=1	40.341	9	11	5	Ces2g	-0.11	0.186842	96.3	103.7	1125.4	1444.7	1623.8	1459.6	1447.1	1451	1544.5	1610.9	1617.5	1556.8
Q9CXN7	Phenazine biosynthesis-like domain-containing protein 2 OS=Mus musculus OX=10090 GN=Pbld2 PE=1 SV=1	114.576	18	34	9	Pbld2	0.07	0.186988	102.3	97.7	8418.2	6290.3	6136.6	6574.4	6473.7	6185.9	6190.4	6055.5	6115.3	6191.6
Q91X83	S-adenosylmethionine synthase isoform type-1 OS=Mus musculus OX=10090 GN=Mat1a PE=1 SV=1	202.975	24	81	19	Mat1a	0.16	0.18717	105.6	94.4	13877.8	16476.1	17994.7	18903.1	15956.4	14112.7	14314.3	16051.6	16476.1	14720.1
Q9EQH3	Vacuolar protein sorting-associated protein 35 OS=Mus musculus OX=10090 GN=Vps35 PE=1 SV=1	47.018	11	11	11	Vps35	-0.1	0.187737	96.5	103.5	2546.5	2644.4	2608.9	2720.1	3038.8	2796.2	2825.5	2840.3	2833.9	2921.9
A2A702	Eukaryotic translation initiation factor 3 subunit M OS=Mus musculus OX=10090 GN=Eif3m PE=1 SV=1	25.274	4	7	4	Eif3m	-0.12	0.188083	96	104	1108.2	1208.6	1207.6	1293.6	1304.1	1261.4	1198	1348.2	1332.1	1309.2
Q60598	Src substrate cortactin OS=Mus musculus OX=10090 GN=Cttn PE=1 SV=2	62.971	13	14	13	Cttn	-0.16	0.189142	94.6	105.4	2507.9	2408	2327.5	2279.8	2251.9	2766.9	2594.5	2447.1	2612.4	2187.2
Q8K4Z5	Splicing factor 3A subunit 1 OS=Mus musculus OX=10090 GN=Sf3a1 PE=1 SV=1	64.189	11	12	11	Sf3a1	-0.03	0.18929	99	101	1412.2	1376.7	1373	1221.6	1421.1	1494	1520.6	1403.7	1384.9	1354.3
E9PXG1	Transporter OS=Mus musculus OX=10090 GN=Slc6a12 PE=1 SV=1	19.76	3	4	2	Slc6a12	0.27	0.189646	109.4	90.6	513.1	461.4	382.7	457.4	355.5	333.7	343.1	416.5	439.9	378.7
Q8C7H1	Methylmalonic aciduria type A homolog, mitochondrial OS=Mus musculus OX=10090 GN=Mmaa PE=1 SV=1	5.328	2	2	2	Mmaa	-0.04	0.190095	98.7	101.3	439.2	539.1	447.1	520.2	484	588.2	612.3	489.8	483.5	496.8
Q9DB15	39S ribosomal protein L12, mitochondrial OS=Mus musculus OX=10090 GN=Mrpl12 PE=1 SV=2	35.909	6	7	6	Mrpl12	-0.05	0.190113	98.1	101.9	722.3	1003.5	949.4	894.6	984	973.1	985.3	1017.3	1017.7	977.3
Q9QYG0	Protein NDRG2 OS=Mus musculus OX=10090 GN=Ndrg2 PE=1 SV=1	118.874	17	28	16	Ndrg2	0.04	0.190245	101.5	98.5	6018.9	5875.7	5768.4	6338	5615.6	5826.3	5700	5658.1	5693.6	5764.2
Q91VR5	ATP-dependent RNA helicase DDX1 OS=Mus musculus OX=10090 GN=Ddx1 PE=1 SV=1	73.312	18	20	18	Ddx1	-0.16	0.19037	94.6	105.4	3497.7	3498.2	3342.9	3951.7	3962.3	3612.2	3733.8	3900.3	4120.8	4012.1
Q8VC28	Aldo-keto reductase family 1 member C13 OS=Mus musculus OX=10090 GN=Akr1c13 PE=1 SV=2	122.248	19	26	5	Akr1c13	-0.04	0.190544	98.6	101.4	4061	4670.6	4881.9	4710.8	4552.6	4805.8	4998.3	4653.3	4683.1	4897.5
Q9WU78	Programmed cell death 6-interacting protein OS=Mus musculus OX=10090 GN=Pdcd6ip PE=1 SV=3	101.025	22	25	22	Pdcd6ip	-0.09	0.190631	96.7	103.3	7563.2	6455.6	6944	7014.2	6850	7450.2	6736.6	7410.8	7646.5	7270.4
D6REH1	Peroxisomal membrane protein 2 OS=Mus musculus OX=10090 GN=Pxmp2 PE=1 SV=1	25.918	5	5	5	Pxmp2	0.37	0.190685	112.8	87.2	567.8	730.3	455.2	401.8	591.8	439.1	496.2	420.4	408.8	512.3
Q8K2B3	Succinate dehydrogenase [ubiquinone] flavoprotein subunit, mitochondrial OS=Mus musculus OX=10090 GN=Sdha PE=1 SV=1	244.764	34	68	34	Sdha	0.01	0.19122	100.2	99.8	11623.8	11726.8	10906.1	11742	11790.7	12164	12096.6	11643.5	11678.6	11674.5
Q3UK02	39S ribosomal protein L9, mitochondrial OS=Mus musculus OX=10090 GN=Mrpl9 PE=1 SV=1	19.09	4	4	4	Mrpl9	-0.03	0.191538	99	101	677	703.5	703	718.4	727.6	711.4	717.4	762.2	694.2	770.2
Q9CWK8	Sorting nexin-2 OS=Mus musculus OX=10090 GN=Snx2 PE=1 SV=2	72.839	15	21	14	Snx2	-0.08	0.191561	97.1	102.9	4241.1	4117.8	3901.4	4633	4517.3	4533.9	4496.1	4591	4446.6	4383.2
Q91X52	L-xylulose reductase OS=Mus musculus OX=10090 GN=Dcxr PE=1 SV=2	68.113	13	18	13	Dcxr	0.11	0.191571	104	96	5158.8	4228.9	4657.2	4372.9	4009.1	4032	3956.6	4205.4	4557.3	4039.2
Q61655	ATP-dependent RNA helicase DDX19A OS=Mus musculus OX=10090 GN=Ddx19a PE=1 SV=2	30.574	6	8	6	Ddx19a	-0.09	0.192266	96.9	103.1	1373.3	1503.3	1686.3	1651.7	1582.7	1507.9	1616.2	1769.5	1754.6	1684.6
Q5U5V2	Hydroxylysine kinase OS=Mus musculus OX=10090 GN=Hykk PE=1 SV=2	44.08	11	11	11	Hykk	0.01	0.19302	100.4	99.6	2048.2	1963.7	2349.3	2322.1	2030.1	1906.9	2030.1	1953.1	2107.7	2062.9
Q99PV0	Pre-mRNA-processing-splicing factor 8 OS=Mus musculus OX=10090 GN=Prpf8 PE=1 SV=2	56.293	10	12	10	Prpf8	0.06	0.193411	102	98	1822.6	1336.5	1459.5	1582.4	1495	1404.4	1298.6	1448.9	1464.1	1436.7
E9PXX7	protein disulfide-isomerase OS=Mus musculus OX=10090 GN=Txndc5 PE=1 SV=1	99.702	15	17	14	Txndc5	-0.06	0.193598	98	102	2130.4	2045.1	2008.8	2029.8	1922.6	2378.8	2156.8	2108.7	2112.3	1946.5
P60766	Cell division control protein 42 homolog OS=Mus musculus OX=10090 GN=Cdc42 PE=1 SV=2	31.033	6	7	6	Cdc42	-0.19	0.193967	93.4	106.6	1202.4	1776.2	1366.6	1431.7	1612.7	1734	1711.4	1632.7	1579	1508.8
Q9D5V6	Synapse-associated protein 1 OS=Mus musculus OX=10090 GN=Syap1 PE=1 SV=1	21.483	3	3	3	Syap1	-0.02	0.193992	99.3	100.7	292.4	419.2	407.5	348	393.4	396.6	416.3	442	399	396.8
Q8VDJ3	Vigilin OS=Mus musculus OX=10090 GN=Hdlbp PE=1 SV=1	306.663	55	83	55	Hdlbp	-0.07	0.194277	97.5	102.5	16435.6	15469.2	15256	17171.5	15455.3	16139	15903.8	17744.7	17392	16247.2
P70266	6-phosphofructo-2-kinase/fructose-2,6-bisphosphatase 1 OS=Mus musculus OX=10090 GN=Pfkfb1 PE=1 SV=2	23.542	7	8	7	Pfkfb1	-0.16	0.194292	94.3	105.7	1104.2	1082.3	1166.9	1200.6	1099.3	1114.4	1072.5	1395.6	1338.8	1237.4
G5E8G0	Heterogeneous nuclear ribonucleoprotein D0 OS=Mus musculus OX=10090 GN=Hnrnpd PE=1 SV=1	51.919	12	15	1	Hnrnpd	-0.41	0.194545	86	114	26.2	50.9	63.6	42.9	57.7	40.9	75.3	68.8	57.1	67.5
E9Q6F4	Puromycin-sensitive aminopeptidase OS=Mus musculus OX=10090 GN=Npepps PE=1 SV=1	25.742	5	5	5	Npepps	-0.09	0.195066	96.8	103.2	714.4	808	826.3	784.5	787.8	770.3	783.4	876.5	839.9	850.4
D3YXP6	Phosphomevalonate kinase OS=Mus musculus OX=10090 GN=Pmvk PE=1 SV=1	3.275	2	2	2	Pmvk	-0.17	0.195515	94.3	105.7	158.4	178.5	155.9	163	178.2	173.1	159.2	184.6	183	182.8
Q9DAR7	m7GpppX diphosphatase OS=Mus musculus OX=10090 GN=Dcps PE=1 SV=1	5.924	2	2	2	Dcps	-0.25	0.195947	91.4	108.6	153.1	217.1	195.8	178.5	256.9	227.8	232.8	232.9	197.1	247.6
Q8VCL2	Protein SCO2 homolog, mitochondrial OS=Mus musculus OX=10090 GN=Sco2 PE=1 SV=1	11.368	2	2	2	Sco2	-0.25	0.195977	91.5	108.5	280	206.4	203.1	204	199.7	251	225.3	241.8	242.6	238.4
Q9Z1Q5	Chloride intracellular channel protein 1 OS=Mus musculus OX=10090 GN=Clic1 PE=1 SV=3	41.252	6	14	5	Clic1	-0.05	0.196508	98.2	101.8	759.3	833.8	816.5	748.2	857.3	889.9	849.4	847.1	787.4	831.9
P16546	Spectrin alpha chain, non-erythrocytic 1 OS=Mus musculus OX=10090 GN=Sptan1 PE=1 SV=4	597.008	99	121	1	Sptan1	-0.06	0.19688	97.9	102.1	20459.6	18865.5	18666.1	19264.8	18281.5	20458.5	19579	19676.1	19879.9	19033.4
Q9R099	Transducin beta-like protein 2 OS=Mus musculus OX=10090 GN=Tbl2 PE=1 SV=2	16.554	3	3	3	Tbl2	-0.05	0.197202	98.4	101.6	670.8	671.8	643.7	729.9	607.2	692.5	690.4	735.7	755.4	645
Q9CQM9	Glutaredoxin-3 OS=Mus musculus OX=10090 GN=Glrx3 PE=1 SV=1	60.856	12	12	12	Glrx3	0.02	0.197407	100.8	99.2	2440.2	2372.1	2777.2	2828.1	2522.7	2185.8	2414.5	2525.5	2531.3	2484.1
Q99MP8	BRCA1-associated protein OS=Mus musculus OX=10090 GN=Brap PE=1 SV=1	3.342	2	2	2	Brap	-0.39	0.197837	86.6	113.4	67.6	107.9	105.9	154.4	140.2	111.8	169.7	155.3	129	141.4
Q9QUR6	Prolyl endopeptidase OS=Mus musculus OX=10090 GN=Prep PE=1 SV=1	73.375	15	19	15	Prep	-0.04	0.19836	98.7	101.3	2714.3	2775.3	2507.1	2508.1	2815.9	2820.1	2803.6	2756.3	2675.9	2783.8
Q9DCX8	Iodotyrosine deiodinase 1 OS=Mus musculus OX=10090 GN=Iyd PE=1 SV=1	41.209	7	14	7	Iyd	0.11	0.19862	103.8	96.2	1731.3	1481.4	1524.8	1408.4	1546.5	1410.4	1536.3	1384	1413.5	1510.9
P60122	RuvB-like 1 OS=Mus musculus OX=10090 GN=Ruvbl1 PE=1 SV=1	51.428	10	10	10	Ruvbl1	-0.02	0.19887	99.4	100.6	1411.5	1604.7	1560.9	1580.7	1639.3	1594.1	1596.9	1649.9	1671.2	1600.9
O70251	Elongation factor 1-beta OS=Mus musculus OX=10090 GN=Eef1b PE=1 SV=5	61.528	10	13	10	Eef1b	-0.05	0.199135	98.2	101.8	1442.8	2022.1	1820.8	2126.5	2137.2	2190.7	2095.1	2193.2	2047.4	2065.6
A0A338P7E5	Ubiquitin-conjugating enzyme E2 L3 OS=Mus musculus OX=10090 GN=Ube2l3 PE=1 SV=1	43.177	7	10	7	Ube2l3	-0.09	0.199975	97	103	1931.5	2598.6	2273.8	2109.1	2377.9	2642.5	2344.2	2465.6	2415.3	2324.7
P07901	Heat shock protein HSP 90-alpha OS=Mus musculus OX=10090 GN=Hsp90aa1 PE=1 SV=4	292.282	45	107	22	Hsp90aa1	-0.08	0.200624	97.4	102.6	7554.3	6960.7	6924.4	8264.7	7377.8	7426.2	7444.9	8592.2	8083.4	7771.6
O09044	Synaptosomal-associated protein 23 OS=Mus musculus OX=10090 GN=Snap23 PE=1 SV=1	24.475	4	5	4	Snap23	-0.04	0.200996	98.6	101.4	1085.3	1125	1043.5	966.9	1074.1	1638.9	1504.2	1031.8	1019.8	1104.6
A0A3Q4EGC9	Tetratricopeptide repeat protein 39C OS=Mus musculus OX=10090 GN=Ttc39c PE=1 SV=1	80.136	11	16	11	Ttc39c	-0.09	0.201815	96.9	103.1	2236.5	2194.9	1877.9	2167.9	2409.3	2256.8	2194.7	2337.4	2409.1	2377.2
Q9CQQ7	ATP synthase F(0) complex subunit B1, mitochondrial OS=Mus musculus OX=10090 GN=Atp5pb PE=1 SV=1	104.838	18	36	18	Atp5pb	-0.01	0.20201	99.8	100.2	7852.5	7946.3	7369.9	8064.3	7971.3	8263.9	7793.6	8309.1	7957.7	7984.7
Q80YR4	E3 ubiquitin-protein ligase ZNF598 OS=Mus musculus OX=10090 GN=Znf598 PE=1 SV=1	7.795	2	2	2	Znf598	-0.08	0.203161	97.1	102.9	311.9	377.2	350	310.6	381.5	397.8	347.3	389.5	370.8	352.7
A0A1B0GSU0	Aldehyde dehydrogenase family 16 member A1 OS=Mus musculus OX=10090 GN=Aldh16a1 PE=1 SV=1	62.15	11	11	11	Aldh16a1	0	0.203294	100	100	2862.6	2839.7	3719.1	3260.8	2839.9	2442.6	2857.7	2969.5	2994.4	2859.9
P61211	ADP-ribosylation factor-like protein 1 OS=Mus musculus OX=10090 GN=Arl1 PE=1 SV=1	24.51	2	3	2	Arl1	-0.11	0.203355	96.3	103.7	356	504.8	488.6	525.8	516.1	488.6	494.7	561	543.7	572.6
P35550	rRNA 2'-O-methyltransferase fibrillarin OS=Mus musculus OX=10090 GN=Fbl PE=1 SV=2	35.394	6	7	6	Fbl	-0.03	0.20369	98.9	101.1	2454.8	3009.8	2802.7	3013.1	3143.1	3111.2	3206.3	3060.4	3079	2922.3
P63024	Vesicle-associated membrane protein 3 OS=Mus musculus OX=10090 GN=Vamp3 PE=1 SV=1	20.297	2	2	1	Vamp3	0.12	0.204301	104	96	126.9	59	72.5	63.8	58.5	58.6	58.9	61.1	61.1	52.1
Z4YJT3	La-related protein 1 OS=Mus musculus OX=10090 GN=Larp1 PE=1 SV=1	57.694	9	9	9	Larp1	-0.06	0.204742	98	102	1060.2	1263.1	1131.9	1174.7	1241.2	1222.1	1217.9	1296	1195	1229.8
Q9WVL3	Solute carrier family 12 member 7 OS=Mus musculus OX=10090 GN=Slc12a7 PE=1 SV=1	9.16	2	2	2	Slc12a7	0.33	0.205116	111.3	88.7	1275.3	467.4	631.4	628.7	540.7	416.5	457.1	585.4	596.5	500.9
Q8VDT9	39S ribosomal protein L50, mitochondrial OS=Mus musculus OX=10090 GN=Mrpl50 PE=1 SV=2	11.808	2	2	2	Mrpl50	0.25	0.205536	108.7	91.3	568.5	275.4	344	407.4	292.5	273.2	260.5	341.2	331.4	288.8
P52196	Thiosulfate sulfurtransferase OS=Mus musculus OX=10090 GN=Tst PE=1 SV=3	67.872	13	30	13	Tst	0.05	0.205659	101.7	98.3	6872.6	6369.1	5817.4	6212.3	6159.1	6225.7	6003.4	5909.7	5941.7	6027.1
A2AC16	L-xylulose reductase OS=Mus musculus OX=10090 GN=Dcxr PE=1 SV=1	31.953	5	6	5	Dcxr	0.06	0.205878	102	98	884.1	538.3	534.1	536.3	564.4	532.8	534.6	517.2	496.8	500.8
Q61102	Iron-sulfur clusters transporter ABCB7, mitochondrial OS=Mus musculus OX=10090 GN=Abcb7 PE=1 SV=3	53.354	10	12	10	Abcb7	-0.08	0.20698	97.1	102.9	2202.1	2077.8	2251.8	2427.4	2343.8	2193.7	2313.1	2508.1	2387.5	2466.7
F8WJ05	Inter-alpha-trypsin inhibitor heavy chain H1 OS=Mus musculus OX=10090 GN=Itih1 PE=1 SV=1	33.532	6	6	6	Itih1	0.14	0.206981	104.7	95.3	871.9	807.4	755.3	636.2	787.1	739.3	738.8	667	679.1	716.6
P63242	Eukaryotic translation initiation factor 5A-1 OS=Mus musculus OX=10090 GN=Eif5a PE=1 SV=2	75.633	13	23	13	Eif5a	-0.08	0.206993	97.1	102.9	3111.8	4534.8	4092.8	3905.8	4272.6	4348.1	4459.1	4318.1	4340.5	4314
Q8R0N6	Hydroxyacid-oxoacid transhydrogenase, mitochondrial OS=Mus musculus OX=10090 GN=Adhfe1 PE=1 SV=2	63.212	11	14	11	Adhfe1	0.04	0.207194	101.3	98.7	3090.8	2575	2506.8	2764.7	2508.3	2478.2	2288.2	2689.8	2586.8	2511.4
I7HLV2	60S ribosomal protein L10 (Fragment) OS=Mus musculus OX=10090 GN=Rpl10 PE=1 SV=1	87.642	14	28	14	Rpl10	-0.18	0.207777	93.9	106.1	5581.5	5936.8	6328.1	6738.8	7224.7	6127.1	6577.6	7281.5	7166.9	7156.4
P99025	GTP cyclohydrolase 1 feedback regulatory protein OS=Mus musculus OX=10090 GN=Gchfr PE=1 SV=3	37.116	4	7	4	Gchfr	0.14	0.208508	104.8	95.2	1005.5	1176.8	1467.2	1217.7	1089.1	979.9	1154.5	1036.3	1119.4	1069.2
Q8BJY1	26S proteasome non-ATPase regulatory subunit 5 OS=Mus musculus OX=10090 GN=Psmd5 PE=1 SV=4	23.332	6	7	6	Psmd5	-0.18	0.208624	93.9	106.1	1069	1135.4	1369.7	1308.4	1145.9	1190.3	1337.3	1398.7	1294.1	1261.4
P01027	Complement C3 OS=Mus musculus OX=10090 GN=C3 PE=1 SV=3	411.624	74	105	73	C3	0.02	0.208726	100.8	99.2	17770.2	19496.5	17068.3	16418.1	17155.1	17376	16868	15839.1	16154.4	17436.2
O35490	Betaine--homocysteine S-methyltransferase 1 OS=Mus musculus OX=10090 GN=Bhmt PE=1 SV=1	288.078	33	240	33	Bhmt	0.21	0.208763	107.2	92.8	45701.3	42580.9	46835.9	64242.5	37893.8	39587.1	39046	41210	45353.4	39346.9
D3YYS7	mRNA (guanine-N(7))-methyltransferase (Fragment) OS=Mus musculus OX=10090 GN=Rnmt PE=1 SV=1	5.818	2	2	2	Rnmt	-0.22	0.209365	92.4	107.6	154	162.2	119.9	108.3	185.9	179.4	151.4	181.2	134.8	223.9
P48774	Glutathione S-transferase Mu 5 OS=Mus musculus OX=10090 GN=Gstm5 PE=1 SV=1	23.018	6	11	4	Gstm5	-0.16	0.209672	94.5	105.5	881.3	1150.1	1038.1	960.4	1240.1	1120.5	1158.5	1085.3	1174	1203.7
Q9Z1K5	E3 ubiquitin-protein ligase ARIH1 OS=Mus musculus OX=10090 GN=Arih1 PE=1 SV=3	9.118	2	2	2	Arih1	0.2	0.21034	106.8	93.2	140.5	90.3	102.2	121.8	115.4	101	98.1	99.2	100.7	104.7
E9PZD8	Ceruloplasmin OS=Mus musculus OX=10090 GN=Cp PE=1 SV=1	157.23	26	30	1	Cp	0.15	0.211028	105.3	94.7	223.3	145.6	150.3	156.2	134.9	137.4	130.3	135.1	164.2	130.6
P47955	60S acidic ribosomal protein P1 OS=Mus musculus OX=10090 GN=Rplp1 PE=1 SV=1	21.915	2	11	2	Rplp1	-0.36	0.211063	87.6	112.4	610.9	540.2	609.7	761.7	605	570.1	598.8	781.7	783.8	958.2
O54950	5'-AMP-activated protein kinase subunit gamma-1 OS=Mus musculus OX=10090 GN=Prkag1 PE=1 SV=2	9.844	2	2	2	Prkag1	0.46	0.21158	115.7	84.3	145.5	191.9	225	216.7	195.3	132	132.6	215.1	201.8	142.3
P70697	Uroporphyrinogen decarboxylase OS=Mus musculus OX=10090 GN=Urod PE=1 SV=2	43.249	8	10	8	Urod	0.07	0.212178	102.5	97.5	2002.4	1446.5	1471.2	1527.3	1348.9	1410.1	1352.7	1400.3	1509	1298.9
F7AI87	26S proteasome non-ATPase regulatory subunit 4 (Fragment) OS=Mus musculus OX=10090 GN=Psmd4 PE=1 SV=1	22.987	2	2	1	Psmd4	-0.13	0.212239	95.4	104.6	129.8	206.7	196.2	208.5	187.9	195.5	179.8	244.2	215.1	228.2
Q91WM2	Haloacid dehalogenase-like hydrolase domain-containing 5 OS=Mus musculus OX=10090 GN=Hdhd5 PE=1 SV=1	7.982	2	2	2	Hdhd5	0.07	0.212471	102.6	97.4	411.3	366.7	360.1	346.4	333	364.8	315.6	351.9	342.1	336.2
Q9CQ80	Vacuolar protein-sorting-associated protein 25 OS=Mus musculus OX=10090 GN=Vps25 PE=1 SV=1	8.581	3	3	3	Vps25	0.03	0.212509	101.1	98.9	1006.4	747.2	733.5	776.1	757	713.6	740.5	690.5	750	761.5
Q91WC0	Actin-histidine N-methyltransferase OS=Mus musculus OX=10090 GN=Setd3 PE=1 SV=1	13.418	3	3	3	Setd3	0.22	0.212628	107.6	92.4	146.9	113.4	134.6	128	100.7	109.8	101	127.1	116.9	102
P01887	Beta-2-microglobulin OS=Mus musculus OX=10090 GN=B2m PE=1 SV=2	24.963	6	14	6	B2m	0.08	0.21281	102.8	97.2	3330.4	3232.8	3407.5	3187.3	2726.1	3058	2911	3060.1	3073	2813.2
G3UWK0	Methanethiol oxidase (Fragment) OS=Mus musculus OX=10090 GN=Selenbp2 PE=1 SV=1	52.839	8	27	2	Selenbp2	-0.43	0.21309	85.2	114.8	509.5	277.1	202.5	272.6	364.3	438.3	351.9	423.9	373.4	372.3
P43276	Histone H1.5 OS=Mus musculus OX=10090 GN=H1-5 PE=1 SV=2	61.402	12	29	7	H1-5	-0.09	0.214034	96.9	103.1	3018.9	3960	3524.3	3459.9	3749	4243.2	4407.3	3752.8	3424.6	3571.1
Q9EPE9	Endoplasmic reticulum transmembrane helix translocase OS=Mus musculus OX=10090 GN=Atp13a1 PE=1 SV=2	11.096	4	4	4	Atp13a1	0.1	0.214606	103.5	96.5	609	322.7	388.1	356.2	330.5	289.4	308.2	343.6	367.3	332
Q8BW75	Amine oxidase [flavin-containing] B OS=Mus musculus OX=10090 GN=Maob PE=1 SV=4	138.307	21	34	20	Maob	0.02	0.215039	100.5	99.5	7599.6	7502.2	7827.5	8471.8	7615.7	7534.7	7795.5	7142.3	7270.8	7798.3
Q91VK1	eIF5-mimic protein 1 OS=Mus musculus OX=10090 GN=Bzw2 PE=1 SV=1	19.082	4	5	1	Bzw2	0.13	0.215158	104.6	95.4	65.8	48.6	53.8	53.1	50.1	45.7	42.3	59.1	49.3	48.4
Q8BH58	TIP41-like protein OS=Mus musculus OX=10090 GN=Tiprl PE=1 SV=1	13.365	5	5	5	Tiprl	0.24	0.21565	108.4	91.6	1187.4	679.2	618.5	710.7	586.2	552.8	514.3	694.8	692.4	573.6
F6R6F1	RalBP1-associated Eps domain-containing protein 1 (Fragment) OS=Mus musculus OX=10090 GN=Reps1 PE=1 SV=1	11.209	2	2	2	Reps1	0.12	0.21579	104.3	95.7	360.2	231.2	272.3	276	261.2	231.9	249.8	246.7	262.3	254.2
F8VPN4	Glycogen debranching enzyme OS=Mus musculus OX=10090 GN=Agl PE=1 SV=1	260.611	49	57	49	Agl	0.11	0.215947	103.7	96.3	12638.3	12258.4	12799.3	10280.6	11022.3	11373.7	11467	10230.6	10511.8	11438.8
Q6PA06	Atlastin-2 OS=Mus musculus OX=10090 GN=Atl2 PE=1 SV=1	34.779	7	7	6	Atl2	0.01	0.21603	100.3	99.7	1408.6	1307	1486.2	1526	1396.3	1206.5	1332.7	1400.1	1405.4	1408.4
Q3ULJ0	Glycerol-3-phosphate dehydrogenase 1-like protein OS=Mus musculus OX=10090 GN=Gpd1l PE=1 SV=2	28.572	5	10	3	Gpd1l	0.12	0.216227	104.2	95.8	1668.2	749.4	941.4	860.9	783.5	734.9	729.7	792.2	803.8	800.2
Q9WUH7	Semaphorin-4G OS=Mus musculus OX=10090 GN=Sema4g PE=1 SV=1	6.41	2	3	2	Sema4g	0.2	0.216307	107.1	92.9	329.8	173.7	230	246	183.4	167.9	171.2	204.1	212.3	199.5
Q99LM2	CDK5 regulatory subunit-associated protein 3 OS=Mus musculus OX=10090 GN=Cdk5rap3 PE=1 SV=1	35.999	6	7	6	Cdk5rap3	-0.13	0.216357	95.4	104.6	1692.8	1800.8	1671.3	1749.1	1576.2	1873.9	1660.3	1854.3	1878.9	1660.6
P30681	High mobility group protein B2 OS=Mus musculus OX=10090 GN=Hmgb2 PE=1 SV=3	5.947	3	4	2	Hmgb2	-0.26	0.216537	90.9	109.1	290.4	434.3	350.2	302.5	519	534.3	568.7	408.9	347.3	420
O88829	Lactosylceramide alpha-2,3-sialyltransferase OS=Mus musculus OX=10090 GN=St3gal5 PE=1 SV=2	10.388	2	2	2	St3gal5	0.1	0.216882	103.6	96.4	584	411.8	505.5	433.7	377	403.6	375.8	423.8	442.9	388.9
Q8BKZ9	Pyruvate dehydrogenase protein X component, mitochondrial OS=Mus musculus OX=10090 GN=Pdhx PE=1 SV=1	19.385	6	6	6	Pdhx	-0.03	0.216899	98.9	101.1	1363.5	1624.6	1666.2	1598.8	1707.4	1637.3	1653.8	1661.6	1733.2	1735.4
G3UX48	Protein PRRC2A OS=Mus musculus OX=10090 GN=Prrc2a PE=1 SV=1	5.344	2	2	2	Prrc2a	-0.21	0.216932	92.6	107.4	137.2	147.3	141	164.2	133.5	134.3	166.8	163.7	145.6	178.1
Q9DCT5	Stromal cell-derived factor 2 OS=Mus musculus OX=10090 GN=Sdf2 PE=1 SV=1	7.987	2	3	2	Sdf2	0.13	0.216994	104.4	95.6	348.1	289.4	331.9	369	294.4	290.8	297	311.8	312.6	303.7
Q8C0E2	Vacuolar protein sorting-associated protein 26B OS=Mus musculus OX=10090 GN=Vps26b PE=1 SV=1	6.128	2	2	1	Vps26b	0.53	0.217108	118.2	81.8	917.1	240.6	346.9	360.2	241	214.1	233.2	312.9	288	240.1
A0A087WQ94	Tensin 1 (Fragment) OS=Mus musculus OX=10090 GN=Tns1 PE=1 SV=1	21.74	4	4	2	Tns1	-0.03	0.217171	99	101	747.1	734.2	777.7	1138.2	1342.4	700.4	701.6	802.7	826.8	793.1
G3UXA6	Polypyrimidine tract-binding protein 3 OS=Mus musculus OX=10090 GN=Ptbp3 PE=1 SV=1	19.87	5	6	2	Ptbp3	0.09	0.217224	103.1	96.9	217.7	205.3	186	174.8	190.9	174.7	168.6	203.7	179.5	184.3
Q91XD6	Vacuolar protein-sorting-associated protein 36 OS=Mus musculus OX=10090 GN=Vps36 PE=1 SV=1	13.077	5	7	5	Vps36	0.08	0.217261	102.8	97.2	2007.6	1544.9	1513.4	1636.1	1425.6	1396.4	1405.4	1565.4	1561.9	1460.4
Q9D809	RIKEN cDNA 2200002D01 gene OS=Mus musculus OX=10090 GN=2200002D01Rik PE=1 SV=1	12.128	2	4	2	2200002D01Rik	-0.11	0.217412	96.2	103.8	457.1	491	473.4	521.7	449.7	533.1	490	531.8	510.4	457.1
P61514	60S ribosomal protein L37a OS=Mus musculus OX=10090 GN=Rpl37a PE=1 SV=2	17.003	4	4	4	Rpl37a	-0.09	0.21745	96.9	103.1	566.7	626	684.1	812.9	683.2	727.1	669.9	868.1	866.3	652.3
P01671	Ig kappa chain V-III region PC 7175 OS=Mus musculus OX=10090 PE=1 SV=1	10.423	2	2	2		0.2	0.217641	106.9	93.1	461.3	469.6	421.4	430.7	429	499.8	424.3	370.3	375.1	368.3
Q921M7	CYFIP-related Rac1 interactor B OS=Mus musculus OX=10090 GN=Cyrib PE=1 SV=1	16.992	4	4	4	Cyrib	0.07	0.217848	102.5	97.5	734.7	460.6	573.5	524	495.8	470.3	443.8	525	504.7	498.3
P29595	NEDD8 OS=Mus musculus OX=10090 GN=Nedd8 PE=1 SV=2	13.227	3	3	3	Nedd8	-0.07	0.219125	97.6	102.4	496.8	635.3	613.6	631	601.2	650	602.6	663.2	617.4	643.8
P37040	NADPH--cytochrome P450 reductase OS=Mus musculus OX=10090 GN=Por PE=1 SV=2	217.425	37	79	37	Por	0.07	0.219493	102.6	97.4	17579	17859.4	16366.5	19542.4	16962.1	17642.6	17334.2	16343.3	16160.8	16696.2
F6Y616	Polyadenylate-binding protein-interacting protein 1 OS=Mus musculus OX=10090 GN=Paip1 PE=1 SV=2	15.909	4	5	4	Paip1	0.12	0.219512	104.2	95.8	787.1	507.2	535.8	536.7	499.1	492.7	499.4	480.4	540.6	482.3
A0A286YDA2	Nucleolar and coiled-body phosphoprotein 1 OS=Mus musculus OX=10090 GN=Nolc1 PE=1 SV=1	54.536	11	12	11	Nolc1	-0.14	0.220298	95.2	104.8	2145.4	2346.6	2229.7	2695.3	2757.1	2618.4	2724.5	2544.2	2573.4	2583
Q91WS0	CDGSH iron-sulfur domain-containing protein 1 OS=Mus musculus OX=10090 GN=Cisd1 PE=1 SV=1	72.812	8	14	8	Cisd1	0.07	0.220572	102.4	97.6	3100.5	2536.8	2412.6	2364.8	2451	2494.5	2552.5	2184.8	2334.5	2304.9
F6QJP7	Zinc finger RNA-binding protein (Fragment) OS=Mus musculus OX=10090 GN=Zfr PE=1 SV=1	10.403	2	2	2	Zfr	-0.16	0.221096	94.6	105.4	257.3	273.4	279.8	285.4	338.4	280.7	311.8	312.6	293.4	352.1
P56395	Cytochrome b5 OS=Mus musculus OX=10090 GN=Cyb5a PE=1 SV=2	85.365	8	69	8	Cyb5a	0.08	0.221172	102.8	97.2	6455.6	6889.2	6963.2	7135.6	6265.5	6518	6563.3	6292.7	6326.5	6737.4
Q60932	Voltage-dependent anion-selective channel protein 1 OS=Mus musculus OX=10090 GN=Vdac1 PE=1 SV=3	151.212	18	41	17	Vdac1	-0.03	0.222119	98.9	101.1	7289.7	7439.4	6530.6	7115.1	7749.9	7894.8	7622.7	7457.9	7363.8	7335.9
Q9JLV1	BAG family molecular chaperone regulator 3 OS=Mus musculus OX=10090 GN=Bag3 PE=1 SV=2	53.62	9	9	9	Bag3	-0.08	0.222782	97.2	102.8	1834.2	2003.4	1918.4	1725.8	2006.9	2038.3	2042.3	2029.6	1930.8	1874.4
P24721	Asialoglycoprotein receptor 2 OS=Mus musculus OX=10090 GN=Asgr2 PE=1 SV=1	5.759	3	3	3	Asgr2	0.14	0.222803	104.8	95.2	799.8	577.2	654.6	746.8	709.2	587.8	677.1	593.6	644.4	680.1
Q59J78	NADH dehydrogenase [ubiquinone] 1 alpha subcomplex assembly factor 2 OS=Mus musculus OX=10090 GN=Ndufaf2 PE=1 SV=1	31.841	6	8	6	Ndufaf2	-0.07	0.225018	97.7	102.3	1495.5	1376.7	1420.2	1536.4	1381.9	1475.8	1426.2	1566.6	1511.9	1486.7
Q9CQ62	2,4-dienoyl-CoA reductase [(3E)-enoyl-CoA-producing], mitochondrial OS=Mus musculus OX=10090 GN=Decr1 PE=1 SV=1	91.412	15	33	15	Decr1	-0.07	0.225719	97.7	102.3	9927.7	9243.7	8910	9926.3	8817.8	10184.1	9209.8	10038.1	9637.9	9688.1
Q99JY3	GTPase IMAP family member 4 OS=Mus musculus OX=10090 GN=Gimap4 PE=1 SV=2	26.567	5	5	5	Gimap4	-0.12	0.226529	95.9	104.1	475.9	503.7	550.5	628.2	548.5	506.7	566.8	663.3	612.6	595.9
P62715	Serine/threonine-protein phosphatase 2A catalytic subunit beta isoform OS=Mus musculus OX=10090 GN=Ppp2cb PE=1 SV=1	15.541	3	3	3	Ppp2cb	0.1	0.226685	103.5	96.5	208.6	126.5	142	136.4	133.2	123.1	126.4	128	140.8	127.1
O88668	Protein CREG1 OS=Mus musculus OX=10090 GN=Creg1 PE=1 SV=1	23.122	5	5	5	Creg1	0.06	0.227071	102.2	97.8	753.6	490.7	484.3	584.6	462.9	469.4	450.9	521.6	496.5	461.1
Q8BU14	Translocation protein SEC62 OS=Mus musculus OX=10090 GN=Sec62 PE=1 SV=1	18.291	6	12	6	Sec62	-0.08	0.22915	97.3	102.7	1352.1	1411.6	1470.8	1512	1392.2	1490.9	1451.1	1523.2	1505.6	1401.5
F6W1A2	Protein Hook homolog 3 (Fragment) OS=Mus musculus OX=10090 GN=Hook3 PE=1 SV=2	4.466	2	2	2	Hook3	-0.09	0.229213	96.7	103.3	170.4	156.8	188.4	176.8	165.7	176.1	181.9	170.3	186.5	183.1
P09411	Phosphoglycerate kinase 1 OS=Mus musculus OX=10090 GN=Pgk1 PE=1 SV=4	273.379	36	79	36	Pgk1	-0.08	0.229304	97.2	102.8	14303.5	16780.5	16151.9	15316.3	15566.6	16463.2	16370.4	16477.2	16517.5	15405.5
Q9CX00	IST1 homolog OS=Mus musculus OX=10090 GN=Ist1 PE=1 SV=1	9.768	4	5	4	Ist1	-0.11	0.229327	96.1	103.9	626.1	679.2	818.8	774.3	902.1	715.2	927	800.8	837.1	936.6
Q9D5V5	Cullin-5 OS=Mus musculus OX=10090 GN=Cul5 PE=1 SV=3	13.921	4	4	4	Cul5	-0.01	0.229746	99.8	100.2	418.7	523.9	528.7	519.3	486.6	521.3	516	532.9	550.3	509
P19157	Glutathione S-transferase P 1 OS=Mus musculus OX=10090 GN=Gstp1 PE=1 SV=2	194.029	13	158	5	Gstp1	-0.23	0.229802	92.1	107.9	23050.8	15607.5	12645.4	13512.2	18131.2	21491.7	17502.4	19917.6	18268.3	17818.8
Q8BLF1	Neutral cholesterol ester hydrolase 1 OS=Mus musculus OX=10090 GN=Nceh1 PE=1 SV=1	20.251	3	6	3	Nceh1	-0.06	0.229863	97.9	102.1	729	663.6	592.6	545.1	673.2	691.9	694.4	679.8	628	761.3
P40237	CD82 antigen OS=Mus musculus OX=10090 GN=Cd82 PE=1 SV=1	17.713	4	5	4	Cd82	-0.1	0.230276	96.5	103.5	599.8	724.4	525	614	619.8	728.6	701.1	620.1	658	620.9
P26350	Prothymosin alpha OS=Mus musculus OX=10090 GN=Ptma PE=1 SV=2	35.082	4	7	4	Ptma	-0.21	0.230313	92.9	107.1	786.1	1533.4	1253.2	1114.1	1608.5	1657.9	1689.7	1420.4	1220.3	1444.6
P10852	4F2 cell-surface antigen heavy chain OS=Mus musculus OX=10090 GN=Slc3a2 PE=1 SV=1	2.923	2	2	2	Slc3a2	-0.13	0.230435	95.6	104.4	69.5	143	144.3	136.5	152	131.8	153.2	170.8	156.1	158
O35344	Importin subunit alpha-4 OS=Mus musculus OX=10090 GN=Kpna3 PE=1 SV=1	19.14	4	4	3	Kpna3	0	0.230444	100.1	99.9	294.9	295.2	264.7	264.5	286	300.5	285.4	285.7	304.3	283.3
Q9JIF7	Coatomer subunit beta OS=Mus musculus OX=10090 GN=Copb1 PE=1 SV=1	112.42	22	30	22	Copb1	-0.13	0.231556	95.5	104.5	5667.5	6137.8	6318.4	6646.2	6912.9	6160.2	6455.4	6977.3	6912.7	6929.7
Q8C2Q7	Heterogeneous nuclear ribonucleoprotein H OS=Mus musculus OX=10090 GN=Hnrnph1 PE=1 SV=1	38.583	8	14	2	Hnrnph1	-0.11	0.23163	96.2	103.8	337.1	353.1	331.4	387.5	393.6	381.4	385	374.3	382.3	368.2
A2AUD5	Tumor protein D54 OS=Mus musculus OX=10090 GN=Tpd52l2 PE=1 SV=1	44.654	8	9	8	Tpd52l2	-0.03	0.232125	99.1	100.9	1646.8	1899.4	1750.2	1636.2	1849.1	2138.1	2026.4	1781.7	1736.3	1741.3
Q9D2V7	Coronin-7 OS=Mus musculus OX=10090 GN=Coro7 PE=1 SV=2	17.764	4	6	4	Coro7	0.06	0.232441	102.2	97.8	1699.1	1427.1	1464.7	1507.1	1288.2	1333.6	1400.7	1417.6	1446.4	1296.1
A0A0X1KG67	ER membrane protein complex subunit 10 OS=Mus musculus OX=10090 GN=Emc10 PE=1 SV=1	9.049	3	3	3	Emc10	-0.07	0.232863	97.7	102.3	831.7	905.9	870.9	1092.1	989	887.3	913.7	1445.4	1449.2	949.2
P60843	Eukaryotic initiation factor 4A-I OS=Mus musculus OX=10090 GN=Eif4a1 PE=1 SV=1	154.655	24	38	10	Eif4a1	0	0.233204	100.1	99.9	7096.9	6768	6464.8	7086.7	6993.5	6837.4	6916.4	7370.7	7406	6975
Q62241	U1 small nuclear ribonucleoprotein C OS=Mus musculus OX=10090 GN=Snrpc PE=1 SV=1	15.182	2	3	2	Snrpc	-0.03	0.233322	99	101	362.4	491.6	484	466.1	480.6	497.2	484.9	472.5	490.8	518.2
Q9QWK4	CD5 antigen-like OS=Mus musculus OX=10090 GN=Cd5l PE=1 SV=3	7.224	2	2	2	Cd5l	0.22	0.233622	107.7	92.3	835.4	930.7	964	669.7	907.9	790.5	777.9	820.1	741.8	766.4
Q61285	ATP-binding cassette sub-family D member 2 OS=Mus musculus OX=10090 GN=Abcd2 PE=1 SV=2	10.004	3	3	3	Abcd2	0.16	0.233785	105.6	94.4	361.1	454.5	601.9	401.5	424.6	363.4	379.4	395.7	377.6	439.7
Q91XH5	Sepiapterin reductase OS=Mus musculus OX=10090 GN=Spr PE=1 SV=1	103.874	15	25	15	Spr	0.07	0.234104	102.4	97.6	5414.4	4905.8	5378.7	5085.3	4804.2	4845.5	4896.4	4781.2	5348.2	4616.8
O35343	Importin subunit alpha-3 OS=Mus musculus OX=10090 GN=Kpna4 PE=1 SV=1	28.74	4	5	3	Kpna4	-0.07	0.23442	97.6	102.4	262.3	263.5	262.3	284.1	262.8	272.3	260.6	281.8	281.2	275.8
Q91WG1	Insulin-induced gene 2 protein OS=Mus musculus OX=10090 GN=Insig2 PE=1 SV=1	8.663	2	2	2	Insig2	-0.18	0.235208	93.9	106.1	511.1	657.8	444.6	551.5	672.2	709.3	705.2	623.6	532	615
Q8K2Q9	Shootin-1 OS=Mus musculus OX=10090 GN=Shtn1 PE=1 SV=1	18.669	5	5	5	Shtn1	-0.16	0.235506	94.6	105.4	1176.1	1037.5	969.8	910.6	1021.2	1150.2	1030.1	1159.6	992.3	1137.5
P70444	BH3-interacting domain death agonist OS=Mus musculus OX=10090 GN=Bid PE=1 SV=2	10.768	2	7	2	Bid	0.13	0.236047	104.4	95.6	904.3	578.1	547.6	512.8	589.1	527.9	529.5	517	544.5	546.1
Q60737	Casein kinase II subunit alpha OS=Mus musculus OX=10090 GN=Csnk2a1 PE=1 SV=2	26.138	4	4	4	Csnk2a1	0.18	0.236213	106.1	93.9	609.5	540.1	579.3	584.6	507.2	500.3	501.1	579.7	567	513.1
Q9CXY6	Interleukin enhancer-binding factor 2 OS=Mus musculus OX=10090 GN=Ilf2 PE=1 SV=1	5.974	3	3	3	Ilf2	-0.02	0.236342	99.2	100.8	573.4	717.4	688.6	695.2	660.9	699.5	731.3	708.4	687.9	689.4
Q9QYR9	Acyl-coenzyme A thioesterase 2, mitochondrial OS=Mus musculus OX=10090 GN=Acot2 PE=1 SV=2	76.338	15	19	3	Acot2	0.12	0.236454	104.1	95.9	1515.9	778.2	944.5	1089.7	809.8	726.7	919.3	871.8	822.3	870.6
P63158	High mobility group protein B1 OS=Mus musculus OX=10090 GN=Hmgb1 PE=1 SV=2	53.822	13	20	12	Hmgb1	-0.04	0.236465	98.5	101.5	5108.7	6695.5	6722.3	6207	6654.9	7075	7488.9	6243.8	6863.7	6285.3
P34022	Ran-specific GTPase-activating protein OS=Mus musculus OX=10090 GN=Ranbp1 PE=1 SV=2	27.61	5	20	5	Ranbp1	-0.07	0.236675	97.4	102.6	3061.8	4596.8	4045.1	3491.6	4520.2	4812.1	4524.2	4079.2	4152.5	4258
Q80Y14	Glutaredoxin-related protein 5, mitochondrial OS=Mus musculus OX=10090 GN=Glrx5 PE=1 SV=2	33.282	4	8	4	Glrx5	-0.09	0.236851	96.7	103.3	1420.7	1496.7	1303.5	1322.4	1525.7	1595.9	1516.5	1392.9	1407.4	1534
P26369	Splicing factor U2AF 65 kDa subunit OS=Mus musculus OX=10090 GN=U2af2 PE=1 SV=3	10.257	4	4	4	U2af2	0.06	0.237053	102.1	97.9	1532.6	1334.1	1460	1607.7	1340.8	1271.4	1398.6	1435.3	1457.1	1285.3
Q8R104	NAD-dependent protein deacetylase sirtuin-3 OS=Mus musculus OX=10090 GN=Sirt3 PE=1 SV=2	15.728	4	6	4	Sirt3	0.01	0.237249	100.4	99.6	729.8	627.1	663.5	647.1	650.1	598.8	609.2	664.7	660.3	644.4
P28474	Alcohol dehydrogenase class-3 OS=Mus musculus OX=10090 GN=Adh5 PE=1 SV=3	106.148	18	40	18	Adh5	-0.06	0.237671	97.8	102.2	9419.8	10533.8	11337.1	10666.7	10334.8	11011.8	11115.6	10899.5	11060.2	10419.1
P62075	Mitochondrial import inner membrane translocase subunit Tim13 OS=Mus musculus OX=10090 GN=Timm13 PE=1 SV=1	34.43	6	7	6	Timm13	-0.09	0.237785	97	103	1143.4	1458.7	1508.1	1678.4	1465.6	1544.7	1556.3	1683.4	1619.5	1477.1
Q9QUI0	Transforming protein RhoA OS=Mus musculus OX=10090 GN=Rhoa PE=1 SV=1	73.247	10	18	10	Rhoa	-0.01	0.237884	99.6	100.4	2777.2	3021.5	3010.5	2930.3	2962.7	2917.7	3154.9	2987.5	3049.2	2975.3
A0A2I3BRL8	Predicted gene 7324 OS=Mus musculus OX=10090 GN=Gm7324 PE=4 SV=1	17.331	7	7	7	Gm7324	0.07	0.237904	102.3	97.7	1461.4	1232.4	1236.1	1121.3	1307.1	1135.1	1298.9	1109	1180.7	1211.9
O09172	Glutamate--cysteine ligase regulatory subunit OS=Mus musculus OX=10090 GN=Gclm PE=1 SV=1	31.09	5	7	5	Gclm	-0.05	0.237913	98.1	101.9	1008.7	1048.4	1103.2	1108.1	1074.1	1062.1	1039	1166.3	1171.3	1115.4
Q9ERR7	Selenoprotein F OS=Mus musculus OX=10090 GN=Selenof PE=1 SV=3	17.748	3	3	3	Selenof	-0.02	0.238023	99.4	100.6	558.3	601.7	595.2	621.7	615.8	609.2	585	682.6	646.1	603.6
Q8VCZ9	Hydroxyproline dehydrogenase OS=Mus musculus OX=10090 GN=Prodh2 PE=1 SV=1	58.15	12	13	12	Prodh2	0.05	0.238092	101.6	98.4	2778.2	1985.1	2014.9	2243.8	1883.9	1821.9	1793	2198.7	2010.4	1950.1
Q60902	Epidermal growth factor receptor substrate 15-like 1 OS=Mus musculus OX=10090 GN=Eps15l1 PE=1 SV=3	34.419	5	5	5	Eps15l1	0.08	0.238914	102.6	97.4	504.2	375.4	391	390.5	373	352.1	370.4	408	370.3	364.9
Q9CQF9	Prenylcysteine oxidase 1 OS=Mus musculus OX=10090 GN=Pcyox1 PE=1 SV=1	32.276	5	8	5	Pcyox1	0.13	0.239095	104.4	95.6	1218.8	786.8	857.5	820.2	724	714.6	744.2	813.7	801.3	750.9
Q9D517	1-acyl-sn-glycerol-3-phosphate acyltransferase gamma OS=Mus musculus OX=10090 GN=Agpat3 PE=1 SV=2	12.518	3	3	3	Agpat3	-0.19	0.239573	93.5	106.5	681.9	808.5	791.4	1031.1	772.7	859.1	857.6	902.2	924.3	904.2
E9Q3L2	Phosphatidylinositol 4-kinase alpha OS=Mus musculus OX=10090 GN=Pi4ka PE=1 SV=2	6.77	2	2	2	Pi4ka	0.02	0.240045	100.6	99.4	158.7	141	136.1	140.2	141.6	126.6	129.4	144.4	139.4	144.1
Q61151	Serine/threonine-protein phosphatase 2A 56 kDa regulatory subunit epsilon isoform OS=Mus musculus OX=10090 GN=Ppp2r5e PE=1 SV=3	7.53	2	2	2	Ppp2r5e	0.53	0.24033	118.1	81.9	311.2	212.5	352.4	356.4	203.6	197.8	198.5	268.7	290.7	215.6
Q9CR16	Peptidyl-prolyl cis-trans isomerase D OS=Mus musculus OX=10090 GN=Ppid PE=1 SV=3	60.961	13	16	11	Ppid	-0.03	0.240623	99	101	2359.9	2469.3	2647.9	2736.6	2818	2620.6	2703.4	2765.3	2856.6	2691
A0A286YCX6	Trafficking protein particle complex 8 OS=Mus musculus OX=10090 GN=Trappc8 PE=1 SV=2	10.941	2	2	2	Trappc8	-0.06	0.240912	97.9	102.1	52.2	62.9	73.6	72	83.5	69	74.4	82.7	75.1	80.5
Q8VDW0	ATP-dependent RNA helicase DDX39A OS=Mus musculus OX=10090 GN=Ddx39a PE=1 SV=1	28.252	8	9	2	Ddx39a	-0.02	0.241001	99.3	100.7	420.1	414.1	356.3	429.6	356.6	454.1	420.1	451.3	411.6	376.7
E9PUD2	Dynamin-1-like protein OS=Mus musculus OX=10090 GN=Dnm1l PE=1 SV=1	58.351	10	11	10	Dnm1l	-0.1	0.241014	96.6	103.4	1953.1	1774.8	1986.2	2088	1952.8	1954.6	1879	2520.8	2091.5	2098.8
Q9R226	KH domain-containing, RNA-binding, signal transduction-associated protein 3 OS=Mus musculus OX=10090 GN=Khdrbs3 PE=1 SV=1	5.729	2	2	1	Khdrbs3	0.35	0.241159	112	88	746.8	660.9	1036.6	1546.7	566.2	586.9	524.7	1003.2	488	723.9
A0A2I3BPS1	Glia maturation factor beta (Fragment) OS=Mus musculus OX=10090 GN=Gmfb PE=1 SV=1	32.943	4	5	4	Gmfb	-0.04	0.241353	98.7	101.3	624.8	603.5	632.6	654.7	628.5	609.9	645.5	674.6	667.3	637.8
Q8R5C5	Beta-centractin OS=Mus musculus OX=10090 GN=Actr1b PE=1 SV=1	18.625	4	4	1	Actr1b	0.22	0.241871	107.8	92.2	135.5	61.3	87.1	84	67.6	57.9	71.9	74.6	68.5	73.6
Q8K169	UDP-glucuronosyltransferase OS=Mus musculus OX=10090 GN=Ugt2b5 PE=1 SV=1	109.387	17	43	12	Ugt2b5	-0.12	0.242005	95.8	104.2	5721.1	5425.5	4254.3	5004.2	5016.4	5457.7	5540.2	5648.3	5071	5450
Q91V16	Electron transfer flavoprotein regulatory factor 1 OS=Mus musculus OX=10090 GN=Etfrf1 PE=1 SV=1	4.654	2	3	2	Etfrf1	0.11	0.24208	103.6	96.4	1137	914.6	854.8	905.2	852.2	933	872.7	841.5	820.7	835.2
Q543K9	Purine nucleoside phosphorylase OS=Mus musculus OX=10090 GN=Pnp PE=1 SV=1	93.755	13	25	13	Pnp	0.07	0.242493	102.3	97.7	4668.1	4510.4	4284	4222.5	4748.4	4453.7	4309.9	4304.6	4215.4	4406.6
Q8VCA4	Cyp4f15 protein OS=Mus musculus OX=10090 GN=Cyp4f15 PE=1 SV=1	43.549	9	12	4	Cyp4f15	0.04	0.242658	101.4	98.6	2704.1	1852.3	1819	1984.9	1834	1799.7	1794.5	1750.8	1883.6	1855.5
O54962	Barrier-to-autointegration factor OS=Mus musculus OX=10090 GN=Banf1 PE=1 SV=1	5.17	2	3	2	Banf1	0.2	0.242672	106.8	93.2	1433.5	898.6	910.6	746.4	749.9	846.2	828.4	776.4	783.4	668.3
Q8K5B2	Multiple coagulation factor deficiency protein 2 homolog OS=Mus musculus OX=10090 GN=Mcfd2 PE=1 SV=1	34.902	3	6	3	Mcfd2	-0.24	0.242708	91.9	108.1	908.2	1260.8	769.2	789.3	1146	1546.3	1041.2	1069.2	948.6	1105.9
P31532	Serum amyloid A-4 protein OS=Mus musculus OX=10090 GN=Saa4 PE=1 SV=2	10.977	2	2	2	Saa4	-0.22	0.242928	92.3	107.7	172.2	217.2	181.8	185.5	246.6	216.4	260.3	194.2	190.8	293.8
Q91XD4	Formimidoyltransferase-cyclodeaminase OS=Mus musculus OX=10090 GN=Ftcd PE=1 SV=1	178.63	29	46	29	Ftcd	0.05	0.243037	101.8	98.2	8982.6	8259.5	7962.6	7657.7	7473.3	7674.8	7731.2	7579.1	7985.9	7513.6
A2A6H1	LIM and SH3 domain protein 1 (Fragment) OS=Mus musculus OX=10090 GN=Lasp1 PE=1 SV=1	26.293	6	8	1	Lasp1	0.11	0.243057	103.9	96.1	252.1	159	166.2	168.6	160.2	167.4	150.6	174	153.5	143.8
Q91VM9	Inorganic pyrophosphatase 2, mitochondrial OS=Mus musculus OX=10090 GN=Ppa2 PE=1 SV=1	76.836	15	19	15	Ppa2	-0.04	0.243093	98.6	101.4	3625.9	3623.9	3346.9	3321.6	3435.3	3757.3	3591.1	3495.4	3536.2	3488.6
Q64511	DNA topoisomerase 2-beta OS=Mus musculus OX=10090 GN=Top2b PE=1 SV=2	16.226	4	7	3	Top2b	-0.09	0.243203	96.9	103.1	877.4	828.5	745.4	775.9	963.3	946	872.4	881.2	863.1	887.4
D3Z5M4	Ankyrin-1 OS=Mus musculus OX=10090 GN=Ank1 PE=1 SV=1	86.732	16	19	1	Ank1	0.08	0.243761	102.8	97.2	2594.1	2823.6	3988.8	2492.3	3084	2668.6	2644.5	2266.1	2834.8	2722.4
Q9R1S7	ATP-binding cassette sub-family C member 6 OS=Mus musculus OX=10090 GN=Abcc6 PE=1 SV=3	64.504	10	12	10	Abcc6	-0.05	0.244158	98.4	101.6	1642.1	1637.4	1543.1	1628.5	1696.6	1616.2	1612.8	1709.6	1691.6	1745.6
O35593	26S proteasome non-ATPase regulatory subunit 14 OS=Mus musculus OX=10090 GN=Psmd14 PE=1 SV=2	17.2	5	8	5	Psmd14	-0.06	0.245028	98	102	964	1237.9	1270.8	1364	1224.1	1220.1	1244.8	1414.5	1401.7	1287.2
Q7TT50	Serine/threonine-protein kinase MRCK beta OS=Mus musculus OX=10090 GN=Cdc42bpb PE=1 SV=2	26.211	5	5	5	Cdc42bpb	-0.06	0.245355	98	102	586.4	586.4	603.6	518.9	614.2	611.6	586.8	618.6	599.7	610.2
Q9CQB5	CDGSH iron-sulfur domain-containing protein 2 OS=Mus musculus OX=10090 GN=Cisd2 PE=1 SV=1	21.971	4	5	4	Cisd2	0.03	0.245566	101	99	612.8	576.4	605.5	649.5	721.6	564.7	572.3	600.6	642.8	603.9
Q05BE7	Numb protein OS=Mus musculus OX=10090 GN=Numb PE=1 SV=1	12.778	3	3	3	Numb	0.17	0.245817	105.8	94.2	869	509.7	581.6	711.5	516.1	501.4	517.7	595.3	587.1	511.2
A2ATI9	Golgi reassembly-stacking protein 2 OS=Mus musculus OX=10090 GN=Gorasp2 PE=1 SV=1	33.019	7	9	7	Gorasp2	-0.09	0.245964	96.8	103.2	1225.9	1494.9	1608.8	1712	1546.2	1447.6	1648.7	1729.1	1778.6	1624.4
P70670	Nascent polypeptide-associated complex subunit alpha, muscle-specific form OS=Mus musculus OX=10090 GN=Naca PE=1 SV=2	48.343	5	10	5	Naca	-0.04	0.246002	98.7	101.3	694.6	731.5	689.1	701.5	653.4	744.1	781.1	700.1	713.3	673.7
Q62446	Peptidyl-prolyl cis-trans isomerase FKBP3 OS=Mus musculus OX=10090 GN=Fkbp3 PE=1 SV=2	33.498	7	9	7	Fkbp3	-0.16	0.246258	94.6	105.4	2091.1	2761.2	2108.8	2353.1	2250	3003.2	2490.1	2513.8	2509.4	2156.1
Q9CR98	Protein FAM136A OS=Mus musculus OX=10090 GN=Fam136a PE=1 SV=1	47.18	8	15	8	Fam136a	-0.04	0.24626	98.5	101.5	3030.7	3388.7	3092.2	3169.9	3229.7	3694.8	3470.3	3120.8	3148.5	3268.7
P63300	Selenoprotein W OS=Mus musculus OX=10090 GN=Selenow PE=1 SV=3	8.978	2	2	2	Selenow	0.1	0.246947	103.6	96.4	139.4	161.8	190.8	141.7	155.2	152	131.3	144.4	140.1	155.5
P27048	Small nuclear ribonucleoprotein-associated protein B OS=Mus musculus OX=10090 GN=Snrpb PE=1 SV=1	11.588	3	3	3	Snrpb	0.14	0.248459	104.9	95.1	918.5	768.7	695	732.5	834.1	697.3	798.7	689.5	676.5	788.7
Q8BH24	Transmembrane 9 superfamily member 4 OS=Mus musculus OX=10090 GN=Tm9sf4 PE=1 SV=1	6.806	3	4	3	Tm9sf4	-0.06	0.248477	98	102	849.5	790.4	775.7	809.4	723.1	822.4	783.7	877.5	833.9	795.1
P35505	Fumarylacetoacetase OS=Mus musculus OX=10090 GN=Fah PE=1 SV=2	145.059	18	46	18	Fah	0.02	0.248835	100.8	99.2	11146.3	9351	8037.9	7878.4	8344.5	8307.2	8274.1	7912.4	8206.6	7990.3
P40142	Transketolase OS=Mus musculus OX=10090 GN=Tkt PE=1 SV=1	203.99	32	62	32	Tkt	-0.05	0.249201	98.1	101.9	11379.9	13220.1	11674.3	11308.4	12496.9	13832.3	13440.4	12118.8	12030.6	11970.3
Q9CW42	Mitochondrial amidoxime-reducing component 1 OS=Mus musculus OX=10090 GN=Mtarc1 PE=1 SV=2	91.454	14	20	11	Mtarc1	0.08	0.250512	102.9	97.1	1557.5	1424.1	1476.4	1512.6	1566.8	1459	1361.1	1340.2	1426.5	1613.8
P19324	Serpin H1 OS=Mus musculus OX=10090 GN=Serpinh1 PE=1 SV=3	21.522	5	5	5	Serpinh1	-0.11	0.250684	96.2	103.8	412.4	400.2	451.2	444.7	423.8	412.1	409.8	555.3	483.6	457.7
E9PV41	Protein diaphanous homolog 1 OS=Mus musculus OX=10090 GN=Diaph1 PE=1 SV=1	13.257	3	3	3	Diaph1	0.11	0.251025	103.8	96.2	806.7	454.4	464.5	494.5	388.4	397.9	387.7	460.4	460	430.2
Q3UP75	UDP-glucuronosyltransferase 3A1 OS=Mus musculus OX=10090 GN=Ugt3a1 PE=1 SV=1	22.887	6	7	3	Ugt3a1	0.16	0.251068	105.7	94.3	1082.8	580.6	677.9	826.6	521.8	544.6	574.6	605	626.5	642.1
Q9QXX4	Electrogenic aspartate/glutamate antiporter SLC25A13, mitochondrial OS=Mus musculus OX=10090 GN=Slc25a13 PE=1 SV=1	191.762	32	47	27	Slc25a13	-0.05	0.251169	98.4	101.6	9528.6	9406.6	9089.4	10113.6	10126.7	9625	9773.7	10054.8	9833.6	10621.5
Q8K3G9	DCC-interacting protein 13-beta OS=Mus musculus OX=10090 GN=Appl2 PE=1 SV=1	15.518	2	2	2	Appl2	0.16	0.25153	105.4	94.6	254.4	251.1	333	331.1	290.3	235.4	249.3	293.7	287.1	260.4
Q80X80	Phospholipid transfer protein C2CD2L OS=Mus musculus OX=10090 GN=C2cd2l PE=1 SV=3	9.306	2	2	2	C2cd2l	-0.18	0.25167	93.6	106.4	29.4	56.3	46.6	43.4	59.8	61.9	52.9	46.7	49.4	64.3
A0A1L1SUI3	Solute carrier family 37 (glucose-6-phosphate transporter), member 4 OS=Mus musculus OX=10090 GN=Slc37a4 PE=1 SV=1	29.587	4	5	4	Slc37a4	-0.18	0.252293	93.9	106.1	1020.9	1274.8	1265.9	1407.4	1461.4	1239.1	1361	1509.2	1439.3	1448.6
Q8BFR4	N-acetylglucosamine-6-sulfatase OS=Mus musculus OX=10090 GN=Gns PE=1 SV=1	4.963	2	3	2	Gns	0.08	0.252316	102.6	97.4	1028.9	842.1	907.9	1024.6	943.2	819.2	877.5	949.1	935	895
P62274	40S ribosomal protein S29 OS=Mus musculus OX=10090 GN=Rps29 PE=1 SV=2	5.56	3	3	3	Rps29	-0.07	0.252425	97.7	102.3	649.6	790.5	699.3	818	919.3	920.9	810.4	844.3	827.2	791.3
Q8BGC0	HIV Tat-specific factor 1 homolog OS=Mus musculus OX=10090 GN=Htatsf1 PE=1 SV=1	9.71	2	2	2	Htatsf1	-0.1	0.252454	96.5	103.5	229.4	226.3	190.3	201	213.7	232.7	220.4	229.4	204.5	230
Q8C0Z1	Protein FAM234A OS=Mus musculus OX=10090 GN=Fam234a PE=1 SV=1	6.224	2	2	2	Fam234a	0.05	0.252476	101.9	98.1	460.5	510.3	500.5	538.2	614.1	491.3	478.1	457.1	505	514.3
P62835	Ras-related protein Rap-1A OS=Mus musculus OX=10090 GN=Rap1a PE=1 SV=1	43.429	7	11	2	Rap1a	0.16	0.252749	105.6	94.4	61.9	59.7	103.3	73.4	50.7	55.3	57.8	70.3	54.1	49.8
Q91W43	Glycine dehydrogenase (decarboxylating), mitochondrial OS=Mus musculus OX=10090 GN=Gldc PE=1 SV=1	130.439	24	29	24	Gldc	0.01	0.252829	100.5	99.5	5853.7	5421.3	5271.8	5912.4	5318.1	5281	5460.7	5369.2	5265.7	5464.4
P03958	Adenosine deaminase OS=Mus musculus OX=10090 GN=Ada PE=1 SV=3	11.357	3	3	3	Ada	-0.05	0.254033	98.3	101.7	381.8	371.8	347.5	349.8	383.3	355.2	385	384.3	386.6	383.4
G3UXL2	ribose-phosphate diphosphokinase OS=Mus musculus OX=10090 GN=Prps1l3 PE=3 SV=1	53.483	8	13	4	Prps1l3	0.12	0.255212	104	96	2421.7	1640.4	1791.3	1602.8	1825.9	1523.5	1759.3	1654	1645	1730.8
P01898	H-2 class I histocompatibility antigen, Q10 alpha chain OS=Mus musculus OX=10090 GN=H2-Q10 PE=1 SV=3	41.598	9	13	6	H2-Q10	0.21	0.255611	107.3	92.7	973.4	697.1	826.5	801.5	668.3	668.4	691.7	746.8	790.7	690.6
P62827	GTP-binding nuclear protein Ran OS=Mus musculus OX=10090 GN=Ran PE=1 SV=3	26.047	5	5	5	Ran	-0.09	0.256303	97	103	1137.1	1634.9	1625.3	1656.1	1816.2	1627.9	1755.8	1735.1	1725.5	1822
Q922B1	ADP-ribose glycohydrolase MACROD1 OS=Mus musculus OX=10090 GN=Macrod1 PE=1 SV=2	24.796	4	4	4	Macrod1	0.09	0.256512	103.2	96.8	610.3	623.4	679.4	623.7	545.3	605.8	618.6	521.3	584.5	581.1
Q9Z2M7	Phosphomannomutase 2 OS=Mus musculus OX=10090 GN=Pmm2 PE=1 SV=1	22.493	5	9	5	Pmm2	0.08	0.256537	102.6	97.4	2742.7	2141.4	2405.4	2265.2	2065.2	2059.3	2073.3	2269.2	2253.4	2149.5
A2AAN3	Exocyst complex component 7 (Fragment) OS=Mus musculus OX=10090 GN=Exoc7 PE=1 SV=1	6.128	2	2	2	Exoc7	0.2	0.256873	107.1	92.9	293	156	207.9	213.2	166.5	156	167.3	185.5	180.5	182.9
B1AV77	Aldehyde dehydrogenase OS=Mus musculus OX=10090 GN=Aldh3a2 PE=1 SV=1	91.988	19	29	18	Aldh3a2	0.17	0.257195	105.8	94.2	8357.4	5744.4	6708	6954.1	5845.9	5977.7	6049.3	5976.4	5387.7	6900.2
P14069	Protein S100-A6 OS=Mus musculus OX=10090 GN=S100a6 PE=1 SV=3	7.33	3	3	3	S100a6	0.2	0.258521	106.8	93.2	774.7	614.4	724.5	958.6	902.3	672.1	636.2	798.6	741.2	675.9
E9QAH1	Golgi autoantigen, golgin subfamily b, macrogolgin 1 OS=Mus musculus OX=10090 GN=Golgb1 PE=1 SV=1	28.848	6	6	6	Golgb1	0.05	0.258936	101.8	98.2	1719.1	620.4	637.8	723	649.5	630.7	577.7	636	626.6	612.4
Q9DCV4	Regulator of microtubule dynamics protein 1 OS=Mus musculus OX=10090 GN=Rmdn1 PE=1 SV=2	42.117	9	19	9	Rmdn1	-0.06	0.259259	97.8	102.2	2895.1	3152.3	3406.5	3221.3	3181.1	3053.4	3286.5	3493.8	3327.2	3363.4
D3YTT4	Isobutyryl-CoA dehydrogenase, mitochondrial OS=Mus musculus OX=10090 GN=Acad8 PE=1 SV=1	66.462	14	15	14	Acad8	0.03	0.259361	100.9	99.1	2858.4	2575.2	2593.5	2658.6	2731.6	2502.9	2611.2	2662.5	2611.3	2661.4
O09173	Homogentisate 1,2-dioxygenase OS=Mus musculus OX=10090 GN=Hgd PE=1 SV=2	173.224	22	55	22	Hgd	0.1	0.259529	103.5	96.5	9416.1	9988.6	10100.9	10241.5	9512.7	8788.2	9304.4	9878.8	10198.3	9290
A0A0U1RP81	MICOS complex subunit MIC60 OS=Mus musculus OX=10090 GN=Immt PE=1 SV=1	144.685	28	41	2	Immt	-0.07	0.259554	97.5	102.5	300.5	386.8	328.8	348.1	369.5	396.7	334.7	391.2	366.1	359.7
A0A0N4SV32	Plasminogen activator inhibitor 1 RNA-binding protein OS=Mus musculus OX=10090 GN=Serbp1 PE=1 SV=1	95.509	17	27	17	Serbp1	-0.07	0.259818	97.7	102.3	5878.6	5839.2	6261.8	6569.1	5952	6237.8	6130.9	6697.2	6699.2	5966.3
Q9DCC5	Cbx3 protein OS=Mus musculus OX=10090 GN=Cbx3 PE=1 SV=1	35.892	6	6	6	Cbx3	-0.03	0.260001	99	101	680.8	1087.6	1071.9	998.6	1051.6	1098.9	1168.8	1065.1	1072.9	1020.2
P62309	Small nuclear ribonucleoprotein G OS=Mus musculus OX=10090 GN=Snrpg PE=1 SV=1	8.641	2	2	2	Snrpg	0.09	0.260084	103.2	96.8	586.5	600.5	592.8	540.7	626.4	608.6	581.2	527.6	555.9	554.4
Q3KQQ2	Major urinary protein 25 OS=Mus musculus OX=10090 GN=Mup3 PE=1 SV=1	51.288	9	12	5	Mup3	-0.01	0.261557	99.7	100.3	1310.2	1351	843.1	984.3	1219.6	1633.6	1226.8	1188.4	1130.5	1309
Q9JMG1	Endothelial differentiation-related factor 1 OS=Mus musculus OX=10090 GN=Edf1 PE=1 SV=1	20.516	5	6	5	Edf1	-0.05	0.261798	98.3	101.7	1025.3	1415.4	1268.2	1255.2	1370.9	1486.7	1538.1	1236	1313	1305.6
Q9DC61	Mitochondrial-processing peptidase subunit alpha OS=Mus musculus OX=10090 GN=Pmpca PE=1 SV=1	63.917	11	18	11	Pmpca	-0.03	0.261887	98.8	101.2	3375.6	3338.7	3432.3	3213.6	3537.1	3330.1	3455.7	3482.8	3597.7	3443.8
Q8K019	Bcl-2-associated transcription factor 1 OS=Mus musculus OX=10090 GN=Bclaf1 PE=1 SV=2	7.724	4	4	4	Bclaf1	-0.04	0.262117	98.6	101.4	548.5	585.5	557.2	589.6	579.9	580.4	596.3	604.4	652.4	546.9
Q9DBM2	Peroxisomal bifunctional enzyme OS=Mus musculus OX=10090 GN=Ehhadh PE=1 SV=4	338.428	44	97	44	Ehhadh	-0.28	0.262472	90.2	109.8	17271.8	18290.1	19741.7	25539.2	22829.9	18066.1	28117.8	24051.6	20589.8	29207.9
P50172	11-beta-hydroxysteroid dehydrogenase 1 OS=Mus musculus OX=10090 GN=Hsd11b1 PE=1 SV=3	80.173	15	27	15	Hsd11b1	0.05	0.262505	101.8	98.2	8940.2	8392.2	7542.7	7892.7	7188.3	8006.4	7924	7135.1	6997	7612.2
Q9D0M5	Dynein light chain 2, cytoplasmic OS=Mus musculus OX=10090 GN=Dynll2 PE=1 SV=1	29.476	4	7	2	Dynll2	-0.03	0.262542	99	101	1212.4	1629.4	1628.3	1575.3	1709.7	1659.9	1694	1639.1	1654.1	1694.8
K3W4L3	Prosaposin OS=Mus musculus OX=10090 GN=Psap PE=1 SV=1	44	10	12	10	Psap	-0.07	0.263065	97.5	102.5	2551.2	2409.9	2101.6	2215.6	2345.9	2916.7	2603.7	2467.8	2223.9	2300.1
P41105	60S ribosomal protein L28 OS=Mus musculus OX=10090 GN=Rpl28 PE=1 SV=2	39.13	8	14	8	Rpl28	-0.07	0.263271	97.5	102.5	2919.3	3237.6	3580.5	4114	3486.5	3216.7	3567.9	4369.9	4318.5	3663.3
P47963	60S ribosomal protein L13 OS=Mus musculus OX=10090 GN=Rpl13 PE=1 SV=3	60.29	14	23	14	Rpl13	-0.08	0.263912	97.2	102.8	5493.3	4934.7	4777.4	5156.7	5016.8	5012.4	5332.8	5558.7	5308.1	5087.2
Q61334	B-cell receptor-associated protein 29 OS=Mus musculus OX=10090 GN=Bcap29 PE=1 SV=1	13.769	4	4	4	Bcap29	0.01	0.264458	100.3	99.7	1141	1061.8	1062.4	1177.3	1080.6	1001.8	1047.8	1124	1088.6	1075
Q6P8J2	Thialysine N-epsilon-acetyltransferase OS=Mus musculus OX=10090 GN=Sat2 PE=1 SV=1	8.435	4	5	4	Sat2	0.23	0.264918	108	92	950.8	642	791	791.4	628.1	649.5	625.9	726.9	721.3	674.2
Q61247	Alpha-2-antiplasmin OS=Mus musculus OX=10090 GN=Serpinf2 PE=1 SV=1	18.087	4	5	4	Serpinf2	-0.01	0.264985	99.6	100.4	1260	998.7	1083.2	993.5	1008.2	1029	980.1	954.7	1033.8	1017
Q07417	Short-chain specific acyl-CoA dehydrogenase, mitochondrial OS=Mus musculus OX=10090 GN=Acads PE=1 SV=2	158.202	21	39	21	Acads	0.05	0.265767	101.9	98.1	9942.8	8675.3	8135.9	8533.8	8098.9	8310	8178.7	8506.9	8215.9	7998.7
Q99P72	Reticulon-4 OS=Mus musculus OX=10090 GN=Rtn4 PE=1 SV=2	30.311	5	6	5	Rtn4	0.29	0.265786	110.1	89.9	715.3	611.9	714.1	696.6	541.9	563.2	569.1	615.8	716.4	532.9
Q9QYB1	Chloride intracellular channel protein 4 OS=Mus musculus OX=10090 GN=Clic4 PE=1 SV=3	46.93	8	11	7	Clic4	-0.04	0.267011	98.7	101.3	1161.3	1686.2	1596	1740	1782.5	1732.2	1782.8	1697.7	1719.6	1784.6
P00405	Cytochrome c oxidase subunit 2 OS=Mus musculus OX=10090 GN=Mtco2 PE=1 SV=1	38.696	7	17	7	Mtco2	0.02	0.267659	100.9	99.1	2931.7	2500.9	2421.4	2513.9	2709.7	2471.5	2501.3	2437.7	2403.7	2642
P35235	Tyrosine-protein phosphatase non-receptor type 11 OS=Mus musculus OX=10090 GN=Ptpn11 PE=1 SV=3	7.464	2	2	2	Ptpn11	0.13	0.267759	104.5	95.5	638.4	454.8	590.3	568.9	523.2	478.6	496.1	519.9	540.3	521.3
Q99KG5	Lipolysis-stimulated lipoprotein receptor OS=Mus musculus OX=10090 GN=Lsr PE=1 SV=1	33.104	6	6	6	Lsr	0.02	0.26824	100.6	99.4	1025	813.5	845.2	844	945.2	838.2	794.8	814.2	835.1	918.6
Q71KT5	Delta(14)-sterol reductase TM7SF2 OS=Mus musculus OX=10090 GN=Tm7sf2 PE=1 SV=2	45.018	7	9	7	Tm7sf2	-0.02	0.268434	99.2	100.8	1035.4	1311.6	1289.2	1291.4	1270.7	1335.8	1277.1	1310.6	1344.6	1275.3
Q91ZV0	Melanoma inhibitory activity protein 2 OS=Mus musculus OX=10090 GN=Mia2 PE=1 SV=3	80.566	17	19	17	Mia2	-0.09	0.268467	97	103	3182.3	3646.3	3256.7	3148.8	3331	3869.8	3397.3	3517.8	3173.1	3456.6
A0A494B9H1	Nucleotide exchange factor SIL1 OS=Mus musculus OX=10090 GN=Sil1 PE=1 SV=1	10.007	2	2	2	Sil1	0.15	0.268476	105.2	94.8	208.6	249.3	268.6	248.9	232.6	217.8	224.5	223.2	241.8	230.6
Q8VDK1	Deaminated glutathione amidase OS=Mus musculus OX=10090 GN=Nit1 PE=1 SV=2	59.739	10	13	10	Nit1	0.08	0.268589	102.9	97.1	2722.4	2409.2	2700.3	2534.5	2301.6	2273.4	2392.4	2598.1	2474.4	2325.1
P35700	Peroxiredoxin-1 OS=Mus musculus OX=10090 GN=Prdx1 PE=1 SV=1	128.31	20	67	18	Prdx1	0	0.269003	100	100	14964.4	15430.7	15522.8	15859.8	15435.5	15424.6	15391.4	17091.4	16427.1	15272.3
Q8C6B0	Methyltransferase-like 7A1 OS=Mus musculus OX=10090 GN=Mettl7a1 PE=1 SV=1	31.185	6	8	6	Mettl7a1	-0.08	0.269013	97.3	102.7	1146.7	1012.1	1025.2	1020	961.6	1076	1022.8	1116	1110.5	1047.1
Q91YN5	UDP-N-acetylhexosamine pyrophosphorylase OS=Mus musculus OX=10090 GN=Uap1 PE=1 SV=1	9.031	2	2	2	Uap1	0.25	0.269386	108.8	91.2	308.8	79.5	100.9	114.1	90	84.7	75.6	95.2	110.1	78
Q9CR68	Cytochrome b-c1 complex subunit Rieske, mitochondrial OS=Mus musculus OX=10090 GN=Uqcrfs1 PE=1 SV=1	113.994	16	51	16	Uqcrfs1	0	0.26964	100.1	99.9	6294.2	5652.7	5682.6	6171.4	5696.7	5594.9	5586.3	5780.9	5685.3	5919.7
Q9D1N9	39S ribosomal protein L21, mitochondrial OS=Mus musculus OX=10090 GN=Mrpl21 PE=1 SV=1	18.436	3	3	3	Mrpl21	-0.03	0.269702	99	101	696.1	714.6	640.5	696	739	710.1	706.6	689.5	779.1	733.7
Q8BYU6	Torsin-1A-interacting protein 2 OS=Mus musculus OX=10090 GN=Tor1aip2 PE=1 SV=1	29.222	5	5	5	Tor1aip2	0.09	0.269744	103.1	96.9	703.6	562.9	593.5	615.4	529.9	557.8	516.5	609.8	564.5	555.5
Q9DBC0	Protein adenylyltransferase SelO, mitochondrial OS=Mus musculus OX=10090 GN=Selenoo PE=1 SV=4	45.812	8	9	8	Selenoo	0.03	0.270053	101	99	1467.6	1162.2	1195.7	1154.7	1113.3	1100.9	1099.7	1178.3	1138.4	1172.4
P62900	60S ribosomal protein L31 OS=Mus musculus OX=10090 GN=Rpl31 PE=1 SV=1	26.57	7	12	7	Rpl31	-0.08	0.270071	97.3	102.7	2039.4	2130.3	2509.8	2610.4	2460.2	2160.9	2626.5	2598.1	2674.5	2569.6
E9PV24	Fibrinogen alpha chain OS=Mus musculus OX=10090 GN=Fga PE=1 SV=1	190.331	27	57	27	Fga	0.18	0.270379	106.4	93.6	10723.2	9830.9	9671.5	7667.1	10207.3	9152.4	8649	8544.4	9375	8617.8
E9Q3W1	Casein kinase I isoform alpha OS=Mus musculus OX=10090 GN=Csnk1a1 PE=1 SV=1	8.362	4	4	4	Csnk1a1	0.13	0.27107	104.5	95.5	1964.2	1422.4	1588	1668.2	1706	1485.1	1488.2	1580	1672.6	1524.9
A0A0G2JFV5	Leucine-rich repeat flightless-interacting protein 2 OS=Mus musculus OX=10090 GN=Lrrfip2 PE=1 SV=1	9.915	2	3	1	Lrrfip2	-0.07	0.271272	97.6	102.4	575	621.7	616.5	586.6	609.1	660.4	645.8	638.8	617.4	565
Q9D7P6	Iron-sulfur cluster assembly enzyme ISCU OS=Mus musculus OX=10090 GN=Iscu PE=1 SV=1	10.758	4	6	4	Iscu	-0.05	0.271316	98.3	101.7	1115.9	1383.4	1461.4	1460.9	1393.4	1383.2	1406.9	1530.5	1488.5	1440.3
Q8K003	Translation machinery-associated protein 7 OS=Mus musculus OX=10090 GN=Tma7 PE=3 SV=1	5.595	2	2	1	Tma7	-0.15	0.271472	94.7	105.3	197.3	472.8	461.1	416	543.6	470.7	512.8	524.5	458.4	528.4
P62259	14-3-3 protein epsilon OS=Mus musculus OX=10090 GN=Ywhae PE=1 SV=1	136.076	22	57	19	Ywhae	-0.08	0.271584	97.2	102.8	8679.8	9899.5	8248.6	8196.3	9289.7	10054.7	9171.6	9341.2	9001.8	8948.5
Q9WV85	Nucleoside diphosphate kinase 3 OS=Mus musculus OX=10090 GN=Nme3 PE=1 SV=3	15.998	4	4	4	Nme3	0.19	0.271688	106.6	93.4	1875.4	1259.7	1482.9	1461.4	1230.5	1234.2	1280.7	1397.4	1381.9	1262.5
O08715	A-kinase anchor protein 1, mitochondrial OS=Mus musculus OX=10090 GN=Akap1 PE=1 SV=4	50.552	10	12	10	Akap1	-0.08	0.271743	97.2	102.8	2093.8	1929.3	2117.5	2167.9	2042.5	1977.5	2081.7	2214.8	2250.9	2227.4
Q5SUT0	RNA-binding protein EWS OS=Mus musculus OX=10090 GN=Ewsr1 PE=1 SV=1	14.984	4	5	3	Ewsr1	-0.06	0.272072	98	102	845	927.7	909.8	911.9	921.3	1020.6	910.2	952.3	949.6	864.7
P62743	AP-2 complex subunit sigma OS=Mus musculus OX=10090 GN=Ap2s1 PE=1 SV=1	15.141	5	6	5	Ap2s1	0.07	0.27279	102.5	97.5	1041.1	945.7	1045.9	1018.1	1135.5	982.1	1016.4	982.2	990.7	1014.9
P14869	60S acidic ribosomal protein P0 OS=Mus musculus OX=10090 GN=Rplp0 PE=1 SV=3	81.116	14	24	14	Rplp0	-0.03	0.272992	99	101	4261.5	3918.7	3531.4	4162.9	4069.8	4149.7	3928.6	4418.6	4390.6	4015.7
P32233	Developmentally-regulated GTP-binding protein 1 OS=Mus musculus OX=10090 GN=Drg1 PE=1 SV=1	19.029	3	6	3	Drg1	0.01	0.273917	100.5	99.5	606.1	526.6	608	535.5	606.8	600	559.9	700.6	587.3	611.8
Q62261	Spectrin beta chain, non-erythrocytic 1 OS=Mus musculus OX=10090 GN=Sptbn1 PE=1 SV=2	248.98	46	54	40	Sptbn1	-0.03	0.274159	99	101	8789.9	8587.4	9515.7	9305.5	9073.2	9189.6	8969.7	9423.7	9623.3	9249
O55013	Trafficking protein particle complex subunit 3 OS=Mus musculus OX=10090 GN=Trappc3 PE=1 SV=1	11.579	2	2	2	Trappc3	0.25	0.274177	108.8	91.2	393.8	368.5	487.1	599.1	555.3	343.9	388.9	481.2	459.7	408.5
O54724	Caveolae-associated protein 1 OS=Mus musculus OX=10090 GN=Cavin1 PE=1 SV=1	16.381	2	2	2	Cavin1	0.08	0.274666	102.8	97.2	292.9	177.7	173.3	183.6	183.2	176.2	173	177.8	173.3	173
Q63886	UDP-glucuronosyltransferase 1A1 OS=Mus musculus OX=10090 GN=Ugt1a1 PE=1 SV=2	127.506	17	41	10	Ugt1a1	0.07	0.274842	102.6	97.4	2819.3	2874.6	2272.2	2444.3	2686.5	2551.2	2642.6	2243.7	2122.3	2608.1
Q8BRF7	Sec1 family domain-containing protein 1 OS=Mus musculus OX=10090 GN=Scfd1 PE=1 SV=1	20.701	6	9	6	Scfd1	0.21	0.275723	107.4	92.6	1926.4	1750.9	1376.5	1484.5	1130.9	1178.5	1153.6	1529.1	1516.6	1281.2
Q8BWT1	3-ketoacyl-CoA thiolase, mitochondrial OS=Mus musculus OX=10090 GN=Acaa2 PE=1 SV=3	366.85	32	152	32	Acaa2	-0.04	0.275798	98.7	101.3	19609.7	20037	18798.3	19705.4	20107.4	20443.2	20237.2	19522.8	19334.1	20990.8
Q80WW9	DDRGK domain-containing protein 1 OS=Mus musculus OX=10090 GN=Ddrgk1 PE=1 SV=2	32.429	5	6	5	Ddrgk1	0.08	0.275939	102.8	97.2	464.5	416.8	391.3	356.4	355.1	369.9	381.6	379	354.4	365.9
[truncated: 1,979 more rows]

## Sheet: enrichment_muscle
GroupID	Category	Term	Description	LogP	Log(q-value)	Hits: gene Ids	Hits: gene symbols	InTerm_InList
[truncated: 101 more rows]

## Sheet: enrichment_liver
GroupID	Category	Term	Description	LogP	Log(q-value)	Hits: gene Ids	Hits: gene symbols	InTerm/InList
[truncated: 277 more rows]
